# Supplementary material for: Distribution of bat species in Western Asia: Occurrence records from the Western Asia Bat Research Network (WAB-Net) project
Source: Biodivers Data J. 2024 Aug 21;12:e132199. doi: 10.3897/BDJ.12.e132199 (PMC11358616; doi:10.3897/BDJ.12.e132199)
Supplement: Supplementary material 1 — Species occurrence, including demographic and morphological data for each captured individual bat [file bdj-12-e132199-s001.csv]

Country	Site	Capture date (yyyy-mm-dd)	Animal ID	Family	Genus	Species	Age	Sex	Reproductive status	Forearm length (mm)	Body mass (g)	Attached pup	Ear length (mm)	Tail length (mm)	Foot length (mm)	Total length (mm)	Other morphological measurements	Voucher specimen	Date of preparation (yyyy-mm-dd)	Preparer	Tissue(s) collected	Fluid-preserved specimen	Location of deposition	Catalog number	Additional information
Armenia	Areni 1 Cave	2019-06-12	AM0001	Vespertilionidae	Barbastella	Barbastella caspica	Adult	Female	Pregnant	43.4	16.5	No
Armenia	Areni 1 Cave	2019-06-12	AM0002	Vespertilionidae	Barbastella	Barbastella caspica	Adult	Female	Pregnant	44.6	16.5	No
Armenia	Areni 1 Cave	2019-06-12	AM0003	Vespertilionidae	Barbastella	Barbastella caspica	Adult	Female	Pregnant	42.9	17.5	No
Armenia	Areni 1 Cave	2019-06-12	AM0004	Vespertilionidae	Barbastella	Barbastella caspica	Adult	Female	Pregnant	43.4	14	No						Yes	2019-06-12	Kendra Phelps	None	Yes	Yerevan State University		Cause of death unknown
Armenia	Areni 1 Cave	2019-06-12	AM0005	Vespertilionidae	Barbastella	Barbastella caspica	Adult	Female	Pregnant	43.3	14.5	No
Armenia	Areni 1 Cave	2019-06-12	AM0006	Vespertilionidae	Barbastella	Barbastella caspica	Adult	Female	Pregnant	43.6	14	No
Armenia	Areni 1 Cave	2019-06-12	AM0007	Vespertilionidae	Cnephaeus	Cnephaeus serotinus	Adult	Female	Pregnant	52.8	29	No
Armenia	Areni 1 Cave	2019-06-12	AM0008	Vespertilionidae	Myotis	Myotis blythii	Adult	Male	Scrotal	60	27.5	No
Armenia	Areni 1 Cave	2019-06-12	AM0009	Vespertilionidae	Cnephaeus	Cnephaeus serotinus	Adult	Female	Pregnant	53.9	26.5	No
Armenia	Areni 1 Cave	2019-06-12	AM0010	Vespertilionidae	Barbastella	Barbastella caspica	Adult	Female	Pregnant	41	14.5	No
Armenia	Areni 1 Cave	2019-06-12	AM0011	Vespertilionidae	Cnephaeus	Cnephaeus serotinus	Adult	Female	Pregnant	56	29.5	No
Armenia	Areni 1 Cave	2019-06-12	AM0012	Vespertilionidae	Cnephaeus	Cnephaeus serotinus	Adult	Female	Pregnant	55.6	27	No
Armenia	Areni 1 Cave	2019-06-12	AM0013	Vespertilionidae	Cnephaeus	Cnephaeus serotinus	Adult	Female	Pregnant	55.4	27	No
Armenia	Areni 1 Cave	2019-06-12	AM0014	Vespertilionidae	Myotis	Myotis blythii	Adult	Male	Non-scrotal	59.3	26	No
Armenia	Areni 1 Cave	2019-06-12	AM0015	Vespertilionidae	Barbastella	Barbastella caspica	Adult	Female	Pregnant	44.5	14	No
Armenia	Areni 1 Cave	2019-06-12	AM0016	Vespertilionidae	Barbastella	Barbastella caspica	Adult	Female	Pregnant	42.7	15.5	No
Armenia	Areni 1 Cave	2019-06-12	AM0017	Vespertilionidae	Barbastella	Barbastella caspica	Adult	Female	Pregnant	42.6	15	No
Armenia	Areni 1 Cave	2019-06-12	AM0018	Vespertilionidae	Barbastella	Barbastella caspica	Adult	Female	Pregnant	43.6	17.5	No
Armenia	Areni 1 Cave	2019-06-12	AM0019	Vespertilionidae	Cnephaeus	Cnephaeus serotinus	Adult	Female	Pregnant	53.4	24	No
Armenia	Areni 1 Cave	2019-06-12	AM0020	Vespertilionidae	Cnephaeus	Cnephaeus serotinus	Adult	Female	Pregnant	54.4	30.5	No
Armenia	Areni 1 Cave	2019-06-12	AM0021	Vespertilionidae	Barbastella	Barbastella caspica	Adult	Female	Pregnant	41.8	17.5	No
Armenia	Areni 1 Cave	2019-06-12	AM0022	Vespertilionidae	Cnephaeus	Cnephaeus serotinus	Adult	Female	Pregnant	55.5	26.5	No
Armenia	Areni 1 Cave	2019-06-12	AM0023	Vespertilionidae	Cnephaeus	Cnephaeus serotinus	Adult	Female	Pregnant	55	27	No
Armenia	Areni 1 Cave	2019-06-12	AM0024	Vespertilionidae	Cnephaeus	Cnephaeus serotinus	Adult	Female	Pregnant	52.5	26.5	No
Armenia	Areni 1 Cave	2019-06-12	AM0025	Vespertilionidae	Cnephaeus	Cnephaeus serotinus	Adult	Female	Pregnant	55.7	31	No
Armenia	Areni 1 Cave	2019-06-12	AM0026	Vespertilionidae	Barbastella	Barbastella caspica	Adult	Female	Pregnant	41.5	15.5	No
Armenia	Areni 1 Cave	2019-06-12	AM0027	Vespertilionidae	Cnephaeus	Cnephaeus serotinus	Adult	Female	Pregnant	56.3	30.5	No
Armenia	Areni 1 Cave	2019-06-12	AM0028	Vespertilionidae	Myotis	Myotis blythii	Adult	Male	Non-scrotal	59.1	25	No
Armenia	Areni 1 Cave	2019-06-12	AM0029	Vespertilionidae	Barbastella	Barbastella caspica	Adult	Female	Pregnant	43.9	15	No
Armenia	Areni 1 Cave	2019-06-12	AM0030	Vespertilionidae	Cnephaeus	Cnephaeus serotinus	Adult	Female	Pregnant	54.1	27.5	No
Armenia	Areni 1 Cave	2019-06-12	AM0031	Vespertilionidae	Myotis	Myotis blythii	Adult	Male	Scrotal	59.4	28	No
Armenia	Areni 1 Cave	2019-06-12	AM0032	Vespertilionidae	Barbastella	Barbastella caspica	Adult	Female	Pregnant	43.2	17	No
Armenia	Areni 1 Cave	2019-06-13	AM0033	Vespertilionidae	Pipistrellus	Pipistrellus pipistrellus	Adult	Male	Scrotal	31.4	8.5	No
Armenia	Areni 1 Cave	2019-06-13	AM0034	Vespertilionidae	Myotis	Myotis blythii	Adult	Male	Non-scrotal	60.8	25.5	No
Armenia	Areni 1 Cave	2019-06-13	AM0035	Vespertilionidae	Cnephaeus	Cnephaeus serotinus	Adult	Female	Pregnant	54	26	No
Armenia	Areni 1 Cave	2019-06-13	AM0036	Vespertilionidae	Cnephaeus	Cnephaeus serotinus	Adult	Female	Pregnant	54.4	27.5	No
Armenia	Areni 1 Cave	2019-06-13	AM0037	Vespertilionidae	Cnephaeus	Cnephaeus serotinus	Adult	Female	Pregnant	52	26.5	No
Armenia	Areni 1 Cave	2019-06-13	AM0038	Vespertilionidae	Cnephaeus	Cnephaeus serotinus	Adult	Female	Pregnant	54.2	28.5	No
Armenia	Areni 1 Cave	2019-06-13	AM0039	Vespertilionidae	Myotis	Myotis blythii	Adult	Male	Scrotal	60.2	30.5	No
Armenia	Areni 1 Cave	2019-06-13	AM0040	Vespertilionidae	Myotis	Myotis blythii	Adult	Male	Non-scrotal	58.4	28	No
Armenia	Areni 1 Cave	2019-06-13	AM0041	Vespertilionidae	Hypsugo	Hypsugo savii	Adult	Male	Non-scrotal	34.2	5.5	No
Armenia	Areni 1 Cave	2019-06-13	AM0042	Vespertilionidae	Barbastella	Barbastella caspica	Adult	Female	Pregnant	41.6	15	No
Armenia	Areni 1 Cave	2019-06-13	AM0043	Vespertilionidae	Barbastella	Barbastella caspica	Adult	Female	Pregnant	42.6	16	No
Armenia	Areni 1 Cave	2019-06-13	AM0044	Vespertilionidae	Myotis	Myotis blythii	Adult	Male	Scrotal	60.3	31.5	No
Armenia	Areni 1 Cave	2019-06-13	AM0045	Vespertilionidae	Pipistrellus	Pipistrellus pipistrellus	Adult	Female	Pregnant	32	7	No						Yes	2019-06-13	Kendra Phelps	None	Yes	Yerevan State University
Armenia	Areni 1 Cave	2019-06-13	AM0046	Vespertilionidae	Cnephaeus	Cnephaeus serotinus	Adult	Female	Pregnant	52.6	28.5	No
Armenia	Areni 1 Cave	2019-06-13	AM0047	Vespertilionidae	Myotis	Myotis tschuliensis	Adult	Female	Non-breeding	42	9	No
Armenia	Areni 1 Cave	2019-06-13	AM0048	Vespertilionidae	Barbastella	Barbastella caspica	Adult	Female	Non-breeding	41.5	13.5	No
Armenia	Areni 1 Cave	2019-06-14	AM0049	Vespertilionidae	Barbastella	Barbastella caspica	Adult	Male	Non-scrotal	42.4	11	No
Armenia	Areni 1 Cave	2019-06-14	AM0050	Vespertilionidae	Barbastella	Barbastella caspica	Adult	Female	Pregnant	40.6	15.5	No
Armenia	Areni 1 Cave	2019-06-14	AM0051	Vespertilionidae	Barbastella	Barbastella caspica	Adult	Female	Pregnant	42.1	15	No
Armenia	Areni 1 Cave	2019-06-14	AM0052	Vespertilionidae	Barbastella	Barbastella caspica	Adult	Female	Pregnant	43.4	15	No
Armenia	Areni 1 Cave	2019-06-14	AM0053	Vespertilionidae	Barbastella	Barbastella caspica	Adult	Female	Pregnant	41.4	11.5	No
Armenia	Areni 1 Cave	2019-06-14	AM0054	Vespertilionidae	Barbastella	Barbastella caspica	Adult	Female	Pregnant	41.9	13.5	No
Armenia	Areni 1 Cave	2019-06-14	AM0055	Vespertilionidae	Myotis	Myotis blythii	Adult	Male	Scrotal	59.4	30.5	No
Armenia	Areni 1 Cave	2019-06-14	AM0056	Vespertilionidae	Barbastella	Barbastella caspica	Adult	Female	Pregnant	43.8	15.5	No
Armenia	Areni 1 Cave	2019-06-14	AM0057	Vespertilionidae	Myotis	Myotis blythii	Adult	Male	Non-scrotal	61.4	29.5	No
Armenia	Areni 1 Cave	2019-06-14	AM0058	Vespertilionidae	Barbastella	Barbastella caspica	Adult	Female	Pregnant	43.4	18	No
Armenia	Areni 1 Cave	2019-06-14	AM0059	Rhinolophidae	Rhinolophus	Rhinolophus ferrumequinum	Adult	Female	Pregnant	57.5	28.5	No
Armenia	Areni 1 Cave	2019-06-15	AM0060	Vespertilionidae	Barbastella	Barbastella caspica	Adult	Female	Pregnant	41.8	16	No
Armenia	Areni 1 Cave	2019-06-15	AM0061	Vespertilionidae	Barbastella	Barbastella caspica	Adult	Female	Pregnant	42.6	17.5	No
Armenia	Areni 1 Cave	2019-06-15	AM0062	Vespertilionidae	Myotis	Myotis blythii	Adult	Male	Non-scrotal	59.1	28	No
Armenia	Areni 1 Cave	2019-06-15	AM0063	Vespertilionidae	Myotis	Myotis blythii	Adult	Male	Non-scrotal	62	29.5	No
Armenia	Areni 1 Cave	2019-06-15	AM0064	Vespertilionidae	Myotis	Myotis blythii	Adult	Male	Non-scrotal	61.9	29.5	No
Armenia	Areni 1 Cave	2019-06-15	AM0065	Vespertilionidae	Myotis	Myotis blythii	Adult	Male	Non-scrotal	62	29	No
Armenia	Areni 1 Cave	2019-06-15	AM0066	Rhinolophidae	Rhinolophus	Rhinolophus ferrumequinum	Adult	Female	Non-breeding	57.4	23	No
Armenia	Areni 1 Cave	2019-06-15	AM0067	Vespertilionidae	Pipistrellus	Pipistrellus pipistrellus	Adult	Male	Scrotal	32.7	5	No
Armenia	Areni 1 Cave	2019-06-15	AM0068	Vespertilionidae	Pipistrellus	Pipistrellus pipistrellus	Adult	Male	Non-scrotal	32.3	5	No
Armenia	Areni 1 Cave	2019-06-15	AM0069	Vespertilionidae	Myotis	Myotis blythii	Adult	Male	Non-scrotal	61.5	28.5	No
Armenia	Areni 1 Cave	2019-06-15	AM0070	Vespertilionidae	Barbastella	Barbastella caspica	Adult	Male	Scrotal	40.9	10.5	No
Armenia	Areni 1 Cave	2019-06-15	AM0071	Vespertilionidae	Cnephaeus	Cnephaeus serotinus	Adult	Female	Non-breeding	57.5	22.5	No
Armenia	Areni 1 Cave	2019-06-15	AM0072	Vespertilionidae	Barbastella	Barbastella caspica	Adult	Female	Pregnant	42.1	16.5	No
Armenia	Areni 1 Cave	2019-06-15	AM0073	Vespertilionidae	Barbastella	Barbastella caspica	Adult	Female	Pregnant	44.1	19.5	No
Armenia	Areni 1 Cave	2019-06-16	AM0074	Vespertilionidae	Barbastella	Barbastella caspica	Adult	Female	Pregnant	43.1	18	No
Armenia	Areni 1 Cave	2019-06-16	AM0075	Vespertilionidae	Myotis	Myotis blythii	Adult	Male	Scrotal	60.2	23.5	No
Armenia	Areni 1 Cave	2019-06-16	AM0076	Vespertilionidae	Myotis	Myotis tschuliensis	Adult	Male	Non-scrotal	41	9.5	No
Armenia	Areni 1 Cave	2019-06-16	AM0077	Vespertilionidae	Pipistrellus	Pipistrellus pipistrellus	Adult	Female	Non-breeding	31.8	4.5	No
Armenia	Areni 1 Cave	2019-06-16	AM0078	Vespertilionidae	Myotis	Myotis blythii	Adult	Male	Scrotal	58.4	25.5	No
Armenia	Areni 1 Cave	2019-06-16	AM0079	Vespertilionidae	Myotis	Myotis blythii	Adult	Male	Scrotal	58.2	25.5	No
Armenia	Areni 1 Cave	2019-06-16	AM0080	Vespertilionidae	Cnephaeus	Cnephaeus serotinus	Adult	Female	Pregnant	52	29	No
Armenia	Areni 1 Cave	2019-06-16	AM0081	Vespertilionidae	Pipistrellus	Pipistrellus pipistrellus	Adult	Female	Pregnant	31.2	7.5	No
Armenia	Areni 1 Cave	2019-06-16	AM0082	Vespertilionidae	Pipistrellus	Pipistrellus pipistrellus	Adult	Female	Pregnant	32.1	7.5	No
Armenia	Areni 1 Cave	2019-06-16	AM0083	Vespertilionidae	Pipistrellus	Pipistrellus pipistrellus	Adult	Female	Pregnant	32.4	7.5	No
Armenia	Areni 1 Cave	2019-06-16	AM0084	Vespertilionidae	Myotis	Myotis blythii	Adult	Male	Scrotal	61.5	28	No
Armenia	Areni 1 Cave	2019-06-16	AM0085	Vespertilionidae	Pipistrellus	Pipistrellus pipistrellus	Adult	Female	Pregnant	31.5	7	No
Armenia	Areni 1 Cave	2019-06-16	AM0086	Vespertilionidae	Pipistrellus	Pipistrellus pipistrellus	Adult	Female	Pregnant	31.2	7.5	No
Armenia	Areni 1 Cave	2019-06-16	AM0087	Vespertilionidae	Pipistrellus	Pipistrellus pipistrellus	Adult	Male	Scrotal	31.7	5	No
Armenia	Areni 1 Cave	2019-06-16	AM0088	Rhinolophidae	Rhinolophus	Rhinolophus ferrumequinum	Adult	Female	Pregnant	55.3	20.5	No
Armenia	Areni 1 Cave	2019-06-16	AM0089	Vespertilionidae	Myotis	Myotis blythii	Adult	Male	Scrotal	54.4	28.5	No
Armenia	Areni 1 Cave	2019-06-16	AM0090	Vespertilionidae	Myotis	Myotis emarginatus	Adult	Female	Pregnant	40	17.5	No
Armenia	Arakelots Vanq	2020-08-11	AM0091	Vespertilionidae	Myotis	Myotis blythii	Adult	Male	Scrotal	58.1	22.5	No
Armenia	Arakelots Vanq	2020-08-11	AM0092	Vespertilionidae	Myotis	Myotis blythii	Adult	Female	Non-breeding	63.5	23.5	No
Armenia	Arakelots Vanq	2020-08-11	AM0093	Vespertilionidae	Myotis	Myotis blythii	Juvenile	Male	Non-scrotal	57.6	21	No
Armenia	Arakelots Vanq	2020-08-11	AM0094	Vespertilionidae	Myotis	Myotis blythii	Adult	Female	Post-lactating	60.5	28	No
Armenia	Arakelots Vanq	2020-08-11	AM0095	Miniopteridae	Miniopterus	Miniopterus pallidus	Juvenile	Male	Non-scrotal	46	14	No
Armenia	Arakelots Vanq	2020-08-11	AM0096	Vespertilionidae	Myotis	Myotis blythii	Adult	Female	Non-breeding	61.5	22	No
Armenia	Arakelots Vanq	2020-08-11	AM0097	Vespertilionidae	Myotis	Myotis blythii	Juvenile	Female	Non-breeding	59.4	21	No
Armenia	Arakelots Vanq	2020-08-11	AM0098	Vespertilionidae	Myotis	Myotis blythii	Adult	Female	Non-breeding	61.6	24	No
Armenia	Arakelots Vanq	2020-08-11	AM0099	Vespertilionidae	Myotis	Myotis blythii	Adult	Female	Post-lactating	62.1	25	No
Armenia	Arakelots Vanq	2020-08-11	AM0100	Vespertilionidae	Myotis	Myotis blythii	Adult	Female	Non-breeding	60.5	22	No
Armenia	Arakelots Vanq	2020-08-11	AM0101	Vespertilionidae	Myotis	Myotis blythii	Adult	Female	Non-breeding	64	25	No
Armenia	Arakelots Vanq	2020-08-11	AM0102	Vespertilionidae	Myotis	Myotis blythii	Adult	Female	Non-breeding	61.8	24	No
Armenia	Arakelots Vanq	2020-08-11	AM0103	Vespertilionidae	Myotis	Myotis blythii	Adult	Female	Non-breeding	63.4	21.5	No
Armenia	Arakelots Vanq	2020-08-11	AM0104	Vespertilionidae	Myotis	Myotis blythii	Adult	Female	Non-breeding	62.1	23	No
Armenia	Arakelots Vanq	2020-08-11	AM0105	Vespertilionidae	Myotis	Myotis blythii	Adult	Male	Non-scrotal	60.1	21	No
Armenia	Arakelots Vanq	2020-08-11	AM0106	Miniopteridae	Miniopterus	Miniopterus pallidus	Adult	Female	Post-lactating	45.9	13	No
Armenia	Arakelots Vanq	2020-08-11	AM0107	Miniopteridae	Miniopterus	Miniopterus pallidus	Adult	Female	Non-breeding	45.5	12	No
Armenia	Arakelots Vanq	2020-08-11	AM0108	Miniopteridae	Miniopterus	Miniopterus pallidus	Adult	Female	Post-lactating	46	12.5	No
Armenia	Arakelots Vanq	2020-08-11	AM0109	Vespertilionidae	Myotis	Myotis blythii	Adult	Male	Non-scrotal	56	21	No
Armenia	Arakelots Vanq	2020-08-11	AM0110	Vespertilionidae	Myotis	Myotis blythii	Adult	Female	Non-breeding	62.5	22.5	No
Armenia	Arakelots Vanq	2020-08-11	AM0111	Miniopteridae	Miniopterus	Miniopterus pallidus	Juvenile	Male	Non-scrotal	44.4	10	No
Armenia	Arakelots Vanq	2020-08-11	AM0112	Vespertilionidae	Myotis	Myotis blythii	Adult	Female	Non-breeding	64.7	21	No
Armenia	Arakelots Vanq	2020-08-12	AM0113	Vespertilionidae	Myotis	Myotis blythii	Juvenile	Female	Non-breeding	58.4	20.5	No
Armenia	Arakelots Vanq	2020-08-12	AM0114	Vespertilionidae	Myotis	Myotis blythii	Adult	Female	Non-breeding	60.5	22	No
Armenia	Arakelots Vanq	2020-08-12	AM0115	Miniopteridae	Miniopterus	Miniopterus pallidus	Adult	Female	Post-lactating	45.5	13	No
Armenia	Arakelots Vanq	2020-08-12	AM0116	Miniopteridae	Miniopterus	Miniopterus pallidus	Adult	Female	Post-lactating	46.5	14	No
Armenia	Arakelots Vanq	2020-08-12	AM0117	Vespertilionidae	Myotis	Myotis blythii	Juvenile	Female	Non-breeding	60.5	18.5	No
Armenia	Arakelots Vanq	2020-08-12	AM0118	Vespertilionidae	Myotis	Myotis blythii	Adult	Female	Non-breeding	59	24	No
Armenia	Arakelots Vanq	2020-08-12	AM0119	Miniopteridae	Miniopterus	Miniopterus pallidus	Adult	Female	Post-lactating	47.2	14	No
Armenia	Arakelots Vanq	2020-08-12	AM0120	Miniopteridae	Miniopterus	Miniopterus pallidus	Adult	Female	Post-lactating	46.4	14	No
Armenia	Arakelots Vanq	2020-08-12	AM0121	Miniopteridae	Miniopterus	Miniopterus pallidus	Adult	Female	Post-lactating	46.1	14.5	No
Armenia	Arakelots Vanq	2020-08-12	AM0122	Vespertilionidae	Myotis	Myotis blythii	Juvenile	Male	Non-scrotal	59.5	20	No
Armenia	Arakelots Vanq	2020-08-12	AM0123	Miniopteridae	Miniopterus	Miniopterus pallidus	Juvenile	Female	Non-breeding	46.1	10	No
Armenia	Arakelots Vanq	2020-08-12	AM0124	Miniopteridae	Miniopterus	Miniopterus pallidus	Juvenile	Female	Non-breeding	45.8	13	No
Armenia	Arakelots Vanq	2020-08-12	AM0125	Miniopteridae	Miniopterus	Miniopterus pallidus	Adult	Female	Non-breeding	45.6	11	No
Armenia	Arakelots Vanq	2020-08-12	AM0126	Vespertilionidae	Myotis	Myotis blythii	Juvenile	Female	Non-breeding	60.9	21	No
Armenia	Arakelots Vanq	2020-08-12	AM0127	Vespertilionidae	Myotis	Myotis blythii	Juvenile	Male	Non-scrotal	56.1	19	No
Armenia	Arakelots Vanq	2020-08-12	AM0128	Vespertilionidae	Myotis	Myotis blythii	Juvenile	Female	Non-breeding	61.9	20	No
Armenia	Arakelots Vanq	2020-08-12	AM0129	Vespertilionidae	Myotis	Myotis blythii	Juvenile	Female	Non-breeding	59.5	19.5	No
Armenia	Arakelots Vanq	2020-08-12	AM0130	Vespertilionidae	Myotis	Myotis blythii	Juvenile	Female	Non-breeding	62	20	No
Armenia	Arakelots Vanq	2020-08-12	AM0131	Vespertilionidae	Myotis	Myotis blythii	Juvenile	Female	Non-breeding	63.3	21	No
Armenia	Arakelots Vanq	2020-08-12	AM0132	Vespertilionidae	Myotis	Myotis blythii	Juvenile	Male	Non-scrotal	57.8	19	No
Armenia	Arakelots Vanq	2020-08-12	AM0133	Vespertilionidae	Myotis	Myotis blythii	Juvenile	Female	Non-breeding	59.2	17	No
Armenia	Arakelots Vanq	2020-08-12	AM0134	Vespertilionidae	Myotis	Myotis blythii	Juvenile	Female	Non-breeding	61.4	21	No
Armenia	Arakelots Vanq	2020-08-12	AM0135	Vespertilionidae	Myotis	Myotis blythii	Juvenile	Female	Non-breeding	61.4	21	No
Armenia	Arakelots Vanq	2020-08-12	AM0136	Vespertilionidae	Myotis	Myotis blythii	Juvenile	Female	Non-breeding	59.4	20.5	No
Armenia	Arakelots Vanq	2020-08-12	AM0137	Vespertilionidae	Pipistrellus	Pipistrellus pipistrellus	Adult	Female	Non-breeding	32.2	4.5	No
Armenia	Arakelots Vanq	2020-08-12	AM0138	Miniopteridae	Miniopterus	Miniopterus pallidus	Juvenile	Female	Non-breeding	45.6	12	No
Armenia	Arakelots Vanq	2020-08-12	AM0139	Miniopteridae	Miniopterus	Miniopterus pallidus	Juvenile	Female	Non-breeding	46.2	12.5	No
Armenia	Arakelots Vanq	2020-08-12	AM0140	Miniopteridae	Miniopterus	Miniopterus pallidus	Adult	Female	Post-lactating	44.8	13	No
Armenia	Arakelots Vanq	2020-08-12	AM0141	Miniopteridae	Miniopterus	Miniopterus pallidus	Juvenile	Female	Non-breeding	44.8	12	No
Armenia	Arakelots Vanq	2020-08-12	AM0142	Miniopteridae	Miniopterus	Miniopterus pallidus	Juvenile	Female	Non-breeding	45.5	12	No						Yes	2020-08-12	Astghik Ghazaryan	None	Yes	Yerevan State University
Armenia	Arakelots Vanq	2020-08-12	AM0143	Vespertilionidae	Cnephaeus	Cnephaeus serotinus	Adult	Male	Scrotal	53.2	27	No
Armenia	Arakelots Vanq	2020-08-12	AM0144	Vespertilionidae	Pipistrellus	Pipistrellus pipistrellus	Juvenile	Female	Non-breeding	30.7	3	No
Armenia	Arakelots Vanq	2020-08-12	AM0145	Vespertilionidae	Pipistrellus	Pipistrellus pipistrellus	Adult	Female	Post-lactating	32.7	5	No
Armenia	Arakelots Vanq	2020-08-12	AM0146	Vespertilionidae	Pipistrellus	Pipistrellus pipistrellus	Adult	Female	Post-lactating	31.3	5	No
Armenia	Arakelots Vanq	2020-08-12	AM0147	Vespertilionidae	Pipistrellus	Pipistrellus pipistrellus	Adult	Male	Scrotal	28	3.5	No
Armenia	Arakelots Vanq	2020-08-12	AM0148	Miniopteridae	Miniopterus	Miniopterus pallidus	Juvenile	Male	Non-scrotal	46.6	11	No
Armenia	Arakelots Vanq	2020-08-12	AM0149	Vespertilionidae	Pipistrellus	Pipistrellus pipistrellus	Adult	Male	Scrotal	30.6	4	No
Armenia	Arakelots Vanq	2020-08-12	AM0150	Vespertilionidae	Pipistrellus	Pipistrellus pipistrellus	Adult	Male	Scrotal	29.5	4	No
Armenia	Arakelots Vanq	2020-08-13	AM0151	Miniopteridae	Miniopterus	Miniopterus pallidus	Adult	Female	Post-lactating	45.1	13	No
Armenia	Arakelots Vanq	2020-08-13	AM0152	Miniopteridae	Miniopterus	Miniopterus pallidus	Juvenile	Female	Non-breeding	44.2	10.5	No
Armenia	Arakelots Vanq	2020-08-13	AM0153	Miniopteridae	Miniopterus	Miniopterus pallidus	Juvenile	Female	Non-breeding	45.9	10.5	No
Armenia	Arakelots Vanq	2020-08-13	AM0154	Miniopteridae	Miniopterus	Miniopterus pallidus	Juvenile	Male	Non-scrotal	45.4	11	No
Armenia	Arakelots Vanq	2020-08-13	AM0155	Miniopteridae	Miniopterus	Miniopterus pallidus	Adult	Female	Post-lactating	45	11.5	No
Armenia	Arakelots Vanq	2020-08-13	AM0156	Miniopteridae	Miniopterus	Miniopterus pallidus	Adult	Female	Post-lactating	46.1	10.5	No
Armenia	Arakelots Vanq	2020-08-13	AM0157	Miniopteridae	Miniopterus	Miniopterus pallidus	Juvenile	Male	Non-scrotal	44.3	11	No
Armenia	Arakelots Vanq	2020-08-13	AM0158	Miniopteridae	Miniopterus	Miniopterus pallidus	Juvenile	Female	Non-breeding	45.4	10	No
Armenia	Arakelots Vanq	2020-08-13	AM0159	Miniopteridae	Miniopterus	Miniopterus pallidus	Juvenile	Male	Non-scrotal	44.8	11	No
Armenia	Arakelots Vanq	2020-08-13	AM0160	Miniopteridae	Miniopterus	Miniopterus pallidus	Adult	Female	Non-breeding	46.5	11.5	No
Armenia	Arakelots Vanq	2020-08-13	AM0161	Miniopteridae	Miniopterus	Miniopterus pallidus	Juvenile	Female	Non-breeding	45	11.5	No
Armenia	Arakelots Vanq	2020-08-13	AM0162	Miniopteridae	Miniopterus	Miniopterus pallidus	Juvenile	Male	Non-scrotal	45.5	11	No
Armenia	Arakelots Vanq	2020-08-13	AM0163	Miniopteridae	Miniopterus	Miniopterus pallidus	Adult	Female	Non-breeding	45.6	10	No
Armenia	Arakelots Vanq	2020-08-13	AM0164	Miniopteridae	Miniopterus	Miniopterus pallidus	Adult	Male	Scrotal	45.6	11.5	No
Armenia	Arakelots Vanq	2020-08-13	AM0165	Miniopteridae	Miniopterus	Miniopterus pallidus	Adult	Female	Post-lactating	46.4	11	No
Armenia	Arakelots Vanq	2020-08-13	AM0166	Miniopteridae	Miniopterus	Miniopterus pallidus	Juvenile	Male	Non-scrotal	45.1	11	No
Armenia	Arakelots Vanq	2020-08-13	AM0167	Miniopteridae	Miniopterus	Miniopterus pallidus	Juvenile	Female	Non-breeding	44.5	10	No
Armenia	Arakelots Vanq	2020-08-13	AM0168	Vespertilionidae	Myotis	Myotis blythii	Juvenile	Female	Non-breeding	59.3	22.5	No
Armenia	Arakelots Vanq	2020-08-13	AM0169	Vespertilionidae	Myotis	Myotis blythii	Juvenile	Female	Non-breeding	61	22	No
Armenia	Arakelots Vanq	2020-08-13	AM0170	Vespertilionidae	Pipistrellus	Pipistrellus pipistrellus	Juvenile	Male	Non-scrotal	30	3	No
Armenia	Arakelots Vanq	2020-08-13	AM0171	Vespertilionidae	Pipistrellus	Pipistrellus pipistrellus	Juvenile	Male	Non-scrotal	30.2	2.5	No
Armenia	Arakelots Vanq	2020-08-13	AM0172	Vespertilionidae	Pipistrellus	Pipistrellus pipistrellus	Adult	Female	Post-lactating	31.5	4	No
Armenia	Arakelots Vanq	2020-08-13	AM0173	Vespertilionidae	Myotis	Myotis blythii	Juvenile	Female	Non-breeding	60	22	No
Armenia	Arakelots Vanq	2020-08-13	AM0174	Vespertilionidae	Myotis	Myotis blythii	Juvenile	Female	Non-breeding	61.8	21	No
Armenia	Arakelots Vanq	2020-08-13	AM0175	Miniopteridae	Miniopterus	Miniopterus pallidus	Juvenile	Male	Non-scrotal	45.5	10.5	No
Armenia	Arakelots Vanq	2020-08-13	AM0176	Miniopteridae	Miniopterus	Miniopterus pallidus	Juvenile	Male	Non-scrotal	45.2	12.5	No
Armenia	Arakelots Vanq	2020-08-13	AM0177	Miniopteridae	Miniopterus	Miniopterus pallidus	Juvenile	Female	Non-breeding	45.1	12	No
Armenia	Arakelots Vanq	2020-08-13	AM0178	Vespertilionidae	Myotis	Myotis blythii	Juvenile	Female	Non-breeding	60.5	22	No
Armenia	Arakelots Vanq	2020-08-13	AM0179	Vespertilionidae	Myotis	Myotis blythii	Juvenile	Male	Non-scrotal	60.5	23	No
Armenia	Arakelots Vanq	2020-08-13	AM0180	Vespertilionidae	Myotis	Myotis blythii	Juvenile	Male	Non-scrotal	57.9	23	No
Armenia	Shikahogh Mine	2020-08-15	AM0181	Miniopteridae	Miniopterus	Miniopterus pallidus	Adult	Female	Non-breeding	46.6	14.5	No
Armenia	Shikahogh Mine	2020-08-15	AM0182	Miniopteridae	Miniopterus	Miniopterus pallidus	Adult	Male	Non-scrotal	46.4	10.5	No
Armenia	Shikahogh Mine	2020-08-15	AM0183	Miniopteridae	Miniopterus	Miniopterus pallidus	Adult	Male	Scrotal	47.5	13.5	No
Armenia	Shikahogh Mine	2020-08-15	AM0184	Miniopteridae	Miniopterus	Miniopterus pallidus	Adult	Female	Non-breeding	47.5	13.5	No
Armenia	Shikahogh Mine	2020-08-15	AM0185	Miniopteridae	Miniopterus	Miniopterus pallidus	Adult	Male	Scrotal	46.2	13	No
Armenia	Shikahogh Mine	2020-08-15	AM0186	Miniopteridae	Miniopterus	Miniopterus pallidus	Adult	Male	Scrotal	45.7	14	No
Armenia	Shikahogh Mine	2020-08-15	AM0187	Vespertilionidae	Myotis	Myotis blythii	Adult	Female	Non-breeding	62	25.5	No
Armenia	Shikahogh Mine	2020-08-15	AM0188	Miniopteridae	Miniopterus	Miniopterus pallidus	Adult	Male	Scrotal	46.6	13.5	No
Armenia	Shikahogh Mine	2020-08-15	AM0189	Miniopteridae	Miniopterus	Miniopterus pallidus	Adult	Male	Scrotal	45.3	13.5	No
Armenia	Shikahogh Mine	2020-08-15	AM0190	Miniopteridae	Miniopterus	Miniopterus pallidus	Adult	Male	Scrotal	45.9	12.5	No
Armenia	Shikahogh Mine	2020-08-15	AM0191	Miniopteridae	Miniopterus	Miniopterus pallidus	Adult	Male	Scrotal	46.1	13	No
Armenia	Shikahogh Mine	2020-08-15	AM0192	Miniopteridae	Miniopterus	Miniopterus pallidus	Adult	Male	Scrotal	45.9	14	No
Armenia	Shikahogh Mine	2020-08-15	AM0193	Vespertilionidae	Myotis	Myotis blythii	Adult	Male	Scrotal	57.6	21.5	No
Armenia	Shikahogh Mine	2020-08-15	AM0194	Vespertilionidae	Myotis	Myotis blythii	Adult	Female	Non-breeding	60.1	22	No
Armenia	Shikahogh Mine	2020-08-15	AM0195	Vespertilionidae	Myotis	Myotis blythii	Adult	Female	Non-breeding	62.3	22.5	No
Armenia	Shikahogh Mine	2020-08-15	AM0196	Vespertilionidae	Myotis	Myotis blythii	Adult	Female	Non-breeding	62.1	23	No
Armenia	Shikahogh Mine	2020-08-15	AM0197	Vespertilionidae	Myotis	Myotis blythii	Adult	Male	Scrotal	57.1	23.5	No
Armenia	Shikahogh Mine	2020-08-15	AM0198	Vespertilionidae	Myotis	Myotis blythii	Adult	Female	Non-breeding	60.9	24	No
Armenia	Shikahogh Mine	2020-08-15	AM0199	Vespertilionidae	Myotis	Myotis blythii	Adult	Female	Post-lactating	63.4	25.5	No
Armenia	Shikahogh Mine	2020-08-15	AM0200	Vespertilionidae	Myotis	Myotis blythii	Adult	Female	Post-lactating	60.7	24	No
Armenia	Shikahogh Mine	2020-08-16	AM0201	Vespertilionidae	Myotis	Myotis blythii	Adult	Female	Post-lactating	62	27	No
Armenia	Shikahogh Mine	2020-08-16	AM0202	Vespertilionidae	Myotis	Myotis blythii	Adult	Female	Non-breeding	59	22	No
Armenia	Shikahogh Mine	2020-08-16	AM0203	Vespertilionidae	Myotis	Myotis blythii	Adult	Male	Scrotal	57.2	24.5	No
Armenia	Shikahogh Mine	2020-08-16	AM0204	Vespertilionidae	Myotis	Myotis blythii	Adult	Female	Post-lactating	60.5	30	No
Armenia	Shikahogh Mine	2020-08-16	AM0205	Vespertilionidae	Myotis	Myotis blythii	Adult	Female	Non-breeding	59.8	22.5	No
Armenia	Shikahogh Mine	2020-08-16	AM0206	Vespertilionidae	Myotis	Myotis blythii	Adult	Female	Post-lactating	60.3	25	No
Armenia	Shikahogh Mine	2020-08-16	AM0207	Vespertilionidae	Myotis	Myotis blythii	Adult	Male	Scrotal	59.2	24.5	No
Armenia	Shikahogh Mine	2020-08-16	AM0208	Vespertilionidae	Myotis	Myotis blythii	Adult	Female	Non-breeding	63.6	22	No
Armenia	Shikahogh Mine	2020-08-16	AM0209	Miniopteridae	Miniopterus	Miniopterus pallidus	Adult	Female	Non-breeding	47.5	12.5	No
Armenia	Shikahogh Mine	2020-08-16	AM0210	Vespertilionidae	Myotis	Myotis blythii	Adult	Male	Non-scrotal	59.4	20.5	No
Armenia	Shikahogh Mine	2020-08-16	AM0211	Vespertilionidae	Myotis	Myotis blythii	Adult	Female	Non-breeding	61.2	19	No
Armenia	Shikahogh Mine	2020-08-16	AM0212	Vespertilionidae	Myotis	Myotis blythii	Adult	Male	Scrotal	61.4	24	No
Armenia	Shikahogh Mine	2020-08-16	AM0213	Vespertilionidae	Myotis	Myotis blythii	Adult	Female	Non-breeding	58.4	22	No
Armenia	Shikahogh Mine	2020-08-16	AM0214	Vespertilionidae	Myotis	Myotis blythii	Adult	Female	Post-lactating	62.5	23.5	No
Armenia	Shikahogh Mine	2020-08-16	AM0215	Vespertilionidae	Myotis	Myotis blythii	Adult	Female	Post-lactating	61.1	24	No
Armenia	Shikahogh Mine	2020-08-16	AM0216	Vespertilionidae	Myotis	Myotis blythii	Adult	Female	Non-breeding	61.4	22	No
Armenia	Shikahogh Mine	2020-08-16	AM0217	Vespertilionidae	Myotis	Myotis blythii	Adult	Female	Non-breeding	60.6	21	No
Armenia	Shikahogh Mine	2020-08-16	AM0218	Vespertilionidae	Myotis	Myotis blythii	Adult	Female	Non-breeding	59.3	22	No
Armenia	Shikahogh Mine	2020-08-16	AM0219	Vespertilionidae	Myotis	Myotis blythii	Adult	Female	Non-breeding	59	20.5	No
Armenia	Shikahogh Mine	2020-08-16	AM0220	Vespertilionidae	Myotis	Myotis blythii	Adult	Female	Non-breeding	61.5	23	No
Armenia	Shikahogh Mine	2020-08-16	AM0221	Vespertilionidae	Myotis	Myotis blythii	Adult	Female	Non-breeding	59.4	22	No
Armenia	Shikahogh Mine	2020-08-16	AM0222	Vespertilionidae	Myotis	Myotis blythii	Adult	Female	Non-breeding	59.2	24	No
Armenia	Shikahogh Mine	2020-08-16	AM0223	Vespertilionidae	Myotis	Myotis blythii	Adult	Female	Non-breeding	58.8	17.5	No
Armenia	Shikahogh Mine	2020-08-16	AM0224	Vespertilionidae	Myotis	Myotis blythii	Adult	Male	Non-scrotal	58.2	18.5	No
Armenia	Shikahogh Mine	2020-08-16	AM0225	Vespertilionidae	Myotis	Myotis blythii	Adult	Female	Post-lactating	60.6	26	No
Armenia	Shikahogh Mine	2020-08-16	AM0226	Vespertilionidae	Myotis	Myotis blythii	Adult	Female	Non-breeding	60.4	23	No
Armenia	Shikahogh Mine	2020-08-16	AM0227	Vespertilionidae	Myotis	Myotis blythii	Adult	Female	Non-breeding	60.9	22	No
Armenia	Shikahogh Mine	2020-08-16	AM0228	Vespertilionidae	Myotis	Myotis blythii	Adult	Female	Post-lactating	60	21	No
Armenia	Shikahogh Mine	2020-08-16	AM0229	Vespertilionidae	Myotis	Myotis blythii	Adult	Female	Non-breeding	62.5	23.5	No
Armenia	Shikahogh Mine	2020-08-16	AM0230	Vespertilionidae	Myotis	Myotis blythii	Adult	Female	Non-breeding	58.4	19	No
Armenia	Shikahogh Mine	2020-08-16	AM0231	Miniopteridae	Miniopterus	Miniopterus pallidus	Adult	Female	Non-breeding	47.5	13	No
Armenia	Shikahogh Mine	2020-08-16	AM0232	Vespertilionidae	Myotis	Myotis blythii	Adult	Female	Non-breeding	58.4	18	No
Armenia	Shikahogh Mine	2020-08-17	AM0233	Miniopteridae	Miniopterus	Miniopterus pallidus	Adult	Male	Scrotal	46.6	13.5	No
Armenia	Shikahogh Mine	2020-08-17	AM0234	Miniopteridae	Miniopterus	Miniopterus pallidus	Adult	Female	Non-breeding	46.6	13	No
Armenia	Shikahogh Mine	2020-08-17	AM0235	Miniopteridae	Miniopterus	Miniopterus pallidus	Adult	Male	Scrotal	46.3	14	No
Armenia	Shikahogh Mine	2020-08-17	AM0236	Vespertilionidae	Myotis	Myotis blythii	Adult	Female	Non-breeding	62.3	23	No
Armenia	Shikahogh Mine	2020-08-17	AM0237	Miniopteridae	Miniopterus	Miniopterus pallidus	Adult	Female	Non-breeding	46.6	13	No
Armenia	Shikahogh Mine	2020-08-17	AM0238	Miniopteridae	Miniopterus	Miniopterus pallidus	Adult	Male	Scrotal	46.4	13.5	No
Armenia	Shikahogh Mine	2020-08-17	AM0239	Miniopteridae	Miniopterus	Miniopterus pallidus	Adult	Female	Non-breeding	46.6	13	No
Armenia	Shikahogh Mine	2020-08-17	AM0240	Miniopteridae	Miniopterus	Miniopterus pallidus	Adult	Male	Scrotal	46.6	14.5	No
Armenia	Shikahogh Mine	2020-08-17	AM0241	Vespertilionidae	Myotis	Myotis blythii	Adult	Female	Non-breeding	62.4	23	No
Armenia	Shikahogh Mine	2020-08-17	AM0242	Vespertilionidae	Myotis	Myotis blythii	Adult	Male	Scrotal	59.3	22	No
Armenia	Shikahogh Mine	2020-08-17	AM0243	Vespertilionidae	Myotis	Myotis blythii	Adult	Male	Scrotal	60.6	30	No
Armenia	Shikahogh Mine	2020-08-17	AM0244	Vespertilionidae	Myotis	Myotis blythii	Adult	Female	Non-breeding	62	23.5	No
Armenia	Shikahogh Mine	2020-08-17	AM0245	Vespertilionidae	Myotis	Myotis blythii	Adult	Female	Non-breeding	59.2	24	No
Armenia	Shikahogh Mine	2020-08-17	AM0246	Vespertilionidae	Myotis	Myotis blythii	Adult	Female	Non-breeding	59.4	23	No
Armenia	Shikahogh Mine	2020-08-17	AM0247	Vespertilionidae	Myotis	Myotis blythii	Adult	Male	Non-scrotal	56.4	22	No
Armenia	Shikahogh Mine	2020-08-17	AM0248	Vespertilionidae	Myotis	Myotis blythii	Adult	Male	Non-scrotal	58.3	21	No
Armenia	Shikahogh Mine	2020-08-17	AM0249	Vespertilionidae	Myotis	Myotis blythii	Adult	Female	Non-breeding	62.5	24	No
Armenia	Shikahogh Mine	2020-08-17	AM0250	Vespertilionidae	Myotis	Myotis blythii	Adult	Male	Non-scrotal	60.4	24	No
Armenia	Shikahogh Mine	2020-08-17	AM0251	Vespertilionidae	Myotis	Myotis blythii	Adult	Female	Non-breeding	58.8	23	No
Armenia	Shikahogh Mine	2020-08-17	AM0252	Vespertilionidae	Myotis	Myotis blythii	Adult	Female	Non-breeding	61.5	23.5	No
Armenia	Shikahogh Mine	2020-08-17	AM0253	Vespertilionidae	Myotis	Myotis blythii	Adult	Female	Non-breeding	62	23	No
Armenia	Shikahogh Mine	2020-08-17	AM0254	Vespertilionidae	Myotis	Myotis blythii	Adult	Female	Non-breeding	62.7	24.5	No
Armenia	Shikahogh Mine	2020-08-17	AM0255	Vespertilionidae	Myotis	Myotis blythii	Adult	Male	Scrotal	60.2	23	No
Armenia	Shikahogh Mine	2020-08-17	AM0256	Vespertilionidae	Myotis	Myotis blythii	Adult	Female	Non-breeding	62.5	25.5	No
Armenia	Shikahogh Mine	2020-08-17	AM0257	Vespertilionidae	Myotis	Myotis blythii	Adult	Female	Non-breeding	60	23	No
Armenia	Shikahogh Mine	2020-08-17	AM0258	Vespertilionidae	Myotis	Myotis blythii	Adult	Female	Post-lactating	60.7	23	No
Armenia	Shikahogh Mine	2020-08-17	AM0259	Vespertilionidae	Myotis	Myotis blythii	Adult	Female	Non-breeding	62.3	23	No
Armenia	Shikahogh Mine	2020-08-17	AM0260	Vespertilionidae	Myotis	Myotis blythii	Adult	Male	Scrotal	57.5	25	No
Armenia	Shikahogh Mine	2020-08-17	AM0261	Vespertilionidae	Myotis	Myotis blythii	Adult	Female	Non-breeding	59.8	22	No
Armenia	Shikahogh Mine	2020-08-17	AM0262	Vespertilionidae	Myotis	Myotis blythii	Adult	Female	Non-breeding	58.5	22	No
Armenia	Shikahogh Mine	2020-08-17	AM0263	Vespertilionidae	Myotis	Myotis blythii	Adult	Female	Non-breeding	61.1	23	No
Armenia	Shikahogh Mine	2020-08-17	AM0264	Vespertilionidae	Myotis	Myotis blythii	Adult	Male	Non-scrotal	60.7	24.5	No
Armenia	Shikahogh Mine	2020-08-17	AM0265	Vespertilionidae	Myotis	Myotis blythii	Adult	Female	Non-breeding	60.6	22	No
Armenia	Shikahogh Mine	2020-08-17	AM0266	Vespertilionidae	Myotis	Myotis blythii	Adult	Female	Post-lactating	62.4	24	No
Armenia	Shikahogh Mine	2020-08-17	AM0267	Vespertilionidae	Myotis	Myotis blythii	Adult	Male	Scrotal	58.8	26	No
Armenia	Shikahogh Mine	2020-08-17	AM0268	Vespertilionidae	Myotis	Myotis blythii	Adult	Female	Non-breeding	60	23	No
Armenia	Shikahogh Mine	2020-08-17	AM0269	Vespertilionidae	Myotis	Myotis blythii	Adult	Male	Scrotal	59.7	23.5	No
Armenia	Shikahogh Mine	2020-08-17	AM0270	Vespertilionidae	Myotis	Myotis blythii	Adult	Male	Scrotal	60.2	25	No
Armenia	Dilijan	2021-07-29	AM0271	Vespertilionidae	Pipistrellus	Pipistrellus pipistrellus	Adult	Female	Lactating	30.8	6	No
Armenia	Dilijan	2021-07-29	AM0272	Vespertilionidae	Pipistrellus	Pipistrellus pipistrellus	Adult	Female	Lactating	29.6	5	No
Armenia	Dilijan	2021-07-29	AM0273	Vespertilionidae	Pipistrellus	Pipistrellus pipistrellus	Juvenile	Male	Non-scrotal	31.7	4	No
Armenia	Dilijan	2021-07-29	AM0274	Vespertilionidae	Pipistrellus	Pipistrellus pipistrellus	Juvenile	Female	Non-breeding	19.3	3.5	No
Armenia	Dilijan	2021-07-29	AM0275	Vespertilionidae	Pipistrellus	Pipistrellus pipistrellus	Adult	Female	Lactating	31.2	5	No
Armenia	Dilijan	2021-07-29	AM0276	Vespertilionidae	Myotis	Myotis davidii	Juvenile	Male	Non-scrotal	34.9	4.5	No
Armenia	Dilijan	2021-07-29	AM0277	Vespertilionidae	Myotis	Myotis tschuliensis	Adult	Male	Scrotal	40	7	No
Armenia	Dilijan	2021-07-29	AM0278	Vespertilionidae	Pipistrellus	Pipistrellus pipistrellus	Adult	Female	Lactating	31.5	5	No
Armenia	Dilijan	2021-07-29	AM0279	Vespertilionidae	Myotis	Myotis davidii	Adult	Male	Scrotal	33.8	4.5	No
Armenia	Dilijan	2021-07-29	AM0280	Vespertilionidae	Pipistrellus	Pipistrellus pipistrellus	Juvenile	Female	Non-breeding	30.8	4	No
Armenia	Dilijan	2021-07-29	AM0281	Vespertilionidae	Pipistrellus	Pipistrellus pipistrellus	Juvenile	Male	Non-scrotal	31.2	4	No
Armenia	Dilijan	2021-07-29	AM0282	Vespertilionidae	Pipistrellus	Pipistrellus pipistrellus	Juvenile	Female	Non-breeding	30.7	3.5	No
Armenia	Dilijan	2021-07-29	AM0283	Vespertilionidae	Pipistrellus	Pipistrellus pipistrellus	Juvenile	Male	Non-scrotal	29.9	3.5	No
Armenia	Dilijan	2021-07-29	AM0284	Vespertilionidae	Plecotus	Plecotus auritus	Adult	Male	Non-scrotal	36.7	6.5	No
Armenia	Dilijan	2021-07-29	AM0285	Vespertilionidae	Pipistrellus	Pipistrellus pipistrellus	Adult	Female	Lactating		5	No
Armenia	Dilijan	2021-07-29	AM0286	Vespertilionidae	Pipistrellus	Pipistrellus pipistrellus	Juvenile	Male	Non-scrotal	30	3	No
Armenia	Dilijan	2021-07-29	AM0287	Vespertilionidae	Pipistrellus	Pipistrellus pipistrellus	Adult	Female	Lactating	31.5	5	No
Armenia	Dilijan	2021-07-29	AM0288	Vespertilionidae	Pipistrellus	Pipistrellus pipistrellus	Juvenile	Male	Non-scrotal	28.9	3.5	No
Armenia	Dilijan	2021-07-29	AM0289	Vespertilionidae	Pipistrellus	Pipistrellus pipistrellus	Juvenile	Male	Non-scrotal	29.3	3	No
Armenia	Dilijan	2021-07-29	AM0290	Vespertilionidae	Pipistrellus	Pipistrellus pipistrellus	Juvenile	Female	Non-breeding	32.5	3.5	No
Armenia	Dilijan	2021-07-29	AM0291	Vespertilionidae	Pipistrellus	Pipistrellus pipistrellus	Juvenile	Male	Non-scrotal	28.9	3	No
Armenia	Dilijan	2021-07-29	AM0292	Vespertilionidae	Pipistrellus	Pipistrellus pipistrellus	Juvenile	Male	Non-scrotal	29.7	4.5	No
Armenia	Dilijan	2021-07-29	AM0293	Vespertilionidae	Pipistrellus	Pipistrellus pipistrellus	Juvenile	Female	Non-breeding	31.1	3.5	No
Armenia	Dilijan	2021-07-29	AM0294	Vespertilionidae	Pipistrellus	Pipistrellus pipistrellus	Juvenile	Female	Non-breeding	30	2	No
Armenia	Dilijan	2021-07-29	AM0295	Vespertilionidae	Pipistrellus	Pipistrellus pipistrellus	Juvenile	Female	Non-breeding	31.6	3	No
Armenia	Dilijan	2021-07-29	AM0296	Vespertilionidae	Pipistrellus	Pipistrellus pipistrellus	Juvenile	Male	Non-scrotal	28.9	3	No
Armenia	Dilijan	2021-07-29	AM0297	Vespertilionidae	Pipistrellus	Pipistrellus pipistrellus	Juvenile	Female	Non-breeding	29.7	3.5	No
Armenia	Dilijan	2021-07-29	AM0298	Vespertilionidae	Pipistrellus	Pipistrellus pipistrellus	Juvenile	Male	Non-scrotal	28.7	3.5	No
Armenia	Dilijan	2021-07-29	AM0299	Vespertilionidae	Pipistrellus	Pipistrellus pipistrellus	Juvenile	Male	Non-scrotal	30	4.5	No
Armenia	Dilijan	2021-07-29	AM0300	Vespertilionidae	Pipistrellus	Pipistrellus pipistrellus	Juvenile	Male	Non-scrotal	29.2	4	No
Armenia	Dilijan	2021-07-29	AM0301	Vespertilionidae	Pipistrellus	Pipistrellus pipistrellus	Adult	Male	Non-scrotal	31.5	5	No
Armenia	Dilijan	2021-07-30	AM0302	Vespertilionidae	Myotis	Myotis davidii	Adult	Female	Lactating	36.9	7	No
Armenia	Dilijan	2021-07-30	AM0303	Vespertilionidae	Pipistrellus	Pipistrellus pipistrellus	Juvenile	Male	Non-scrotal	30.4	3.5	No
Armenia	Dilijan	2021-07-30	AM0304	Vespertilionidae	Pipistrellus	Pipistrellus pipistrellus	Adult	Female	Lactating	30.9	5	No
Armenia	Dilijan	2021-07-30	AM0305	Vespertilionidae	Pipistrellus	Pipistrellus pipistrellus	Adult	Female	Lactating	31.7	5	No
Armenia	Dilijan	2021-07-30	AM0306	Vespertilionidae	Pipistrellus	Pipistrellus pipistrellus	Adult	Female	Lactating	30.5	5	No
Armenia	Dilijan	2021-07-30	AM0307	Vespertilionidae	Pipistrellus	Pipistrellus pipistrellus	Juvenile	Male	Non-scrotal	29.5	3	No
Armenia	Dilijan	2021-07-30	AM0308	Vespertilionidae	Pipistrellus	Pipistrellus pipistrellus	Adult	Female	Lactating	30.5	5	No
Armenia	Dilijan	2021-07-30	AM0309	Vespertilionidae	Pipistrellus	Pipistrellus pipistrellus	Adult	Female	Post-lactating	32	3.5	No
Armenia	Dilijan	2021-07-30	AM0310	Vespertilionidae	Pipistrellus	Pipistrellus pipistrellus	Adult	Female	Post-lactating	32.3	5	No
Armenia	Dilijan	2021-07-30	AM0311	Vespertilionidae	Pipistrellus	Pipistrellus pipistrellus	Adult	Female	Lactating	32.1	5	No
Armenia	Dilijan	2021-07-30	AM0312	Vespertilionidae	Pipistrellus	Pipistrellus pipistrellus	Adult	Female	Lactating	31.2	4.5	No
Armenia	Dilijan	2021-07-30	AM0313	Vespertilionidae	Pipistrellus	Pipistrellus pipistrellus	Adult	Female	Post-lactating	31.5	5.5	No
Armenia	Dilijan	2021-07-30	AM0314	Vespertilionidae	Pipistrellus	Pipistrellus pipistrellus	Adult	Female	Lactating	31.8	5.5	No
Armenia	Dilijan	2021-07-30	AM0315	Vespertilionidae	Pipistrellus	Pipistrellus pipistrellus	Adult	Female	Post-lactating	32.5	5	No
Armenia	Dilijan	2021-07-30	AM0316	Vespertilionidae	Pipistrellus	Pipistrellus pipistrellus	Adult	Female	Post-lactating	32.2	5	No
Armenia	Dilijan	2021-07-30	AM0317	Vespertilionidae	Pipistrellus	Pipistrellus pipistrellus	Juvenile	Female	Non-breeding	31.8	3.5	No
Armenia	Dilijan	2021-07-30	AM0318	Vespertilionidae	Pipistrellus	Pipistrellus pipistrellus	Adult	Female	Post-lactating	31.8	5.5	No
Armenia	Dilijan	2021-07-30	AM0319	Vespertilionidae	Pipistrellus	Pipistrellus pipistrellus	Adult	Female	Lactating	31.7	4.5	No
Armenia	Dilijan	2021-07-30	AM0320	Vespertilionidae	Pipistrellus	Pipistrellus pipistrellus	Adult	Female	Lactating	32.4	5	No
Armenia	Dilijan	2021-07-30	AM0321	Vespertilionidae	Pipistrellus	Pipistrellus pipistrellus	Adult	Female	Lactating	32.2	5.5	No
Armenia	Dilijan	2021-07-30	AM0322	Vespertilionidae	Pipistrellus	Pipistrellus pipistrellus	Juvenile	Male	Non-scrotal	30.8	4	No
Armenia	Dilijan	2021-07-30	AM0323	Vespertilionidae	Pipistrellus	Pipistrellus pipistrellus	Juvenile	Male	Non-scrotal	31.2	3.5	No
Armenia	Dilijan	2021-07-30	AM0324	Vespertilionidae	Pipistrellus	Pipistrellus pipistrellus	Juvenile	Male	Non-scrotal		4	No
Armenia	Dilijan	2021-07-30	AM0325	Vespertilionidae	Pipistrellus	Pipistrellus pipistrellus	Adult	Female	Lactating	31.6	5.5	No
Armenia	Dilijan	2021-07-30	AM0326	Vespertilionidae	Pipistrellus	Pipistrellus pipistrellus	Adult	Female	Post-lactating	30.7	4.5	No
Armenia	Dilijan	2021-07-30	AM0327	Vespertilionidae	Pipistrellus	Pipistrellus pipistrellus	Adult	Female	Lactating	31.3	6	No
Armenia	Dilijan	2021-07-30	AM0328	Vespertilionidae	Pipistrellus	Pipistrellus pipistrellus	Juvenile	Female	Non-breeding	31.1	4	No
Armenia	Dilijan	2021-07-30	AM0329	Vespertilionidae	Pipistrellus	Pipistrellus pipistrellus	Juvenile	Female	Non-breeding	32.4	3.5	No
Armenia	Dilijan	2021-07-30	AM0330	Vespertilionidae	Pipistrellus	Pipistrellus pipistrellus	Juvenile	Female	Non-breeding	31.2	3.5	No
Armenia	Dilijan	2021-07-30	AM0331	Vespertilionidae	Pipistrellus	Pipistrellus pipistrellus	Juvenile	Female	Non-breeding	31.2	3	No
Armenia	Dilijan	2021-07-30	AM0332	Vespertilionidae	Pipistrellus	Pipistrellus pipistrellus	Adult	Female	Lactating	30.8	4.5	No
Armenia	Dilijan	2021-07-30	AM0333	Vespertilionidae	Pipistrellus	Pipistrellus pipistrellus	Juvenile	Male	Non-scrotal	30	3.5	No
Armenia	Dilijan	2021-07-30	AM0334	Vespertilionidae	Pipistrellus	Pipistrellus pipistrellus	Juvenile	Male	Non-scrotal	29.6	3	No
Armenia	Dilijan	2021-07-30	AM0335	Vespertilionidae	Pipistrellus	Pipistrellus pipistrellus	Adult	Female	Lactating	32.2	5.5	No
Armenia	Dilijan	2021-07-30	AM0336	Vespertilionidae	Pipistrellus	Pipistrellus pipistrellus	Adult	Female	Lactating	31.9	5	No
Armenia	Dilijan	2021-07-30	AM0337	Vespertilionidae	Pipistrellus	Pipistrellus pipistrellus	Juvenile	Male	Non-scrotal	29.8	3.5	No
Armenia	Dilijan	2021-07-30	AM0338	Vespertilionidae	Pipistrellus	Pipistrellus pipistrellus	Adult	Female	Lactating	31.7	5	No
Armenia	Dilijan	2021-07-30	AM0339	Vespertilionidae	Pipistrellus	Pipistrellus pipistrellus	Juvenile	Female	Non-breeding	29.3	3.5	No
Armenia	Dilijan	2021-07-30	AM0340	Vespertilionidae	Pipistrellus	Pipistrellus pipistrellus	Adult	Female	Lactating	30.5	4	No
Armenia	Dilijan	2021-07-30	AM0341	Vespertilionidae	Pipistrellus	Pipistrellus pipistrellus	Juvenile	Male	Non-scrotal	31.2	4	No
Armenia	Dilijan	2021-07-30	AM0342	Vespertilionidae	Pipistrellus	Pipistrellus pipistrellus	Juvenile	Male	Non-scrotal	31.4	4	No
Armenia	Dilijan	2021-07-30	AM0343	Vespertilionidae	Pipistrellus	Pipistrellus pipistrellus	Adult	Female	Lactating	30.7	5	No
Armenia	Dilijan	2021-07-30	AM0344	Vespertilionidae	Pipistrellus	Pipistrellus pipistrellus	Adult	Female	Lactating	30.8	4.5	No
Armenia	Dilijan	2021-07-30	AM0345	Vespertilionidae	Pipistrellus	Pipistrellus pipistrellus	Juvenile	Female	Non-breeding	29.8	3.5	No
Armenia	Dilijan	2021-07-30	AM0346	Vespertilionidae	Pipistrellus	Pipistrellus pipistrellus	Adult	Female	Lactating	32	5.5	No
Armenia	Dilijan	2021-07-30	AM0347	Vespertilionidae	Pipistrellus	Pipistrellus pipistrellus	Juvenile	Female	Non-breeding	30	3.5	No
Armenia	Dilijan	2021-07-30	AM0348	Vespertilionidae	Pipistrellus	Pipistrellus pipistrellus	Juvenile	Male	Non-scrotal	29.2	3.5	No
Armenia	Dilijan	2021-07-30	AM0349	Vespertilionidae	Pipistrellus	Pipistrellus pipistrellus	Adult	Female	Lactating	31.3	6	No
Armenia	Dilijan	2021-07-30	AM0350	Vespertilionidae	Pipistrellus	Pipistrellus pipistrellus	Juvenile	Male	Non-scrotal	30.1	4.5	No
Armenia	Dilijan	2021-07-30	AM0351	Vespertilionidae	Pipistrellus	Pipistrellus pipistrellus	Adult	Female	Lactating	32	5.5	No
Armenia	Dilijan	2021-07-30	AM0352	Vespertilionidae	Pipistrellus	Pipistrellus pipistrellus	Adult	Female	Lactating	31	6	No
Armenia	Dilijan	2021-07-30	AM0353	Vespertilionidae	Pipistrellus	Pipistrellus pipistrellus	Adult	Female	Lactating	31.9	4.5	No
Armenia	Dilijan	2021-07-31	AM0354	Vespertilionidae	Myotis	Myotis davidii	Juvenile	Female	Non-breeding	34.6	5	No
Armenia	Dilijan	2021-07-31	AM0355	Vespertilionidae	Pipistrellus	Pipistrellus pipistrellus	Adult	Female	Lactating	31.2	5	No
Armenia	Dilijan	2021-07-31	AM0356	Vespertilionidae	Pipistrellus	Pipistrellus pipistrellus	Juvenile	Female	Non-breeding	28.8	3	No
Armenia	Dilijan	2021-07-31	AM0357	Vespertilionidae	Pipistrellus	Pipistrellus pipistrellus	Adult	Female	Lactating	31.5	6	No
Armenia	Dilijan	2021-07-31	AM0358	Vespertilionidae	Pipistrellus	Pipistrellus pipistrellus	Adult	Female	Lactating	32.8	6	No
Armenia	Dilijan	2021-07-31	AM0359	Vespertilionidae	Pipistrellus	Pipistrellus pipistrellus	Juvenile	Female	Non-breeding	31	4	No
Armenia	Dilijan	2021-07-31	AM0360	Vespertilionidae	Pipistrellus	Pipistrellus pipistrellus	Adult	Female	Lactating	32.4	5	No
Armenia	Getashen	2021-08-03	AM0361	Rhinolophidae	Rhinolophus	Rhinolophus ferrumequinum	Juvenile	Male	Non-scrotal	55.8	11	No
Armenia	Getashen	2021-08-03	AM0362	Rhinolophidae	Rhinolophus	Rhinolophus euryale	Juvenile	Female	Non-breeding	47.2	7.5	No
Armenia	Getashen	2021-08-03	AM0363	Rhinolophidae	Rhinolophus	Rhinolophus ferrumequinum	Juvenile	Male	Non-scrotal	57.2	14	No
Armenia	Getashen	2021-08-03	AM0364	Rhinolophidae	Rhinolophus	Rhinolophus euryale	Adult	Female	Lactating	48.8	12	No
Armenia	Getashen	2021-08-03	AM0365	Rhinolophidae	Rhinolophus	Rhinolophus ferrumequinum	Adult	Female	Lactating	57.5	18	No
Armenia	Getashen	2021-08-03	AM0366	Rhinolophidae	Rhinolophus	Rhinolophus euryale	Adult	Female	Lactating	51.4	11	No
Armenia	Getashen	2021-08-03	AM0367	Rhinolophidae	Rhinolophus	Rhinolophus euryale	Juvenile	Male	Non-scrotal	48.2	10	No
Armenia	Getashen	2021-08-03	AM0368	Rhinolophidae	Rhinolophus	Rhinolophus ferrumequinum	Adult	Female	Lactating	59.4	19	No
Armenia	Getashen	2021-08-03	AM0369	Rhinolophidae	Rhinolophus	Rhinolophus ferrumequinum	Adult	Female	Lactating	58.3	17	No
Armenia	Getashen	2021-08-03	AM0370	Rhinolophidae	Rhinolophus	Rhinolophus ferrumequinum	Juvenile	Female	Non-breeding	57.4	15	No
Armenia	Getashen	2021-08-03	AM0371	Rhinolophidae	Rhinolophus	Rhinolophus ferrumequinum	Juvenile	Male	Non-scrotal	56	15.5	No
Armenia	Getashen	2021-08-03	AM0372	Rhinolophidae	Rhinolophus	Rhinolophus ferrumequinum	Adult	Female	Lactating	60.4	16	No
Armenia	Getashen	2021-08-03	AM0373	Rhinolophidae	Rhinolophus	Rhinolophus ferrumequinum	Juvenile	Female	Non-breeding	57.3	17	No
Armenia	Getashen	2021-08-03	AM0374	Rhinolophidae	Rhinolophus	Rhinolophus ferrumequinum	Juvenile	Male	Non-scrotal	57.4	16	No
Armenia	Getashen	2021-08-03	AM0375	Vespertilionidae	Barbastella	Barbastella caspica	Adult	Female	Lactating	41.8	11.5	No
Armenia	Getashen	2021-08-03	AM0376	Rhinolophidae	Rhinolophus	Rhinolophus euryale	Juvenile	Male	Non-scrotal	47.3	8	No
Armenia	Getashen	2021-08-03	AM0377	Vespertilionidae	Barbastella	Barbastella caspica	Adult	Female	Lactating	41.3	11.5	No
Armenia	Getashen	2021-08-03	AM0378	Rhinolophidae	Rhinolophus	Rhinolophus ferrumequinum	Juvenile	Male	Non-scrotal	50.4	12	No
Armenia	Getashen	2021-08-03	AM0379	Rhinolophidae	Rhinolophus	Rhinolophus euryale	Juvenile	Male	Non-scrotal	49.4	9	No
Armenia	Getashen	2021-08-03	AM0380	Rhinolophidae	Rhinolophus	Rhinolophus ferrumequinum	Juvenile	Female	Non-breeding	58.5	13	No
Armenia	Getashen	2021-08-03	AM0381	Rhinolophidae	Rhinolophus	Rhinolophus euryale	Juvenile	Male	Non-scrotal	47.1	8	No
Armenia	Getashen	2021-08-03	AM0382	Rhinolophidae	Rhinolophus	Rhinolophus euryale	Juvenile	Female	Non-breeding	47.8	8	No
Armenia	Getashen	2021-08-03	AM0383	Rhinolophidae	Rhinolophus	Rhinolophus euryale	Adult	Female	Lactating	49.7	15	No
Armenia	Getashen	2021-08-03	AM0384	Rhinolophidae	Rhinolophus	Rhinolophus euryale	Juvenile	Female	Non-breeding	47.1	8.5	No
Armenia	Getashen	2021-08-03	AM0385	Rhinolophidae	Rhinolophus	Rhinolophus euryale	Adult	Female	Lactating	46.4	8.5	No
Armenia	Getashen	2021-08-03	AM0386	Rhinolophidae	Rhinolophus	Rhinolophus euryale	Juvenile	Female	Non-breeding	48.1	12	No
Armenia	Getashen	2021-08-03	AM0387	Rhinolophidae	Rhinolophus	Rhinolophus euryale	Juvenile	Male	Non-scrotal	47.2	7	No
Armenia	Getashen	2021-08-03	AM0388	Rhinolophidae	Rhinolophus	Rhinolophus ferrumequinum	Adult	Female	Non-breeding	60.5	8.5	No
Armenia	Getashen	2021-08-03	AM0389	Rhinolophidae	Rhinolophus	Rhinolophus ferrumequinum	Adult	Female	Lactating	57.6	17	No
Armenia	Getashen	2021-08-03	AM0390	Rhinolophidae	Rhinolophus	Rhinolophus euryale	Juvenile	Male	Non-scrotal	46.5	8	No
Armenia	Getashen	2021-08-03	AM0391	Rhinolophidae	Rhinolophus	Rhinolophus ferrumequinum	Adult	Female	Lactating	57.8	17	No
Armenia	Getashen	2021-08-03	AM0392	Rhinolophidae	Rhinolophus	Rhinolophus ferrumequinum	Adult	Male	Non-scrotal	56.9	11.5	No
Armenia	Getashen	2021-08-03	AM0393	Rhinolophidae	Rhinolophus	Rhinolophus euryale	Juvenile	Female	Non-breeding	50.6	11	No
Armenia	Getashen	2021-08-04	AM0394	Rhinolophidae	Rhinolophus	Rhinolophus euryale	Adult	Male	Non-scrotal	48.4	8.5	No
Armenia	Getashen	2021-08-04	AM0395	Rhinolophidae	Rhinolophus	Rhinolophus euryale	Adult	Female	Lactating	49.2	11	No
Armenia	Getashen	2021-08-04	AM0396	Rhinolophidae	Rhinolophus	Rhinolophus euryale	Adult	Female	Lactating	49	9.5	No
Armenia	Getashen	2021-08-04	AM0397	Rhinolophidae	Rhinolophus	Rhinolophus euryale	Juvenile	Female	Non-breeding	46.4	8.5	No
Armenia	Getashen	2021-08-04	AM0398	Rhinolophidae	Rhinolophus	Rhinolophus euryale	Adult	Female	Lactating	49.4	9	No
Armenia	Getashen	2021-08-04	AM0399	Rhinolophidae	Rhinolophus	Rhinolophus euryale	Juvenile	Female	Non-breeding	46.4	6	No
Armenia	Getashen	2021-08-04	AM0400	Rhinolophidae	Rhinolophus	Rhinolophus euryale	Adult	Female	Lactating	49.5	19.5	No
Armenia	Getashen	2021-08-04	AM0401	Rhinolophidae	Rhinolophus	Rhinolophus euryale	Juvenile	Male	Non-scrotal	46.5	7.5	No
Armenia	Getashen	2021-08-04	AM0402	Rhinolophidae	Rhinolophus	Rhinolophus euryale	Juvenile	Female	Non-breeding	48.9	8	No
Armenia	Getashen	2021-08-04	AM0403	Rhinolophidae	Rhinolophus	Rhinolophus ferrumequinum	Adult	Female	Non-breeding	56.1	12.5	No
Armenia	Getashen	2021-08-04	AM0404	Rhinolophidae	Rhinolophus	Rhinolophus ferrumequinum	Juvenile	Male	Non-scrotal	55.6	11.5	No
Armenia	Getashen	2021-08-04	AM0405	Rhinolophidae	Rhinolophus	Rhinolophus ferrumequinum	Adult	Male	Scrotal	58.8	13.5	No
Armenia	Getashen	2021-08-04	AM0406	Rhinolophidae	Rhinolophus	Rhinolophus euryale	Juvenile	Female	Non-breeding	46.2	8	No
Armenia	Getashen	2021-08-04	AM0407	Rhinolophidae	Rhinolophus	Rhinolophus euryale	Juvenile	Male	Non-scrotal	47.1	7.5	No
Armenia	Getashen	2021-08-04	AM0408	Rhinolophidae	Rhinolophus	Rhinolophus euryale	Adult	Female	Lactating	48.2	10	No
Armenia	Getashen	2021-08-04	AM0409	Rhinolophidae	Rhinolophus	Rhinolophus ferrumequinum	Adult	Female	Lactating	58.4	17.5	No
Armenia	Getashen	2021-08-04	AM0410	Rhinolophidae	Rhinolophus	Rhinolophus euryale	Juvenile	Male	Non-scrotal	47.7	7.5	No
Armenia	Getashen	2021-08-05	AM0411	Rhinolophidae	Rhinolophus	Rhinolophus euryale	Juvenile	Male	Non-scrotal	46.6	7	No
Armenia	Getashen	2021-08-05	AM0412	Rhinolophidae	Rhinolophus	Rhinolophus euryale	Juvenile	Male	Non-scrotal	46.8	8.5	No
Armenia	Getashen	2021-08-05	AM0413	Rhinolophidae	Rhinolophus	Rhinolophus ferrumequinum	Adult	Female	Lactating	57.1	17	No
Armenia	Getashen	2021-08-05	AM0414	Rhinolophidae	Rhinolophus	Rhinolophus euryale	Adult	Female	Lactating	49.5	10	No
Armenia	Getashen	2021-08-05	AM0415	Rhinolophidae	Rhinolophus	Rhinolophus euryale	Juvenile	Female	Non-breeding	47.4	7.5	No
Armenia	Getashen	2021-08-05	AM0416	Rhinolophidae	Rhinolophus	Rhinolophus euryale	Adult	Female	Non-breeding	48.4	8.5	No
Armenia	Getashen	2021-08-05	AM0417	Rhinolophidae	Rhinolophus	Rhinolophus euryale	Juvenile	Male	Non-scrotal	46.8	7.5	No
Armenia	Getashen	2021-08-05	AM0418	Rhinolophidae	Rhinolophus	Rhinolophus ferrumequinum	Adult	Female	Lactating	58.4	19.5	No
Armenia	Getashen	2021-08-05	AM0419	Rhinolophidae	Rhinolophus	Rhinolophus euryale	Adult	Female	Non-breeding	50	10.5	No
Armenia	Getashen	2021-08-05	AM0420	Rhinolophidae	Rhinolophus	Rhinolophus ferrumequinum	Adult	Female	Lactating	57.9	18	No
Armenia	Getashen	2021-08-05	AM0421	Rhinolophidae	Rhinolophus	Rhinolophus euryale	Juvenile	Female	Non-breeding	45.4	8	No
Armenia	Getashen	2021-08-05	AM0422	Rhinolophidae	Rhinolophus	Rhinolophus ferrumequinum	Adult	Female	Non-breeding	57.5	15.5	No
Armenia	Getashen	2021-08-05	AM0423	Rhinolophidae	Rhinolophus	Rhinolophus ferrumequinum	Juvenile	Male	Non-scrotal	58	14.5	No
Armenia	Getashen	2021-08-05	AM0424	Rhinolophidae	Rhinolophus	Rhinolophus ferrumequinum	Juvenile	Female	Non-breeding	57.5	14	No
Armenia	Getashen	2021-08-05	AM0425	Rhinolophidae	Rhinolophus	Rhinolophus euryale	Adult	Female	Lactating	48.4	10.5	No
Armenia	Getashen	2021-08-05	AM0426	Rhinolophidae	Rhinolophus	Rhinolophus euryale	Adult	Female	Lactating	50	10.5	No
Armenia	Getashen	2021-08-05	AM0427	Rhinolophidae	Rhinolophus	Rhinolophus euryale	Juvenile	Female	Non-breeding	47.8	8.5	No
Armenia	Getashen	2021-08-05	AM0428	Rhinolophidae	Rhinolophus	Rhinolophus ferrumequinum	Juvenile	Female	Non-breeding	56.8	14	No
Armenia	Getashen	2021-08-05	AM0429	Rhinolophidae	Rhinolophus	Rhinolophus ferrumequinum	Juvenile	Male	Non-scrotal	58.3	14.5	No
Armenia	Getashen	2021-08-05	AM0430	Rhinolophidae	Rhinolophus	Rhinolophus euryale	Juvenile	Female	Non-breeding	48.5	10	No
Armenia	Getashen	2021-08-05	AM0431	Rhinolophidae	Rhinolophus	Rhinolophus euryale	Adult	Female	Non-breeding	48.9	11	No
Armenia	Getashen	2021-08-05	AM0432	Rhinolophidae	Rhinolophus	Rhinolophus ferrumequinum	Juvenile	Male	Non-scrotal	57.2	12	No
Armenia	Getashen	2021-08-05	AM0433	Rhinolophidae	Rhinolophus	Rhinolophus euryale	Juvenile	Female	Non-breeding	48.5	9.5	No
Armenia	Getashen	2021-08-05	AM0434	Rhinolophidae	Rhinolophus	Rhinolophus ferrumequinum	Adult	Female	Lactating	59.2	19	No
Armenia	Getashen	2021-08-05	AM0435	Rhinolophidae	Rhinolophus	Rhinolophus euryale	Juvenile	Male	Non-scrotal	47.5	8.5	No
Armenia	Getashen	2021-08-05	AM0436	Rhinolophidae	Rhinolophus	Rhinolophus euryale	Juvenile	Female	Non-breeding	47.4	7.5	No
Armenia	Getashen	2021-08-05	AM0437	Rhinolophidae	Rhinolophus	Rhinolophus ferrumequinum	Adult	Female	Non-breeding	58	16.5	No
Armenia	Getashen	2021-08-05	AM0438	Rhinolophidae	Rhinolophus	Rhinolophus ferrumequinum	Adult	Female	Lactating	57.4	17.5	No
Armenia	Getashen	2021-08-05	AM0439	Rhinolophidae	Rhinolophus	Rhinolophus euryale	Juvenile	Male	Non-scrotal	48.2	8	No
Armenia	Getashen	2021-08-05	AM0440	Rhinolophidae	Rhinolophus	Rhinolophus euryale	Juvenile	Male	Non-scrotal	45.8	7	No
Armenia	Getashen	2021-08-05	AM0441	Rhinolophidae	Rhinolophus	Rhinolophus euryale	Juvenile	Male	Non-scrotal	46.5	8	No
Armenia	Getashen	2021-08-05	AM0442	Rhinolophidae	Rhinolophus	Rhinolophus ferrumequinum	Juvenile	Female	Non-breeding	55.3	13	No
Armenia	Getashen	2021-08-05	AM0443	Rhinolophidae	Rhinolophus	Rhinolophus euryale	Juvenile	Male	Non-scrotal	46.2	6.5	No
Armenia	Getashen	2021-08-05	AM0444	Rhinolophidae	Rhinolophus	Rhinolophus ferrumequinum	Juvenile	Male	Non-scrotal	56.8	14.5	No
Armenia	Getashen	2021-08-05	AM0445	Rhinolophidae	Rhinolophus	Rhinolophus ferrumequinum	Adult	Female	Lactating	51.7	16	No
Armenia	Getashen	2021-08-05	AM0446	Rhinolophidae	Rhinolophus	Rhinolophus euryale	Adult	Female	Lactating	49.2	10	No
Armenia	Getashen	2021-08-05	AM0447	Rhinolophidae	Rhinolophus	Rhinolophus ferrumequinum	Juvenile	Male	Non-scrotal	59	15	No
Armenia	Getashen	2021-08-05	AM0448	Rhinolophidae	Rhinolophus	Rhinolophus euryale	Adult	Female	Non-breeding	47.7	11	No
Armenia	Getashen	2021-08-05	AM0449	Rhinolophidae	Rhinolophus	Rhinolophus ferrumequinum	Adult	Female	Lactating	58.5	17.5	No
Armenia	Getashen	2021-08-05	AM0450	Rhinolophidae	Rhinolophus	Rhinolophus ferrumequinum	Adult	Female	Non-breeding	56.9	16	No
Armenia	Jermuk	2021-08-06	AM0451	Vespertilionidae	Hypsugo	Hypsugo savii	Adult	Male	Scrotal	33	7	No
Armenia	Jermuk	2021-08-06	AM0452	Vespertilionidae	Hypsugo	Hypsugo savii	Adult	Female	Non-breeding	32.3	8	No
Armenia	Jermuk	2021-08-06	AM0453	Vespertilionidae	Hypsugo	Hypsugo savii	Adult	Male	Scrotal	34.3	7	No
Armenia	Jermuk	2021-08-06	AM0454	Vespertilionidae	Pipistrellus	Pipistrellus kuhlii	Adult	Female	Non-breeding	32.1	5	No
Armenia	Jermuk	2021-08-06	AM0455	Vespertilionidae	Pipistrellus	Pipistrellus pipistrellus	Adult	Male	Scrotal	30.6	5	No
Armenia	Jermuk	2021-08-06	AM0456	Vespertilionidae	Pipistrellus	Pipistrellus kuhlii	Adult	Female	Non-breeding	31.5	5.5	No
Armenia	Jermuk	2021-08-06	AM0457	Vespertilionidae	Hypsugo	Hypsugo savii	Adult	Female	Non-breeding	33.4	6.5	No
Armenia	Jermuk	2021-08-06	AM0458	Vespertilionidae	Hypsugo	Hypsugo savii	Adult	Female	Non-breeding	33.5	6.5	No
Armenia	Jermuk	2021-08-06	AM0459	Vespertilionidae	Hypsugo	Hypsugo savii	Adult	Male	Scrotal	33.3	5	No
Armenia	Jermuk	2021-08-06	AM0460	Vespertilionidae	Pipistrellus	Pipistrellus kuhlii	Adult	Female	Non-breeding	32	5	No
Armenia	Jermuk	2021-08-06	AM0461	Vespertilionidae	Hypsugo	Hypsugo savii	Adult	Male	Scrotal	35.4	6.5	No
Armenia	Jermuk	2021-08-06	AM0462	Vespertilionidae	Hypsugo	Hypsugo savii	Adult	Female	Non-breeding	35.6	7	No
Armenia	Jermuk	2021-08-06	AM0463	Vespertilionidae	Hypsugo	Hypsugo savii	Adult	Male	Scrotal	35.3	8	No
Armenia	Jermuk	2021-08-06	AM0464	Vespertilionidae	Myotis	Myotis davidii	Adult	Male	Scrotal	34.6	5.5	No
Armenia	Jermuk	2021-08-06	AM0465	Vespertilionidae	Hypsugo	Hypsugo savii	Adult	Female	Non-breeding	35.2	6.5	No
Armenia	Jermuk	2021-08-06	AM0466	Vespertilionidae	Myotis	Myotis davidii	Juvenile	Female	Non-breeding	35.5	6	No
Armenia	Jermuk	2021-08-06	AM0467	Vespertilionidae	Pipistrellus	Pipistrellus kuhlii	Adult	Male	Scrotal	32.5	5	No
Armenia	Jermuk	2021-08-06	AM0468	Vespertilionidae	Hypsugo	Hypsugo savii	Juvenile	Female	Non-breeding	33.5	6.5	No
Armenia	Jermuk	2021-08-06	AM0469	Vespertilionidae	Myotis	Myotis davidii	Juvenile	Male	Non-scrotal	33.6	4.5	No
Armenia	Jermuk	2021-08-06	AM0470	Vespertilionidae	Myotis	Myotis davidii	Juvenile	Male	Non-scrotal	34.5	7	No
Armenia	Jermuk	2021-08-07	AM0471	Vespertilionidae	Hypsugo	Hypsugo savii	Adult	Female	Post-lactating	34.8	15	No
Armenia	Jermuk	2021-08-07	AM0472	Vespertilionidae	Pipistrellus	Pipistrellus pipistrellus	Adult	Female	Non-breeding	32.5	5.5	No
Armenia	Jermuk	2021-08-07	AM0473	Vespertilionidae	Myotis	Myotis davidii	Adult	Female	Non-breeding	33	6	No
Armenia	Jermuk	2021-08-07	AM0474	Vespertilionidae	Plecotus	Plecotus macrobullaris	Adult	Female	Non-breeding	41.6	9.5	No
Armenia	Jermuk	2021-08-07	AM0475	Vespertilionidae	Plecotus	Plecotus macrobullaris	Adult	Female	Non-breeding	42.5	10.5	No
Armenia	Jermuk	2021-08-07	AM0476	Vespertilionidae	Plecotus	Plecotus macrobullaris	Adult	Male	Non-scrotal	40.7	7	No
Armenia	Jermuk	2021-08-07	AM0477	Vespertilionidae	Plecotus	Plecotus macrobullaris	Adult	Female	Non-breeding	42.2	9	No
Armenia	Jermuk	2021-08-07	AM0478	Vespertilionidae	Plecotus	Plecotus macrobullaris	Adult	Female	Lactating	43.2	11	No
Armenia	Jermuk	2021-08-07	AM0479	Vespertilionidae	Plecotus	Plecotus macrobullaris	Adult	Female	Lactating	45	10.5	No
Armenia	Jermuk	2021-08-07	AM0480	Vespertilionidae	Plecotus	Plecotus macrobullaris	Adult	Male	Scrotal	41.7	9	No
Armenia	Jermuk	2021-08-07	AM0481	Vespertilionidae	Plecotus	Plecotus macrobullaris	Adult	Male	Scrotal	42.1	9	No
Armenia	Jermuk	2021-08-07	AM0482	Vespertilionidae	Plecotus	Plecotus macrobullaris	Adult	Female	Lactating	42.5	7.5	No
Armenia	Jermuk	2021-08-07	AM0483	Vespertilionidae	Plecotus	Plecotus macrobullaris	Adult	Male	Non-scrotal	39.1	7.5	No
Armenia	Jermuk	2021-08-07	AM0484	Vespertilionidae	Plecotus	Plecotus macrobullaris	Adult	Female	Post-lactating	42	7.5	No
Armenia	Jermuk	2021-08-07	AM0485	Vespertilionidae	Plecotus	Plecotus macrobullaris	Adult	Male	Scrotal	39.8	8	No
Armenia	Jermuk	2021-08-07	AM0486	Vespertilionidae	Plecotus	Plecotus macrobullaris	Juvenile	Female	Non-breeding	40.7	8.5	No
Armenia	Jermuk	2021-08-07	AM0487	Vespertilionidae	Plecotus	Plecotus macrobullaris	Adult	Female	Non-breeding	42.7	7	No
Armenia	Jermuk	2021-08-07	AM0488	Vespertilionidae	Plecotus	Plecotus macrobullaris	Adult	Female	Lactating	41.9	8.5	No
Armenia	Jermuk	2021-08-07	AM0489	Vespertilionidae	Plecotus	Plecotus macrobullaris	Adult	Male	Scrotal	43.5	9	No
Armenia	Jermuk	2021-08-07	AM0490	Vespertilionidae	Plecotus	Plecotus macrobullaris	Adult	Female	Non-breeding	42.3	9	No
Armenia	Jermuk	2021-08-07	AM0491	Vespertilionidae	Plecotus	Plecotus macrobullaris	Adult	Female	Post-lactating	41.9	9	No
Armenia	Jermuk	2021-08-07	AM0492	Vespertilionidae	Plecotus	Plecotus macrobullaris	Adult	Female	Post-lactating	43.4	9.5	No
Armenia	Jermuk	2021-08-07	AM0493	Vespertilionidae	Plecotus	Plecotus macrobullaris	Adult	Female	Lactating	40.8	10	No
Armenia	Jermuk	2021-08-07	AM0494	Vespertilionidae	Plecotus	Plecotus macrobullaris	Adult	Male	Non-scrotal	41.3	11	No
Armenia	Jermuk	2021-08-07	AM0495	Vespertilionidae	Plecotus	Plecotus macrobullaris	Adult	Female	Post-lactating	42.4	11	No
Armenia	Jermuk	2021-08-08	AM0496	Vespertilionidae	Plecotus	Plecotus macrobullaris	Adult	Female	Non-breeding	41.6	8	No
Armenia	Jermuk	2021-08-08	AM0497	Vespertilionidae	Plecotus	Plecotus macrobullaris	Adult	Female	Lactating	42.5	10.5	No
Armenia	Jermuk	2021-08-08	AM0498	Vespertilionidae	Plecotus	Plecotus macrobullaris	Adult	Male	Scrotal	40.5	7.5	No
Armenia	Jermuk	2021-08-08	AM0499	Vespertilionidae	Plecotus	Plecotus macrobullaris	Adult	Female	Post-lactating	41.3	9.5	No
Armenia	Jermuk	2021-08-08	AM0500	Vespertilionidae	Plecotus	Plecotus macrobullaris	Adult	Female	Non-breeding	41.8	8.5	No
Armenia	Jermuk	2021-08-08	AM0501	Vespertilionidae	Plecotus	Plecotus macrobullaris	Adult	Male	Scrotal	41.6	9	No
Armenia	Jermuk	2021-08-08	AM0502	Vespertilionidae	Plecotus	Plecotus macrobullaris	Adult	Female	Post-lactating	42.3	8	No
Armenia	Jermuk	2021-08-08	AM0503	Vespertilionidae	Plecotus	Plecotus macrobullaris	Adult	Female	Lactating	42.4	9	No
Armenia	Jermuk	2021-08-08	AM0504	Vespertilionidae	Pipistrellus	Pipistrellus kuhlii	Adult	Male	Scrotal	30.3	5	No
Armenia	Jermuk	2021-08-08	AM0505	Vespertilionidae	Pipistrellus	Pipistrellus kuhlii	Adult	Female	Post-lactating	31.3	5	No
Armenia	Jermuk	2021-08-08	AM0506	Vespertilionidae	Pipistrellus	Pipistrellus kuhlii	Adult	Male	Scrotal	31.3	4.5	No
Armenia	Jermuk	2021-08-08	AM0507	Vespertilionidae	Pipistrellus	Pipistrellus kuhlii	Adult	Female	Non-breeding	32	5	No
Armenia	Jermuk	2021-08-08	AM0508	Vespertilionidae	Plecotus	Plecotus macrobullaris	Adult	Female	Lactating	41.5	6.5	No
Armenia	Jermuk	2021-08-08	AM0509	Vespertilionidae	Plecotus	Plecotus macrobullaris	Adult	Female	Lactating	44.4	8	No
Armenia	Jermuk	2021-08-08	AM0510	Vespertilionidae	Plecotus	Plecotus macrobullaris	Adult	Female	Lactating	42.1	8	No
Armenia	Jermuk	2021-08-08	AM0511	Vespertilionidae	Plecotus	Plecotus macrobullaris	Adult	Female	Non-breeding	43.8	8	No
Armenia	Jermuk	2021-08-08	AM0512	Vespertilionidae	Plecotus	Plecotus macrobullaris	Adult	Male	Scrotal	44.4	10.5	No
Armenia	Jermuk	2021-08-08	AM0513	Vespertilionidae	Plecotus	Plecotus macrobullaris	Adult	Female	Non-breeding	42	7.5	No
Armenia	Jermuk	2021-08-08	AM0514	Vespertilionidae	Plecotus	Plecotus macrobullaris	Adult	Female	Lactating	40.4	7	No
Armenia	Jermuk	2021-08-08	AM0515	Vespertilionidae	Plecotus	Plecotus macrobullaris	Adult	Female	Lactating	43.9	10	No
Armenia	Jermuk	2021-08-08	AM0516	Vespertilionidae	Plecotus	Plecotus macrobullaris	Adult	Female	Non-breeding	40.2	8	No
Armenia	Jermuk	2021-08-08	AM0517	Vespertilionidae	Plecotus	Plecotus macrobullaris	Adult	Female	Lactating	41.7	9.5	No
Armenia	Jermuk	2021-08-08	AM0518	Vespertilionidae	Plecotus	Plecotus macrobullaris	Juvenile	Male	Non-scrotal	40.2	6	No
Armenia	Jermuk	2021-08-08	AM0519	Vespertilionidae	Plecotus	Plecotus macrobullaris	Adult	Female	Lactating	42.4	10.5	No
Armenia	Jermuk	2021-08-08	AM0520	Vespertilionidae	Plecotus	Plecotus macrobullaris	Adult	Male	Non-scrotal	43.2	7	No
Armenia	Jermuk	2021-08-08	AM0521	Vespertilionidae	Plecotus	Plecotus macrobullaris	Adult	Female	Lactating	43.5	9	No
Armenia	Jermuk	2021-08-08	AM0522	Vespertilionidae	Plecotus	Plecotus macrobullaris	Adult	Female	Lactating	42.7	8	No
Armenia	Jermuk	2021-08-08	AM0523	Vespertilionidae	Plecotus	Plecotus macrobullaris	Adult	Female	Lactating	40.5	8.5	No
Armenia	Jermuk	2021-08-08	AM0524	Vespertilionidae	Plecotus	Plecotus macrobullaris	Adult	Female	Non-breeding	43.2	8.5	No
Armenia	Jermuk	2021-08-09	AM0525	Vespertilionidae	Plecotus	Plecotus macrobullaris	Juvenile	Male	Non-scrotal	42.1	7.5	No
Armenia	Jermuk	2021-08-09	AM0526	Vespertilionidae	Plecotus	Plecotus macrobullaris	Adult	Female	Non-breeding	41.4	9	No
Armenia	Jermuk	2021-08-09	AM0527	Vespertilionidae	Plecotus	Plecotus macrobullaris	Adult	Male	Scrotal	42.6	8.5	No
Armenia	Jermuk	2021-08-09	AM0528	Vespertilionidae	Plecotus	Plecotus macrobullaris	Adult	Female	Non-breeding	42.4	8	No
Armenia	Jermuk	2021-08-09	AM0529	Vespertilionidae	Plecotus	Plecotus macrobullaris	Adult	Female	Post-lactating	40.1	9	No
Armenia	Jermuk	2021-08-09	AM0530	Vespertilionidae	Plecotus	Plecotus macrobullaris	Adult	Female	Non-breeding	42	6.5	No
Armenia	Jermuk	2021-08-09	AM0531	Vespertilionidae	Plecotus	Plecotus macrobullaris	Adult	Female	Lactating	42.4	9	No
Armenia	Jermuk	2021-08-09	AM0532	Vespertilionidae	Plecotus	Plecotus macrobullaris	Adult	Female	Non-breeding	42.4	11.5	No
Armenia	Jermuk	2021-08-09	AM0533	Vespertilionidae	Plecotus	Plecotus macrobullaris	Adult	Female	Post-lactating	42.3	9.5	No
Armenia	Jermuk	2021-08-09	AM0534	Vespertilionidae	Plecotus	Plecotus macrobullaris	Adult	Female	Post-lactating	42.6	9	No
Armenia	Jermuk	2021-08-09	AM0535	Vespertilionidae	Plecotus	Plecotus macrobullaris	Adult	Female	Post-lactating	42.2	8	No
Armenia	Jermuk	2021-08-09	AM0536	Vespertilionidae	Plecotus	Plecotus macrobullaris	Adult	Male	Non-scrotal	42	9.5	No
Armenia	Jermuk	2021-08-09	AM0537	Vespertilionidae	Plecotus	Plecotus macrobullaris	Juvenile	Female	Non-breeding	42.9	8	No
Armenia	Jermuk	2021-08-09	AM0538	Vespertilionidae	Plecotus	Plecotus macrobullaris	Adult	Male	Non-scrotal	40.8	8.5	No
Armenia	Jermuk	2021-08-09	AM0539	Vespertilionidae	Plecotus	Plecotus macrobullaris	Adult	Female	Post-lactating	41.9	10	No
Armenia	Jermuk	2021-08-09	AM0540	Vespertilionidae	Plecotus	Plecotus macrobullaris	Adult	Male	Non-scrotal	40.5	10	No
Azerbaijan	Fish Reproduction Plant	2019-09-07	AZ0001	Vespertilionidae	Pipistrellus	Pipistrellus kuhlii	Adult	Female	Non-breeding	36.9	7	No
Azerbaijan	Fish Reproduction Plant	2019-09-07	AZ0002	Vespertilionidae	Pipistrellus	Pipistrellus kuhlii	Adult	Female	Non-breeding	34.7	7	No	12	38	7		Head length = 16.0 mm; Body length = 50.0 mm	Yes	2019-09-07	Kendra Phelps	Liver, Kidney, Lung, Spleen, Intestine	Yes	Institute of Zoology - Azerbaijan		Euthanized - broken forearm
Azerbaijan	Fish Reproduction Plant	2019-09-07	AZ0003	Vespertilionidae	Pipistrellus	Pipistrellus kuhlii	Adult	Male	Non-scrotal	36	7	No
Azerbaijan	Fish Reproduction Plant	2019-09-07	AZ0004	Vespertilionidae	Pipistrellus	Pipistrellus kuhlii	Adult	Male	Non-scrotal	36.4	6.5	No
Azerbaijan	Fish Reproduction Plant	2019-09-07	AZ0005	Vespertilionidae	Pipistrellus	Pipistrellus kuhlii	Adult	Female	Non-breeding	35.6	7	No
Azerbaijan	Fish Reproduction Plant	2019-09-08	AZ0006	Vespertilionidae	Pipistrellus	Pipistrellus nathusii	Adult	Female	Non-breeding	33.4	7	No
Azerbaijan	Fish Reproduction Plant	2019-09-08	AZ0007	Vespertilionidae	Pipistrellus	Pipistrellus kuhlii	Adult	Female	Non-breeding	35.9	6	No
Azerbaijan	Fish Reproduction Plant	2019-09-08	AZ0008	Vespertilionidae	Pipistrellus	Pipistrellus kuhlii	Adult	Female	Non-breeding	36.2	7	No
Azerbaijan	Fish Reproduction Plant	2019-09-08	AZ0009	Vespertilionidae	Pipistrellus	Pipistrellus kuhlii	Adult	Male	Scrotal	35.6	7	No
Azerbaijan	Fish Reproduction Plant	2019-09-08	AZ0010	Vespertilionidae	Pipistrellus	Pipistrellus kuhlii	Adult	Male	Non-scrotal	35	5.5	No
Azerbaijan	Fish Reproduction Plant	2019-09-08	AZ0011	Vespertilionidae	Pipistrellus	Pipistrellus kuhlii	Adult	Female	Non-breeding	35.1	6	No
Azerbaijan	Fish Reproduction Plant	2019-09-08	AZ0012	Vespertilionidae	Pipistrellus	Pipistrellus kuhlii	Adult	Female	Non-breeding	36.3	6.5	No
Azerbaijan	Fish Reproduction Plant	2019-09-08	AZ0013	Vespertilionidae	Pipistrellus	Pipistrellus kuhlii	Adult	Female	Non-breeding	35.1	7	No
Azerbaijan	Fish Reproduction Plant	2019-09-08	AZ0014	Vespertilionidae	Pipistrellus	Pipistrellus kuhlii	Adult	Female	Non-breeding	36.8	7	No
Azerbaijan	Fish Reproduction Plant	2019-09-08	AZ0015	Vespertilionidae	Pipistrellus	Pipistrellus kuhlii	Adult	Female	Non-breeding	35.8	7	No
Azerbaijan	Fish Reproduction Plant	2019-09-08	AZ0016	Vespertilionidae	Pipistrellus	Pipistrellus kuhlii	Adult	Female	Non-breeding	35.7	7	No
Azerbaijan	Fish Reproduction Plant	2019-09-08	AZ0017	Vespertilionidae	Pipistrellus	Pipistrellus kuhlii	Adult	Female	Non-breeding	35.2	6.5	No
Azerbaijan	Fish Reproduction Plant	2019-09-08	AZ0018	Vespertilionidae	Pipistrellus	Pipistrellus kuhlii	Adult	Male	Scrotal	34.8	7	No
Azerbaijan	Fish Reproduction Plant	2019-09-08	AZ0019	Vespertilionidae	Pipistrellus	Pipistrellus kuhlii	Adult	Male	Non-scrotal	33.5	6.5	No
Azerbaijan	Fish Reproduction Plant	2019-09-08	AZ0020	Vespertilionidae	Pipistrellus	Pipistrellus kuhlii	Adult	Female	Post-lactating	37.2	7	No
Azerbaijan	Fish Reproduction Plant	2019-09-08	AZ0021	Vespertilionidae	Pipistrellus	Pipistrellus kuhlii	Adult	Male	Scrotal	35.7	8	No
Azerbaijan	Fish Reproduction Plant	2019-09-08	AZ0022	Vespertilionidae	Pipistrellus	Pipistrellus kuhlii	Adult	Male	Non-scrotal	34.7	6	No
Azerbaijan	Fish Reproduction Plant	2019-09-08	AZ0023	Vespertilionidae	Pipistrellus	Pipistrellus kuhlii	Adult	Female	Non-breeding	36.6	7	No
Azerbaijan	Fish Reproduction Plant	2019-09-08	AZ0024	Vespertilionidae	Pipistrellus	Pipistrellus kuhlii	Adult	Female	Non-breeding	37.3	6.5	No
Azerbaijan	Fish Reproduction Plant	2019-09-08	AZ0025	Vespertilionidae	Pipistrellus	Pipistrellus kuhlii	Adult	Female	Non-breeding	35.8	7.5	No
Azerbaijan	Fish Reproduction Plant	2019-09-08	AZ0026	Vespertilionidae	Pipistrellus	Pipistrellus kuhlii	Adult	Female	Non-breeding	37.2	7	No
Azerbaijan	Fish Reproduction Plant	2019-09-08	AZ0027	Vespertilionidae	Pipistrellus	Pipistrellus kuhlii	Adult	Male	Non-scrotal	34.6	6	No
Azerbaijan	Fish Reproduction Plant	2019-09-08	AZ0028	Vespertilionidae	Pipistrellus	Pipistrellus kuhlii	Adult	Female	Post-lactating	37.4	8	No
Azerbaijan	Fish Reproduction Plant	2019-09-08	AZ0029	Vespertilionidae	Pipistrellus	Pipistrellus kuhlii	Adult	Female	Non-breeding	36.4	7	No
Azerbaijan	Fish Reproduction Plant	2019-09-08	AZ0030	Vespertilionidae	Pipistrellus	Pipistrellus kuhlii	Adult	Male	Non-scrotal	34.2	6.5	No
Azerbaijan	Fish Reproduction Plant	2019-09-08	AZ0031	Vespertilionidae	Pipistrellus	Pipistrellus kuhlii	Adult	Female	Post-lactating	37.5	7	No	13	39	8		Head length = 15.0 mm; Body length = 48.0 mm	Yes	2019-09-08	Kendra Phelps	Liver, Kidney, Lung, Spleen, Intestine	Yes	Institute of Zoology - Azerbaijan		Euthanized - suffered trauma to the right body wall
Azerbaijan	Fish Reproduction Plant	2019-09-08	AZ0032	Vespertilionidae	Pipistrellus	Pipistrellus kuhlii	Adult	Female	Non-breeding	33	6	No
Azerbaijan	Fish Reproduction Plant	2019-09-08	AZ0033	Vespertilionidae	Pipistrellus	Pipistrellus kuhlii	Adult	Female	Non-breeding	35.5	5	No
Azerbaijan	Fish Reproduction Plant	2019-09-08	AZ0034	Vespertilionidae	Pipistrellus	Pipistrellus kuhlii	Adult	Female	Post-lactating	37.2	7	No
Azerbaijan	Fish Reproduction Plant	2019-09-08	AZ0035	Vespertilionidae	Pipistrellus	Pipistrellus kuhlii	Adult	Female	Non-breeding	35.5	7	No
Azerbaijan	Fish Reproduction Plant	2019-09-08	AZ0036	Vespertilionidae	Pipistrellus	Pipistrellus kuhlii	Adult	Female	Non-breeding	35.1	7	No
Azerbaijan	Fish Reproduction Plant	2019-09-08	AZ0037	Vespertilionidae	Pipistrellus	Pipistrellus kuhlii	Adult	Female	Post-lactating	35.4	7	No
Azerbaijan	Fish Reproduction Plant	2019-09-08	AZ0038	Vespertilionidae	Pipistrellus	Pipistrellus kuhlii	Adult	Female	Non-breeding	37	7	No
Azerbaijan	Fish Reproduction Plant	2019-09-08	AZ0039	Vespertilionidae	Pipistrellus	Pipistrellus kuhlii	Adult	Female	Non-breeding	36	7	No
Azerbaijan	Fish Reproduction Plant	2019-09-08	AZ0040	Vespertilionidae	Pipistrellus	Pipistrellus kuhlii	Adult	Female	Non-breeding	35.9	7	No
Azerbaijan	Fish Reproduction Plant	2019-09-08	AZ0041	Vespertilionidae	Pipistrellus	Pipistrellus kuhlii	Adult	Female	Post-lactating	37.2	6.5	No
Azerbaijan	Fish Reproduction Plant	2019-09-08	AZ0042	Vespertilionidae	Pipistrellus	Pipistrellus kuhlii	Adult	Female	Non-breeding	37.2	7	No
Azerbaijan	Fish Reproduction Plant	2019-09-08	AZ0043	Vespertilionidae	Pipistrellus	Pipistrellus kuhlii	Adult	Male	Non-scrotal	34.3	6	No
Azerbaijan	Fish Reproduction Plant	2019-09-08	AZ0044	Vespertilionidae	Pipistrellus	Pipistrellus kuhlii	Adult	Female	Non-breeding	35.8	8	No
Azerbaijan	Fish Reproduction Plant	2019-09-08	AZ0045	Vespertilionidae	Pipistrellus	Pipistrellus kuhlii	Adult	Female	Post-lactating	35.8	7.5	No
Azerbaijan	Fish Reproduction Plant	2019-09-08	AZ0046	Vespertilionidae	Pipistrellus	Pipistrellus kuhlii	Adult	Female	Post-lactating	35.2	6.5	No
Azerbaijan	Fish Reproduction Plant	2019-09-08	AZ0047	Vespertilionidae	Pipistrellus	Pipistrellus kuhlii	Adult	Female	Post-lactating	34.7	7.5	No
Azerbaijan	Fish Reproduction Plant	2019-09-08	AZ0048	Vespertilionidae	Pipistrellus	Pipistrellus kuhlii	Adult	Female	Post-lactating	35.9	8	No
Azerbaijan	Fish Reproduction Plant	2019-09-08	AZ0049	Vespertilionidae	Pipistrellus	Pipistrellus kuhlii	Adult	Female	Post-lactating	36.3	8	No
Azerbaijan	Fish Reproduction Plant	2019-09-08	AZ0050	Vespertilionidae	Pipistrellus	Pipistrellus kuhlii	Adult	Female	Post-lactating	36.3	8	No
Azerbaijan	Fish Reproduction Plant	2019-09-08	AZ0051	Vespertilionidae	Pipistrellus	Pipistrellus kuhlii	Adult	Female	Non-breeding	36.5	8	No
Azerbaijan	Fish Reproduction Plant	2019-09-08	AZ0052	Vespertilionidae	Pipistrellus	Pipistrellus kuhlii	Adult	Female	Non-breeding	36.6	7	No
Azerbaijan	Fish Reproduction Plant	2019-09-08	AZ0053	Vespertilionidae	Pipistrellus	Pipistrellus nathusii	Adult	Female	Non-breeding	34.9	7	No
Azerbaijan	Fish Reproduction Plant	2019-09-08	AZ0054	Vespertilionidae	Pipistrellus	Pipistrellus kuhlii	Adult	Male	Non-scrotal	35.9	7	No
Azerbaijan	Fish Reproduction Plant	2019-09-08	AZ0055	Vespertilionidae	Pipistrellus	Pipistrellus nathusii	Adult	Female	Non-breeding	34.2	7	No
Azerbaijan	Fish Reproduction Plant	2019-09-08	AZ0056	Vespertilionidae	Pipistrellus	Pipistrellus kuhlii	Adult	Male	Non-scrotal	35.6	6	No
Azerbaijan	Fish Reproduction Plant	2019-09-09	AZ0057	Vespertilionidae	Pipistrellus	Pipistrellus kuhlii	Adult	Female	Non-breeding	36.8	7	No
Azerbaijan	Fish Reproduction Plant	2019-09-09	AZ0058	Vespertilionidae	Pipistrellus	Pipistrellus kuhlii	Adult	Female	Non-breeding	36.6	7	No
Azerbaijan	Fish Reproduction Plant	2019-09-09	AZ0059	Vespertilionidae	Pipistrellus	Pipistrellus kuhlii	Adult	Male	Scrotal	36.4	7.5	No
Azerbaijan	Fish Reproduction Plant	2019-09-09	AZ0060	Vespertilionidae	Pipistrellus	Pipistrellus kuhlii	Adult	Female	Non-breeding	36.3	6	No
Azerbaijan	Fish Reproduction Plant	2019-09-09	AZ0061	Vespertilionidae	Pipistrellus	Pipistrellus kuhlii	Adult	Female	Non-breeding	35.3	6	No
Azerbaijan	Fish Reproduction Plant	2019-09-09	AZ0062	Vespertilionidae	Pipistrellus	Pipistrellus kuhlii	Adult	Female	Non-breeding	35.3	5	No
Azerbaijan	Fish Reproduction Plant	2019-09-09	AZ0063	Vespertilionidae	Pipistrellus	Pipistrellus kuhlii	Adult	Male	Non-scrotal	34	6	No
Azerbaijan	Fish Reproduction Plant	2019-09-09	AZ0064	Vespertilionidae	Pipistrellus	Pipistrellus kuhlii	Adult	Female	Non-breeding	35.6	6.5	No
Azerbaijan	Fish Reproduction Plant	2019-09-09	AZ0065	Vespertilionidae	Pipistrellus	Pipistrellus kuhlii	Adult	Female	Non-breeding	35.3	7	No
Azerbaijan	Fish Reproduction Plant	2019-09-09	AZ0066	Vespertilionidae	Pipistrellus	Pipistrellus kuhlii	Adult	Female	Post-lactating	36.5	7	No
Azerbaijan	Fish Reproduction Plant	2019-09-09	AZ0067	Vespertilionidae	Pipistrellus	Pipistrellus kuhlii	Adult	Male	Non-scrotal	36.5	6	No
Azerbaijan	Fish Reproduction Plant	2019-09-09	AZ0068	Vespertilionidae	Pipistrellus	Pipistrellus kuhlii	Adult	Female	Post-lactating	36	6	No
Azerbaijan	Fish Reproduction Plant	2019-09-09	AZ0069	Vespertilionidae	Pipistrellus	Pipistrellus kuhlii	Adult	Male	Non-scrotal	36.1	6.5	No
Azerbaijan	Fish Reproduction Plant	2019-09-09	AZ0070	Vespertilionidae	Pipistrellus	Pipistrellus kuhlii	Adult	Female	Post-lactating	35.5	8	No
Azerbaijan	Fish Reproduction Plant	2019-09-09	AZ0071	Vespertilionidae	Pipistrellus	Pipistrellus kuhlii	Adult	Female	Post-lactating	37.2	6.5	No
Azerbaijan	Fish Reproduction Plant	2019-09-09	AZ0072	Vespertilionidae	Pipistrellus	Pipistrellus kuhlii	Adult	Male	Non-scrotal	33.7	6.5	No
Azerbaijan	Fish Reproduction Plant	2019-09-09	AZ0073	Vespertilionidae	Pipistrellus	Pipistrellus kuhlii	Adult	Female	Non-breeding	35.7	7	No
Azerbaijan	Fish Reproduction Plant	2019-09-09	AZ0074	Vespertilionidae	Pipistrellus	Pipistrellus kuhlii	Adult	Female	Non-breeding	36.5	6	No
Azerbaijan	Fish Reproduction Plant	2019-09-09	AZ0075	Vespertilionidae	Pipistrellus	Pipistrellus kuhlii	Adult	Female	Non-breeding	36.9	7	No
Azerbaijan	Fish Reproduction Plant	2019-09-09	AZ0076	Vespertilionidae	Pipistrellus	Pipistrellus kuhlii	Adult	Male	Non-scrotal	35.4	7	No
Azerbaijan	Fish Reproduction Plant	2019-09-09	AZ0077	Vespertilionidae	Pipistrellus	Pipistrellus kuhlii	Adult	Male	Non-scrotal	34.7	7	No
Azerbaijan	Fish Reproduction Plant	2019-09-09	AZ0078	Vespertilionidae	Pipistrellus	Pipistrellus kuhlii	Adult	Female	Non-breeding	37	7	No
Azerbaijan	Fish Reproduction Plant	2019-09-09	AZ0079	Vespertilionidae	Pipistrellus	Pipistrellus kuhlii	Adult	Female	Post-lactating	35.7	6	No
Azerbaijan	Fish Reproduction Plant	2019-09-09	AZ0080	Vespertilionidae	Pipistrellus	Pipistrellus kuhlii	Adult	Male	Non-scrotal	34.8	6.5	No
Azerbaijan	Fish Reproduction Plant	2019-09-09	AZ0081	Vespertilionidae	Pipistrellus	Pipistrellus kuhlii	Adult	Male	Non-scrotal	34.9	6	No
Azerbaijan	Fish Reproduction Plant	2019-09-09	AZ0082	Vespertilionidae	Pipistrellus	Pipistrellus kuhlii	Adult	Female	Non-breeding	35.3	7	No
Azerbaijan	Fish Reproduction Plant	2019-09-09	AZ0083	Vespertilionidae	Pipistrellus	Pipistrellus kuhlii	Adult	Female	Non-breeding	35.2	6	No
Azerbaijan	Fish Reproduction Plant	2019-09-09	AZ0084	Vespertilionidae	Pipistrellus	Pipistrellus kuhlii	Adult	Female	Non-breeding	35.6	7	No
Azerbaijan	Fish Reproduction Plant	2019-09-09	AZ0085	Vespertilionidae	Pipistrellus	Pipistrellus kuhlii	Adult	Male	Scrotal	33.8	7	No
Azerbaijan	Fish Reproduction Plant	2019-09-09	AZ0086	Vespertilionidae	Pipistrellus	Pipistrellus kuhlii	Adult	Female	Non-breeding	37	7.5	No
Azerbaijan	Fish Reproduction Plant	2019-09-09	AZ0087	Vespertilionidae	Pipistrellus	Pipistrellus kuhlii	Adult	Female	Non-breeding	35.5	7	No
Azerbaijan	Fish Reproduction Plant	2019-09-09	AZ0088	Vespertilionidae	Pipistrellus	Pipistrellus kuhlii	Adult	Female	Non-breeding	35	6	No
Azerbaijan	Fish Reproduction Plant	2019-09-09	AZ0089	Vespertilionidae	Pipistrellus	Pipistrellus kuhlii	Adult	Male	Scrotal	35.1	7	No
Azerbaijan	Fish Reproduction Plant	2019-09-09	AZ0090	Vespertilionidae	Pipistrellus	Pipistrellus kuhlii	Adult	Female	Non-breeding	35	7	No
Azerbaijan	Baligchilar Village	2020-08-20	AZ0091	Vespertilionidae	Pipistrellus	Pipistrellus kuhlii	Adult	Male	Non-scrotal	35	6.5	No
Azerbaijan	Baligchilar Village	2020-08-20	AZ0092	Vespertilionidae	Pipistrellus	Pipistrellus kuhlii	Adult	Female	Non-breeding	36.5	7	No
Azerbaijan	Baligchilar Village	2020-08-20	AZ0093	Vespertilionidae	Pipistrellus	Pipistrellus kuhlii	Adult	Male	Non-scrotal	34.4	6	No
Azerbaijan	Baligchilar Village	2020-08-20	AZ0094	Vespertilionidae	Pipistrellus	Pipistrellus kuhlii	Adult	Male	Scrotal	35.2	7	No
Azerbaijan	Baligchilar Village	2020-08-21	AZ0095	Vespertilionidae	Pipistrellus	Pipistrellus kuhlii	Adult	Male	Non-scrotal	35.4	6.5	No
Azerbaijan	Baligchilar Village	2020-08-21	AZ0096	Vespertilionidae	Pipistrellus	Pipistrellus pipistrellus	Adult	Female	Non-breeding	32.2	5	No
Azerbaijan	Baligchilar Village	2020-08-21	AZ0097	Vespertilionidae	Pipistrellus	Pipistrellus nathusii	Adult	Male	Scrotal	33.4	8	No
Azerbaijan	Baligchilar Village	2020-08-21	AZ0098	Vespertilionidae	Pipistrellus	Pipistrellus nathusii	Adult	Male	Scrotal	34.1	8	No
Azerbaijan	Baligchilar Village	2020-08-21	AZ0099	Vespertilionidae	Pipistrellus	Pipistrellus kuhlii	Adult	Female	Post-lactating	34.6	9	No
Azerbaijan	Baligchilar Village	2020-08-21	AZ0100	Vespertilionidae	Pipistrellus	Pipistrellus kuhlii	Adult	Male	Scrotal	33.3	9	No
Azerbaijan	Baligchilar Village	2020-08-21	AZ0101	Vespertilionidae	Pipistrellus	Pipistrellus kuhlii	Adult	Male	Scrotal	34.5	8	No
Azerbaijan	Baligchilar Village	2020-08-21	AZ0102	Vespertilionidae	Pipistrellus	Pipistrellus kuhlii	Adult	Male	Non-scrotal	35.5	8	No
Azerbaijan	Baligchilar Village	2020-08-21	AZ0103	Vespertilionidae	Pipistrellus	Pipistrellus nathusii	Adult	Male	Scrotal	34.7	9	No
Azerbaijan	Baligchilar Village	2020-08-21	AZ0104	Vespertilionidae	Pipistrellus	Pipistrellus kuhlii	Adult	Female	Non-breeding	35	7	No
Azerbaijan	Baligchilar Village	2020-08-21	AZ0105	Vespertilionidae	Pipistrellus	Pipistrellus kuhlii	Adult	Male	Scrotal	35.1	9.5	No
Azerbaijan	Baligchilar Village	2020-08-21	AZ0106	Vespertilionidae	Pipistrellus	Pipistrellus nathusii	Adult	Male	Scrotal	34.8	8	No
Azerbaijan	Baligchilar Village	2020-08-21	AZ0107	Vespertilionidae	Pipistrellus	Pipistrellus kuhlii	Adult	Male	Non-scrotal	35.3	7.5	No
Azerbaijan	Baligchilar Village	2020-08-21	AZ0108	Vespertilionidae	Pipistrellus	Pipistrellus nathusii	Adult	Male	Scrotal	34.3	8	No
Azerbaijan	Baligchilar Village	2020-08-21	AZ0109	Vespertilionidae	Pipistrellus	Pipistrellus kuhlii	Adult	Female	Non-breeding	36	7	No
Azerbaijan	Baligchilar Village	2020-08-21	AZ0110	Vespertilionidae	Pipistrellus	Pipistrellus kuhlii	Juvenile	Female	Non-breeding	35.8	9	No
Azerbaijan	Baligchilar Village	2020-08-21	AZ0111	Vespertilionidae	Pipistrellus	Pipistrellus nathusii	Adult	Male	Scrotal	34.5	8	No
Azerbaijan	Baligchilar Village	2020-08-21	AZ0112	Vespertilionidae	Pipistrellus	Pipistrellus kuhlii	Adult	Male	Non-scrotal	35.8	7	No
Azerbaijan	Baligchilar Village	2020-08-21	AZ0113	Vespertilionidae	Pipistrellus	Pipistrellus kuhlii	Adult	Male	Scrotal	34	8.5	No
Azerbaijan	Baligchilar Village	2020-08-21	AZ0114	Vespertilionidae	Pipistrellus	Pipistrellus kuhlii	Adult	Female	Post-lactating	35.8	8	No
Azerbaijan	Baligchilar Village	2020-08-21	AZ0115	Vespertilionidae	Pipistrellus	Pipistrellus kuhlii	Adult	Male	Scrotal	36.8	8.5	No
Azerbaijan	Baligchilar Village	2020-08-21	AZ0116	Vespertilionidae	Pipistrellus	Pipistrellus kuhlii	Adult	Male	Scrotal	32.9	8.5	No
Azerbaijan	Baligchilar Village	2020-08-21	AZ0117	Vespertilionidae	Pipistrellus	Pipistrellus kuhlii	Adult	Male	Scrotal	35	8	No
Azerbaijan	Baligchilar Village	2020-08-21	AZ0118	Vespertilionidae	Pipistrellus	Pipistrellus kuhlii	Adult	Male	Non-scrotal	36.4	8	No
Azerbaijan	Baligchilar Village	2020-08-21	AZ0119	Vespertilionidae	Pipistrellus	Pipistrellus kuhlii	Adult	Male	Scrotal	33	8	No
Azerbaijan	Baligchilar Village	2020-08-21	AZ0120	Vespertilionidae	Pipistrellus	Pipistrellus nathusii	Adult	Male	Scrotal	34.8	8	No
Azerbaijan	Baligchilar Village	2020-08-21	AZ0121	Vespertilionidae	Pipistrellus	Pipistrellus kuhlii	Adult	Female	Non-breeding	36	8	No
Azerbaijan	Baligchilar Village	2020-08-21	AZ0122	Vespertilionidae	Pipistrellus	Pipistrellus kuhlii	Adult	Male	Non-scrotal	35.3	6.5	No
Azerbaijan	Baligchilar Village	2020-08-21	AZ0123	Vespertilionidae	Pipistrellus	Pipistrellus nathusii	Adult	Male	Scrotal	33.3	7.5	No
Azerbaijan	Baligchilar Village	2020-08-21	AZ0124	Vespertilionidae	Pipistrellus	Pipistrellus pipistrellus	Adult	Female	Non-breeding	30.5	5.5	No
Azerbaijan	Baligchilar Village	2020-08-21	AZ0125	Vespertilionidae	Pipistrellus	Pipistrellus kuhlii	Adult	Male	Scrotal	35.5	7.5	No
Azerbaijan	Baligchilar Village	2020-08-21	AZ0126	Vespertilionidae	Pipistrellus	Pipistrellus nathusii	Adult	Male	Scrotal	33.4	9	No
Azerbaijan	Baligchilar Village	2020-08-21	AZ0127	Vespertilionidae	Pipistrellus	Pipistrellus nathusii	Adult	Male	Scrotal	33.1	8	No
Azerbaijan	Baligchilar Village	2020-08-21	AZ0128	Vespertilionidae	Pipistrellus	Pipistrellus kuhlii	Adult	Male	Non-scrotal	36.3	8	No
Azerbaijan	Baligchilar Village	2020-08-21	AZ0129	Vespertilionidae	Pipistrellus	Pipistrellus nathusii	Adult	Male	Scrotal	34.3	7.5	No
Azerbaijan	Baligchilar Village	2020-08-21	AZ0130	Vespertilionidae	Pipistrellus	Pipistrellus pygmaeus	Adult	Female	Post-lactating	32.5	5.5	No
Azerbaijan	Baligchilar Village	2020-08-21	AZ0131	Vespertilionidae	Pipistrellus	Pipistrellus pygmaeus	Adult	Female	Non-breeding	30.3	5	No
Azerbaijan	Baligchilar Village	2020-08-21	AZ0132	Vespertilionidae	Pipistrellus	Pipistrellus nathusii	Adult	Male	Scrotal	33.5	8	No
Azerbaijan	Baligchilar Village	2020-08-21	AZ0133	Vespertilionidae	Pipistrellus	Pipistrellus nathusii	Adult	Male	Scrotal	32.6	9	No
Azerbaijan	Baligchilar Village	2020-08-21	AZ0134	Vespertilionidae	Pipistrellus	Pipistrellus pygmaeus	Adult	Female	Non-breeding	31	6.5	No
Azerbaijan	Baligchilar Village	2020-08-21	AZ0135	Vespertilionidae	Pipistrellus	Pipistrellus pygmaeus	Adult	Female	Post-lactating	31.5	5	No
Azerbaijan	Baligchilar Village	2020-08-21	AZ0136	Vespertilionidae	Pipistrellus	Pipistrellus kuhlii	Adult	Female	Non-breeding	36.2	7	No
Azerbaijan	Baligchilar Village	2020-08-21	AZ0137	Vespertilionidae	Pipistrellus	Pipistrellus kuhlii	Adult	Male	Non-scrotal	34.6	8	No
Azerbaijan	Baligchilar Village	2020-08-21	AZ0138	Vespertilionidae	Pipistrellus	Pipistrellus kuhlii	Adult	Male	Non-scrotal	31.5	5	No
Azerbaijan	Baligchilar Village	2020-08-21	AZ0139	Vespertilionidae	Pipistrellus	Pipistrellus kuhlii	Adult	Male	Non-scrotal	35.5	8	No
Azerbaijan	Baligchilar Village	2020-08-21	AZ0140	Vespertilionidae	Pipistrellus	Pipistrellus pygmaeus	Adult	Female	Non-breeding	32.2	5	No
Azerbaijan	Baligchilar Village	2020-08-21	AZ0141	Vespertilionidae	Pipistrellus	Pipistrellus pygmaeus	Juvenile	Female	Non-breeding	32.2	5	No
Azerbaijan	Baligchilar Village	2020-08-21	AZ0142	Vespertilionidae	Pipistrellus	Pipistrellus pipistrellus	Adult	Female	Non-breeding	32	5	No
Azerbaijan	Baligchilar Village	2020-08-22	AZ0143	Vespertilionidae	Pipistrellus	Pipistrellus pipistrellus	Adult	Female	Post-lactating	31.2	5	No
Azerbaijan	Baligchilar Village	2020-08-22	AZ0144	Vespertilionidae	Pipistrellus	Pipistrellus pipistrellus	Adult	Female	Post-lactating	31.3	5	No
Azerbaijan	Baligchilar Village	2020-08-22	AZ0145	Vespertilionidae	Pipistrellus	Pipistrellus pipistrellus	Adult	Female	Non-breeding	31.1	5	No
Azerbaijan	Baligchilar Village	2020-08-22	AZ0146	Vespertilionidae	Pipistrellus	Pipistrellus pipistrellus	Adult	Female	Non-breeding	31.8	4.5	No
Azerbaijan	Baligchilar Village	2020-08-22	AZ0147	Vespertilionidae	Pipistrellus	Pipistrellus pipistrellus	Adult	Female	Post-lactating	30.4	4.5	No
Azerbaijan	Baligchilar Village	2020-08-22	AZ0148	Vespertilionidae	Pipistrellus	Pipistrellus kuhlii	Adult	Female	Post-lactating	35.5	8	No
Azerbaijan	Baligchilar Village	2020-08-22	AZ0149	Vespertilionidae	Pipistrellus	Pipistrellus pipistrellus	Adult	Female	Non-breeding	31	6	No
Azerbaijan	Baligchilar Village	2020-08-22	AZ0150	Vespertilionidae	Pipistrellus	Pipistrellus pygmaeus	Adult	Female	Non-breeding	32.7	6	No
Azerbaijan	Baligchilar Village	2020-08-22	AZ0151	Vespertilionidae	Pipistrellus	Pipistrellus pipistrellus	Adult	Female	Non-breeding	30.6	4.5	No
Azerbaijan	Baligchilar Village	2020-08-22	AZ0152	Vespertilionidae	Pipistrellus	Pipistrellus pipistrellus	Adult	Female	Non-breeding	31.4	4	No
Azerbaijan	Baligchilar Village	2020-08-22	AZ0153	Vespertilionidae	Pipistrellus	Pipistrellus pipistrellus	Adult	Female	Non-breeding	30.5	4.5	No
Azerbaijan	Baligchilar Village	2020-08-22	AZ0154	Vespertilionidae	Pipistrellus	Pipistrellus pipistrellus	Adult	Female	Non-breeding	31.4	5	No
Azerbaijan	Baligchilar Village	2020-08-22	AZ0155	Vespertilionidae	Pipistrellus	Pipistrellus pipistrellus	Adult	Female	Post-lactating	31.5	5	No
Azerbaijan	Baligchilar Village	2020-08-22	AZ0156	Vespertilionidae	Pipistrellus	Pipistrellus kuhlii	Adult	Female	Non-breeding	37.2	7.5	No
Azerbaijan	Baligchilar Village	2020-08-22	AZ0157	Vespertilionidae	Pipistrellus	Pipistrellus pygmaeus	Juvenile	Female	Non-breeding	31.9	4.5	No
Azerbaijan	Baligchilar Village	2020-08-22	AZ0158	Vespertilionidae	Pipistrellus	Pipistrellus pipistrellus	Adult	Female	Non-breeding	31.9	5	No
Azerbaijan	Baligchilar Village	2020-08-22	AZ0159	Vespertilionidae	Pipistrellus	Pipistrellus pipistrellus	Adult	Female	Non-breeding	30.5	5	No
Azerbaijan	Baligchilar Village	2020-08-22	AZ0160	Vespertilionidae	Pipistrellus	Pipistrellus pygmaeus	Juvenile	Male	Non-scrotal	30	4	No
Azerbaijan	Baligchilar Village	2020-08-22	AZ0161	Vespertilionidae	Pipistrellus	Pipistrellus pipistrellus	Adult	Female	Non-breeding	31.3	5	No
Azerbaijan	Baligchilar Village	2020-08-22	AZ0162	Vespertilionidae	Pipistrellus	Pipistrellus kuhlii	Adult	Female	Non-breeding	35.5	6.5	No
Azerbaijan	Baligchilar Village	2020-08-22	AZ0163	Vespertilionidae	Pipistrellus	Pipistrellus pipistrellus	Adult	Female	Non-breeding	30.7	4.5	No
Azerbaijan	Baligchilar Village	2020-08-22	AZ0164	Vespertilionidae	Pipistrellus	Pipistrellus pipistrellus	Adult	Female	Non-breeding	30.6	4.5	No
Azerbaijan	Baligchilar Village	2020-08-22	AZ0165	Vespertilionidae	Pipistrellus	Pipistrellus pipistrellus	Adult	Male	Scrotal	30.3	5	No
Azerbaijan	Baligchilar Village	2020-08-22	AZ0166	Vespertilionidae	Pipistrellus	Pipistrellus nathusii	Adult	Male	Scrotal	33.1	7	No
Azerbaijan	Baligchilar Village	2020-08-22	AZ0167	Vespertilionidae	Pipistrellus	Pipistrellus pipistrellus	Adult	Female	Non-breeding	30.4	4	No
Azerbaijan	Baligchilar Village	2020-08-22	AZ0168	Vespertilionidae	Pipistrellus	Pipistrellus pipistrellus	Adult	Female	Post-lactating	31.3	5	No
Azerbaijan	Baligchilar Village	2020-08-22	AZ0169	Vespertilionidae	Pipistrellus	Pipistrellus pipistrellus	Adult	Female	Non-breeding	31.5	5.5	No
Azerbaijan	Baligchilar Village	2020-08-22	AZ0170	Vespertilionidae	Pipistrellus	Pipistrellus pipistrellus	Adult	Female	Non-breeding	31.7	5	No
Azerbaijan	Baligchilar Village	2020-08-22	AZ0171	Vespertilionidae	Pipistrellus	Pipistrellus pipistrellus	Adult	Female	Non-breeding	31	4	No
Azerbaijan	Baligchilar Village	2020-08-22	AZ0172	Vespertilionidae	Pipistrellus	Pipistrellus pipistrellus	Adult	Female	Non-breeding	31	5	No
Azerbaijan	Baligchilar Village	2020-08-22	AZ0173	Vespertilionidae	Pipistrellus	Pipistrellus pipistrellus	Adult	Female	Non-breeding	30.4	5	No
Azerbaijan	Baligchilar Village	2020-08-22	AZ0174	Vespertilionidae	Pipistrellus	Pipistrellus pipistrellus	Adult	Female	Non-breeding	32	5	No
Azerbaijan	Baligchilar Village	2020-08-22	AZ0175	Vespertilionidae	Pipistrellus	Pipistrellus pipistrellus	Adult	Female	Non-breeding	32.2	5.5	No
Azerbaijan	Baligchilar Village	2020-08-22	AZ0176	Vespertilionidae	Pipistrellus	Pipistrellus pipistrellus	Adult	Female	Non-breeding	30.5	5.5	No
Azerbaijan	Baligchilar Village	2020-08-22	AZ0177	Vespertilionidae	Pipistrellus	Pipistrellus pipistrellus	Adult	Female	Non-breeding	31.4	4	No
Azerbaijan	Baligchilar Village	2020-08-22	AZ0178	Vespertilionidae	Pipistrellus	Pipistrellus pipistrellus	Adult	Female	Non-breeding	31	4.5	No
Azerbaijan	Baligchilar Village	2020-08-22	AZ0179	Vespertilionidae	Pipistrellus	Pipistrellus kuhlii	Adult	Female	Post-lactating	34.5	6.5	No
Azerbaijan	Baligchilar Village	2020-08-22	AZ0180	Vespertilionidae	Cnephaeus	Cnephaeus serotinus	Adult	Male	Non-scrotal	52.5	18	No
Azerbaijan	Gakh	2020-09-09	AZ0181	Rhinolophidae	Rhinolophus	Rhinolophus hipposideros	Adult	Male	Non-scrotal	37	4.5	No
Azerbaijan	Gakh	2020-09-09	AZ0182	Rhinolophidae	Rhinolophus	Rhinolophus ferrumequinum	Adult	Male	Non-scrotal	55.8	15.5	No
Azerbaijan	Gakh	2020-09-09	AZ0183	Rhinolophidae	Rhinolophus	Rhinolophus hipposideros	Adult	Female	Non-breeding	38.5	4.7	No
Azerbaijan	Gakh	2020-09-09	AZ0184	Rhinolophidae	Rhinolophus	Rhinolophus ferrumequinum	Adult	Male	Non-scrotal	53.7	15	No
Azerbaijan	Gakh	2020-09-09	AZ0185	Rhinolophidae	Rhinolophus	Rhinolophus ferrumequinum	Adult	Male	Non-scrotal	57.5	18	No
Azerbaijan	Gakh	2020-09-09	AZ0186	Rhinolophidae	Rhinolophus	Rhinolophus hipposideros	Adult	Male	Non-scrotal	37.5	4.5	No
Azerbaijan	Gakh	2020-09-09	AZ0187	Rhinolophidae	Rhinolophus	Rhinolophus ferrumequinum	Adult	Male	Non-scrotal	53.4	15	No
Azerbaijan	Gakh	2020-09-09	AZ0188	Rhinolophidae	Rhinolophus	Rhinolophus ferrumequinum	Adult	Male	Scrotal	52.4	17.5	No
Azerbaijan	Gakh	2020-09-09	AZ0189	Rhinolophidae	Rhinolophus	Rhinolophus ferrumequinum	Adult	Female	Non-breeding	56.8	16	No
Azerbaijan	Gakh	2020-09-09	AZ0190	Rhinolophidae	Rhinolophus	Rhinolophus ferrumequinum	Adult	Female	Non-breeding	57.5	16	No
Azerbaijan	Gakh	2020-09-09	AZ0191	Rhinolophidae	Rhinolophus	Rhinolophus ferrumequinum	Adult	Female	Non-breeding	57.8	17	No
Azerbaijan	Gakh	2020-09-09	AZ0192	Rhinolophidae	Rhinolophus	Rhinolophus hipposideros	Adult	Female	Post-lactating	37.7	4	No
Azerbaijan	Gakh	2020-09-09	AZ0193	Rhinolophidae	Rhinolophus	Rhinolophus ferrumequinum	Adult	Female	Non-breeding	57.4	17.5	No
Azerbaijan	Gakh	2020-09-09	AZ0194	Rhinolophidae	Rhinolophus	Rhinolophus ferrumequinum	Adult	Male	Non-scrotal	55.7	14	No
Azerbaijan	Gakh	2020-09-09	AZ0195	Rhinolophidae	Rhinolophus	Rhinolophus ferrumequinum	Adult	Female	Non-breeding	57.1	23	No
Azerbaijan	Gakh	2020-09-09	AZ0196	Rhinolophidae	Rhinolophus	Rhinolophus ferrumequinum	Adult	Male	Non-scrotal	56	16	No
Azerbaijan	Gakh	2020-09-09	AZ0197	Vespertilionidae	Pipistrellus	Pipistrellus pipistrellus	Adult	Male	Non-scrotal	31.5	3.5	No
Azerbaijan	Gakh	2020-09-09	AZ0198	Vespertilionidae	Pipistrellus	Pipistrellus pipistrellus	Adult	Male	Non-scrotal	31.4	4	No
Azerbaijan	Gakh	2020-09-09	AZ0199	Rhinolophidae	Rhinolophus	Rhinolophus ferrumequinum	Adult	Female	Non-breeding	56.6	20	No
Azerbaijan	Gakh	2020-09-09	AZ0200	Rhinolophidae	Rhinolophus	Rhinolophus ferrumequinum	Adult	Male	Scrotal	56.6	17	No
Azerbaijan	Gakh	2020-09-10	AZ0201	Vespertilionidae	Myotis	Myotis emarginatus	Adult	Female	Non-breeding	42.9	10.5	No
Azerbaijan	Gakh	2020-09-10	AZ0202	Vespertilionidae	Myotis	Myotis emarginatus	Adult	Female	Non-breeding	39	8	No
Azerbaijan	Gakh	2020-09-10	AZ0203	Vespertilionidae	Myotis	Myotis emarginatus	Adult	Female	Non-breeding	41.3	10.2	No
Azerbaijan	Gakh	2020-09-10	AZ0204	Vespertilionidae	Myotis	Myotis emarginatus	Adult	Male	Non-scrotal	39.7	8.5	No
Azerbaijan	Gakh	2020-09-10	AZ0205	Vespertilionidae	Myotis	Myotis emarginatus	Adult	Female	Non-breeding	41.7	8	No
Azerbaijan	Gakh	2020-09-10	AZ0206	Rhinolophidae	Rhinolophus	Rhinolophus ferrumequinum	Adult	Female	Non-breeding	57.5	16.5	No
Azerbaijan	Gakh	2020-09-10	AZ0207	Vespertilionidae	Myotis	Myotis emarginatus	Adult	Male	Non-scrotal	40.5	7	No
Azerbaijan	Gakh	2020-09-10	AZ0208	Vespertilionidae	Myotis	Myotis emarginatus	Adult	Female	Non-breeding	42	11	No
Azerbaijan	Gakh	2020-09-10	AZ0209	Vespertilionidae	Myotis	Myotis emarginatus	Adult	Female	Non-breeding	40.5	8.5	No
Azerbaijan	Gakh	2020-09-10	AZ0210	Vespertilionidae	Myotis	Myotis emarginatus	Adult	Female	Non-breeding	42	8.5	No
Azerbaijan	Gakh	2020-09-10	AZ0211	Vespertilionidae	Myotis	Myotis emarginatus	Adult	Male	Non-scrotal	38.6	6.6	No
Azerbaijan	Gakh	2020-09-10	AZ0212	Vespertilionidae	Myotis	Myotis emarginatus	Adult	Male	Non-scrotal	38	6.5	No
Azerbaijan	Gakh	2020-09-10	AZ0213	Vespertilionidae	Myotis	Myotis emarginatus	Adult	Male	Non-scrotal	37.2	7	No
Azerbaijan	Gakh	2020-09-10	AZ0214	Vespertilionidae	Myotis	Myotis emarginatus	Adult	Female	Non-breeding	40.5	10.5	No
Azerbaijan	Gakh	2020-09-10	AZ0215	Vespertilionidae	Myotis	Myotis emarginatus	Adult	Male	Non-scrotal	39.5	7.5	No
Azerbaijan	Gakh	2020-09-10	AZ0216	Rhinolophidae	Rhinolophus	Rhinolophus ferrumequinum	Adult	Female	Non-breeding	56.6	17	No
Azerbaijan	Gakh	2020-09-10	AZ0217	Vespertilionidae	Myotis	Myotis emarginatus	Adult	Male	Non-scrotal	38.8	6	No
Azerbaijan	Gakh	2020-09-10	AZ0218	Rhinolophidae	Rhinolophus	Rhinolophus ferrumequinum	Adult	Female	Post-lactating	56.3	22	No
Azerbaijan	Gakh	2020-09-10	AZ0219	Vespertilionidae	Myotis	Myotis emarginatus	Adult	Female	Non-breeding	42.6	12	No
Azerbaijan	Gakh	2020-09-10	AZ0220	Vespertilionidae	Myotis	Myotis emarginatus	Adult	Female	Non-breeding	42.2	8	No
Azerbaijan	Gakh	2020-09-10	AZ0221	Rhinolophidae	Rhinolophus	Rhinolophus ferrumequinum	Adult	Female	Post-lactating	56.6	21	No
Azerbaijan	Gakh	2020-09-10	AZ0222	Vespertilionidae	Myotis	Myotis emarginatus	Adult	Female	Non-breeding	40.5	10	No
Azerbaijan	Gakh	2020-09-10	AZ0223	Vespertilionidae	Myotis	Myotis emarginatus	Adult	Female	Post-lactating	40.4	7	No
Azerbaijan	Gakh	2020-09-10	AZ0224	Rhinolophidae	Rhinolophus	Rhinolophus ferrumequinum	Adult	Female	Post-lactating	57.7	13	No
Azerbaijan	Gakh	2020-09-10	AZ0225	Vespertilionidae	Myotis	Myotis emarginatus	Adult	Female	Post-lactating	39.6	7.5	No
Azerbaijan	Gakh	2020-09-10	AZ0226	Vespertilionidae	Myotis	Myotis emarginatus	Adult	Female	Post-lactating	40.7	8.2	No
Azerbaijan	Gakh	2020-09-10	AZ0227	Vespertilionidae	Myotis	Myotis emarginatus	Adult	Female	Non-breeding	40.9	7	No
Azerbaijan	Gakh	2020-09-10	AZ0228	Vespertilionidae	Myotis	Myotis emarginatus	Adult	Female	Post-lactating	40.9	7	No
Azerbaijan	Gakh	2020-09-10	AZ0229	Vespertilionidae	Myotis	Myotis emarginatus	Adult	Female	Non-breeding	42.4	9.2	No
Azerbaijan	Gakh	2020-09-10	AZ0230	Rhinolophidae	Rhinolophus	Rhinolophus ferrumequinum	Adult	Female	Non-breeding	55.6	19	No
Azerbaijan	Gakh	2020-09-10	AZ0231	Rhinolophidae	Rhinolophus	Rhinolophus ferrumequinum	Adult	Female	Non-breeding	57.4	24	No
Azerbaijan	Gakh	2020-09-10	AZ0232	Vespertilionidae	Myotis	Myotis emarginatus	Adult	Male	Non-scrotal	40.3	6.5	No
Azerbaijan	Gakh	2020-09-10	AZ0233	Rhinolophidae	Rhinolophus	Rhinolophus ferrumequinum	Adult	Male	Scrotal	55.8	16	No
Azerbaijan	Gakh	2020-09-10	AZ0234	Vespertilionidae	Myotis	Myotis emarginatus	Adult	Female	Non-breeding	41.3	8.2	No
Azerbaijan	Gakh	2020-09-10	AZ0235	Vespertilionidae	Myotis	Myotis emarginatus	Adult	Female	Non-breeding	41.9	8	No
Azerbaijan	Gakh	2020-09-10	AZ0236	Vespertilionidae	Myotis	Myotis emarginatus	Adult	Female	Non-breeding	40.7	10	No
Azerbaijan	Gakh	2020-09-10	AZ0237	Vespertilionidae	Myotis	Myotis emarginatus	Adult	Female	Non-breeding	32.6	8	No
Azerbaijan	Gakh	2020-09-10	AZ0238	Vespertilionidae	Myotis	Myotis emarginatus	Adult	Female	Post-lactating	40.7	11	No
Azerbaijan	Gakh	2020-09-10	AZ0239	Vespertilionidae	Myotis	Myotis emarginatus	Adult	Female	Non-breeding	40.8	8.5	No
Azerbaijan	Gakh	2020-09-10	AZ0240	Vespertilionidae	Myotis	Myotis emarginatus	Adult	Female	Non-breeding	40.3	11	No
Azerbaijan	Gakh	2020-09-10	AZ0241	Rhinolophidae	Rhinolophus	Rhinolophus ferrumequinum	Adult	Female	Non-breeding	58.8	23	No
Azerbaijan	Gakh	2020-09-10	AZ0242	Vespertilionidae	Myotis	Myotis emarginatus	Adult	Male	Non-scrotal	38.3	7	No
Azerbaijan	Gakh	2020-09-10	AZ0243	Vespertilionidae	Myotis	Myotis emarginatus	Adult	Female	Post-lactating	41.9	20	No
Azerbaijan	Gakh	2020-09-10	AZ0244	Vespertilionidae	Myotis	Myotis emarginatus	Adult	Female	Non-breeding	41.9	9	No
Azerbaijan	Gakh	2020-09-10	AZ0245	Vespertilionidae	Myotis	Myotis emarginatus	Adult	Male	Non-scrotal	40	8	No
Azerbaijan	Gakh	2020-09-10	AZ0246	Vespertilionidae	Myotis	Myotis emarginatus	Adult	Female	Non-breeding	39.3	7	No
Azerbaijan	Gakh	2020-09-10	AZ0247	Rhinolophidae	Rhinolophus	Rhinolophus ferrumequinum	Adult	Male	Scrotal	58.5	17.5	No
Azerbaijan	Gakh	2020-09-10	AZ0248	Vespertilionidae	Myotis	Myotis emarginatus	Adult	Female	Non-breeding	40.4	8	No
Azerbaijan	Gakh	2020-09-10	AZ0249	Vespertilionidae	Myotis	Myotis emarginatus	Adult	Female	Non-breeding	41	8	No
Azerbaijan	Gakh	2020-09-10	AZ0250	Rhinolophidae	Rhinolophus	Rhinolophus ferrumequinum	Adult	Male	Scrotal	56.7	15	No
Azerbaijan	Gakh	2020-09-10	AZ0251	Rhinolophidae	Rhinolophus	Rhinolophus hipposideros	Adult	Male	Non-scrotal	37.4	4	No
Azerbaijan	Gakh	2020-09-11	AZ0252	Rhinolophidae	Rhinolophus	Rhinolophus ferrumequinum	Adult	Female	Non-breeding	56.8	18	No
Azerbaijan	Gakh	2020-09-11	AZ0253	Rhinolophidae	Rhinolophus	Rhinolophus ferrumequinum	Adult	Female	Non-breeding	56.6	22	No
Azerbaijan	Gakh	2020-09-11	AZ0254	Vespertilionidae	Myotis	Myotis emarginatus	Adult	Male	Scrotal	39.1	6	No
Azerbaijan	Gakh	2020-09-11	AZ0255	Rhinolophidae	Rhinolophus	Rhinolophus ferrumequinum	Adult	Female	Post-lactating	56.2	23	No
Azerbaijan	Gakh	2020-09-11	AZ0256	Rhinolophidae	Rhinolophus	Rhinolophus ferrumequinum	Adult	Female	Post-lactating	58.2	23	No
Azerbaijan	Gakh	2020-09-11	AZ0257	Vespertilionidae	Pipistrellus	Pipistrellus pipistrellus	Adult	Female	Post-lactating	30.9	3.5	No
Azerbaijan	Gakh	2020-09-11	AZ0258	Vespertilionidae	Myotis	Myotis emarginatus	Adult	Male	Non-scrotal	38.1	6.5	No
Azerbaijan	Gakh	2020-09-11	AZ0259	Rhinolophidae	Rhinolophus	Rhinolophus ferrumequinum	Adult	Female	Post-lactating	55.1	23	No
Azerbaijan	Gakh	2020-09-11	AZ0260	Rhinolophidae	Rhinolophus	Rhinolophus ferrumequinum	Adult	Male	Scrotal	56.3	18	No
Azerbaijan	Gakh	2020-09-11	AZ0261	Rhinolophidae	Rhinolophus	Rhinolophus ferrumequinum	Adult	Female	Post-lactating	56.2	22	No
Azerbaijan	Gakh	2020-09-11	AZ0262	Vespertilionidae	Myotis	Myotis emarginatus	Adult	Female	Non-breeding	42.4	7	No
Azerbaijan	Gakh	2020-09-11	AZ0263	Vespertilionidae	Myotis	Myotis emarginatus	Adult	Female	Non-breeding	42.9	7	No
Azerbaijan	Gakh	2020-09-11	AZ0264	Vespertilionidae	Myotis	Myotis emarginatus	Adult	Male	Non-scrotal	39.6	6.5	No
Azerbaijan	Gakh	2020-09-11	AZ0265	Rhinolophidae	Rhinolophus	Rhinolophus ferrumequinum	Adult	Female	Non-breeding	56.2	19	No
Azerbaijan	Gakh	2020-09-11	AZ0266	Vespertilionidae	Myotis	Myotis emarginatus	Adult	Male	Non-scrotal	38.2	6	No
Azerbaijan	Gakh	2020-09-11	AZ0267	Rhinolophidae	Rhinolophus	Rhinolophus ferrumequinum	Adult	Female	Non-breeding	57.1	19	No
Azerbaijan	Gakh	2020-09-11	AZ0268	Vespertilionidae	Myotis	Myotis emarginatus	Adult	Female	Non-breeding	41.3	10	No
Azerbaijan	Gakh	2020-09-11	AZ0269	Vespertilionidae	Myotis	Myotis emarginatus	Adult	Male	Non-scrotal	39.1	7	No
Azerbaijan	Gakh	2020-09-11	AZ0270	Rhinolophidae	Rhinolophus	Rhinolophus ferrumequinum	Adult	Female	Post-lactating	56.6	21	No
Azerbaijan	Jangi Gobustan	2021-07-15	AZ0271	Vespertilionidae	Myotis	Myotis blythii	Adult	Female	Non-breeding	57.7	23	No
Azerbaijan	Jangi Gobustan	2021-07-15	AZ0272	Vespertilionidae	Myotis	Myotis blythii	Adult	Female	Non-breeding	62.8	24.5	No
Azerbaijan	Jangi Gobustan	2021-07-15	AZ0273	Vespertilionidae	Myotis	Myotis blythii	Adult	Male	Non-scrotal	58.2	22	No
Azerbaijan	Jangi Gobustan	2021-07-15	AZ0274	Vespertilionidae	Myotis	Myotis blythii	Adult	Female	Post-lactating	60.2	28	No
Azerbaijan	Jangi Gobustan	2021-07-15	AZ0275	Vespertilionidae	Myotis	Myotis blythii	Adult	Female	Post-lactating	61.8	30	No
Azerbaijan	Jangi Gobustan	2021-07-15	AZ0276	Vespertilionidae	Myotis	Myotis blythii	Adult	Female	Post-lactating	61	26	No
Azerbaijan	Jangi Gobustan	2021-07-15	AZ0277	Vespertilionidae	Myotis	Myotis blythii	Adult	Female	Non-breeding	62	27	No
Azerbaijan	Jangi Gobustan	2021-07-15	AZ0278	Vespertilionidae	Myotis	Myotis blythii	Adult	Male	Non-scrotal	60.5	26	No
Azerbaijan	Jangi Gobustan	2021-07-15	AZ0279	Vespertilionidae	Myotis	Myotis blythii	Adult	Female	Non-breeding	63.6	24	No
Azerbaijan	Jangi Gobustan	2021-07-15	AZ0280	Vespertilionidae	Myotis	Myotis blythii	Adult	Female	Post-lactating	62.8	28	No
Azerbaijan	Jangi Gobustan	2021-07-15	AZ0281	Vespertilionidae	Myotis	Myotis blythii	Adult	Male	Non-scrotal	59.9	25	No
Azerbaijan	Jangi Gobustan	2021-07-15	AZ0282	Vespertilionidae	Myotis	Myotis blythii	Adult	Female	Non-breeding	63.5	24	No
Azerbaijan	Jangi Gobustan	2021-07-15	AZ0283	Vespertilionidae	Myotis	Myotis blythii	Adult	Female	Non-breeding	60.9	23	No
Azerbaijan	Jangi Gobustan	2021-07-15	AZ0284	Vespertilionidae	Myotis	Myotis blythii	Adult	Female	Non-breeding	59.6	29	No
Azerbaijan	Jangi Gobustan	2021-07-15	AZ0285	Vespertilionidae	Myotis	Myotis blythii	Adult	Female	Non-breeding	64.7	26	No
Azerbaijan	Jangi Gobustan	2021-07-15	AZ0286	Vespertilionidae	Myotis	Myotis blythii	Adult	Male	Non-scrotal	61	27	No
Azerbaijan	Jangi Gobustan	2021-07-15	AZ0287	Vespertilionidae	Myotis	Myotis blythii	Adult	Female	Non-breeding	61.8	22	No
Azerbaijan	Jangi Gobustan	2021-07-15	AZ0288	Vespertilionidae	Myotis	Myotis blythii	Adult	Male	Non-scrotal	57.1	20	No
Azerbaijan	Jangi Gobustan	2021-07-15	AZ0289	Vespertilionidae	Myotis	Myotis blythii	Adult	Female	Post-lactating	62.4	27	No
Azerbaijan	Jangi Gobustan	2021-07-15	AZ0290	Vespertilionidae	Myotis	Myotis blythii	Adult	Female	Non-breeding	61.2	23	No
Azerbaijan	Jangi Gobustan	2021-07-15	AZ0291	Vespertilionidae	Myotis	Myotis blythii	Adult	Male	Non-scrotal	58.5	23	No
Azerbaijan	Jangi Gobustan	2021-07-15	AZ0292	Vespertilionidae	Myotis	Myotis blythii	Adult	Male	Non-scrotal	58.4	22	No
Azerbaijan	Jangi Gobustan	2021-07-15	AZ0293	Vespertilionidae	Myotis	Myotis blythii	Adult	Female	Post-lactating	65.7	30	No
Azerbaijan	Jangi Gobustan	2021-07-15	AZ0294	Vespertilionidae	Myotis	Myotis blythii	Adult	Female	Post-lactating	63.2	26	No
Azerbaijan	Jangi Gobustan	2021-07-15	AZ0295	Vespertilionidae	Myotis	Myotis blythii	Adult	Female	Non-breeding	60.2	22	No
Azerbaijan	Jangi Gobustan	2021-07-15	AZ0296	Vespertilionidae	Myotis	Myotis blythii	Adult	Male	Non-scrotal	60.8	22	No
Azerbaijan	Jangi Gobustan	2021-07-15	AZ0297	Vespertilionidae	Myotis	Myotis blythii	Adult	Female	Non-breeding	60.4	21	No
Azerbaijan	Jangi Gobustan	2021-07-15	AZ0298	Vespertilionidae	Myotis	Myotis blythii	Adult	Female	Non-breeding	59.4	23	No
Azerbaijan	Jangi Gobustan	2021-07-15	AZ0299	Vespertilionidae	Myotis	Myotis blythii	Adult	Female	Post-lactating	60.4	32	No
Azerbaijan	Jangi Gobustan	2021-07-15	AZ0300	Vespertilionidae	Myotis	Myotis blythii	Adult	Female	Post-lactating	61.4	27	No
Azerbaijan	Jangi Gobustan	2021-07-16	AZ0301	Vespertilionidae	Myotis	Myotis blythii	Adult	Female	Post-lactating	60	23	No
Azerbaijan	Jangi Gobustan	2021-07-16	AZ0302	Vespertilionidae	Myotis	Myotis blythii	Adult	Female	Post-lactating	60.8	26	No
Azerbaijan	Jangi Gobustan	2021-07-16	AZ0303	Vespertilionidae	Myotis	Myotis blythii	Adult	Female	Post-lactating	61.2	26	No
Azerbaijan	Jangi Gobustan	2021-07-16	AZ0304	Vespertilionidae	Myotis	Myotis blythii	Adult	Female	Non-breeding	60.4	21	No
Azerbaijan	Jangi Gobustan	2021-07-16	AZ0305	Vespertilionidae	Myotis	Myotis blythii	Adult	Female	Non-breeding	61.9	21	No
Azerbaijan	Jangi Gobustan	2021-07-16	AZ0306	Vespertilionidae	Myotis	Myotis blythii	Adult	Female	Non-breeding	60.5	20	No
Azerbaijan	Jangi Gobustan	2021-07-16	AZ0307	Vespertilionidae	Myotis	Myotis blythii	Adult	Female	Non-breeding	62.4	22.5	No
Azerbaijan	Jangi Gobustan	2021-07-16	AZ0308	Vespertilionidae	Myotis	Myotis blythii	Adult	Female	Post-lactating	60.5	24	No
Azerbaijan	Jangi Gobustan	2021-07-16	AZ0309	Vespertilionidae	Myotis	Myotis blythii	Adult	Female	Non-breeding	62.4	24	No
Azerbaijan	Jangi Gobustan	2021-07-16	AZ0310	Vespertilionidae	Myotis	Myotis blythii	Adult	Female	Post-lactating	63.7	26	No
Azerbaijan	Jangi Gobustan	2021-07-16	AZ0311	Vespertilionidae	Myotis	Myotis blythii	Adult	Female	Post-lactating	59.5	22	No
Azerbaijan	Jangi Gobustan	2021-07-16	AZ0312	Vespertilionidae	Myotis	Myotis blythii	Adult	Male	Non-scrotal	60.2	22	No
Azerbaijan	Jangi Gobustan	2021-07-16	AZ0313	Vespertilionidae	Myotis	Myotis blythii	Adult	Male	Non-scrotal	58.9	21	No
Azerbaijan	Jangi Gobustan	2021-07-16	AZ0314	Vespertilionidae	Myotis	Myotis blythii	Adult	Female	Non-breeding	60.5	25	No
Azerbaijan	Jangi Gobustan	2021-07-16	AZ0315	Vespertilionidae	Myotis	Myotis blythii	Adult	Female	Post-lactating	61.9	24.5	No
Azerbaijan	Jangi Gobustan	2021-07-16	AZ0316	Vespertilionidae	Myotis	Myotis blythii	Adult	Male	Non-scrotal	60.8	23.5	No
Azerbaijan	Jangi Gobustan	2021-07-16	AZ0317	Vespertilionidae	Myotis	Myotis blythii	Adult	Male	Non-scrotal	57.8	21	No
Azerbaijan	Jangi Gobustan	2021-07-16	AZ0318	Vespertilionidae	Myotis	Myotis blythii	Adult	Male	Non-scrotal	60.5	21	No
Azerbaijan	Jangi Gobustan	2021-07-16	AZ0319	Vespertilionidae	Myotis	Myotis blythii	Adult	Female	Post-lactating	59.8	23	No
Azerbaijan	Jangi Gobustan	2021-07-16	AZ0320	Vespertilionidae	Myotis	Myotis blythii	Adult	Female	Non-breeding	61.5	19	No
Azerbaijan	Jangi Gobustan	2021-07-16	AZ0321	Vespertilionidae	Myotis	Myotis blythii	Adult	Female	Non-breeding	62.5	22.5	No
Azerbaijan	Jangi Gobustan	2021-07-16	AZ0322	Vespertilionidae	Myotis	Myotis blythii	Adult	Male	Non-scrotal	58.9	23	No
Azerbaijan	Jangi Gobustan	2021-07-16	AZ0323	Vespertilionidae	Myotis	Myotis blythii	Adult	Female	Post-lactating	62.4	26.5	No
Azerbaijan	Jangi Gobustan	2021-07-16	AZ0324	Vespertilionidae	Myotis	Myotis blythii	Adult	Male	Non-scrotal	58.8	21	No
Azerbaijan	Jangi Gobustan	2021-07-16	AZ0325	Vespertilionidae	Myotis	Myotis blythii	Adult	Male	Non-scrotal	59.5	20.5	No
Azerbaijan	Jangi Gobustan	2021-07-16	AZ0326	Vespertilionidae	Myotis	Myotis blythii	Adult	Female	Post-lactating	63.1	29	No
Azerbaijan	Jangi Gobustan	2021-07-16	AZ0327	Vespertilionidae	Myotis	Myotis blythii	Adult	Female	Non-breeding	61.9	18	No
Azerbaijan	Jangi Gobustan	2021-07-16	AZ0328	Vespertilionidae	Myotis	Myotis blythii	Adult	Female	Post-lactating	61.4	24.5	No
Azerbaijan	Jangi Gobustan	2021-07-16	AZ0329	Vespertilionidae	Myotis	Myotis blythii	Adult	Female	Post-lactating	63	28	No
Azerbaijan	Jangi Gobustan	2021-07-16	AZ0330	Vespertilionidae	Myotis	Myotis blythii	Adult	Female	Post-lactating	61.7	24	No
Azerbaijan	Jangi Gobustan	2021-07-16	AZ0331	Vespertilionidae	Myotis	Myotis blythii	Adult	Female	Non-breeding	61.3	20	No
Azerbaijan	Jangi Gobustan	2021-07-16	AZ0332	Vespertilionidae	Myotis	Myotis blythii	Adult	Female	Post-lactating	62.2	26	No
Azerbaijan	Jangi Gobustan	2021-07-16	AZ0333	Vespertilionidae	Myotis	Myotis blythii	Adult	Female	Post-lactating	62.6	25	No
Azerbaijan	Jangi Gobustan	2021-07-16	AZ0334	Vespertilionidae	Myotis	Myotis blythii	Adult	Female	Non-breeding	61.8	19.5	No
Azerbaijan	Jangi Gobustan	2021-07-16	AZ0335	Vespertilionidae	Myotis	Myotis blythii	Adult	Female	Non-breeding	64.5	24.5	No
Azerbaijan	Jangi Gobustan	2021-07-16	AZ0336	Vespertilionidae	Myotis	Myotis blythii	Adult	Female	Non-breeding	61	20	No
Azerbaijan	Jangi Gobustan	2021-07-16	AZ0337	Vespertilionidae	Myotis	Myotis blythii	Adult	Male	Non-scrotal	60.8	22.5	No
Azerbaijan	Jangi Gobustan	2021-07-16	AZ0338	Vespertilionidae	Myotis	Myotis blythii	Adult	Female	Post-lactating	59.6	23	No
Azerbaijan	Jangi Gobustan	2021-07-16	AZ0339	Vespertilionidae	Myotis	Myotis blythii	Adult	Female	Non-breeding	61.8	22	No
Azerbaijan	Jangi Gobustan	2021-07-16	AZ0340	Vespertilionidae	Myotis	Myotis blythii	Adult	Female	Non-breeding	62	21	No
Azerbaijan	Jangi Gobustan	2021-07-16	AZ0341	Vespertilionidae	Myotis	Myotis blythii	Adult	Male	Non-scrotal	59.2	23	No
Azerbaijan	Jangi Gobustan	2021-07-16	AZ0342	Vespertilionidae	Myotis	Myotis blythii	Adult	Female	Non-breeding	58.5	19	No
Azerbaijan	Jangi Gobustan	2021-07-16	AZ0343	Vespertilionidae	Myotis	Myotis blythii	Adult	Female	Post-lactating	63.5	25.5	No
Azerbaijan	Jangi Gobustan	2021-07-16	AZ0344	Vespertilionidae	Myotis	Myotis blythii	Adult	Female	Non-breeding	63.1	23	No
Azerbaijan	Jangi Gobustan	2021-07-16	AZ0345	Vespertilionidae	Myotis	Myotis blythii	Adult	Female	Non-breeding	60.4	22	No
Azerbaijan	Jangi Gobustan	2021-07-17	AZ0346	Vespertilionidae	Myotis	Myotis blythii	Adult	Female	Non-breeding	59.9	22	No
Azerbaijan	Jangi Gobustan	2021-07-17	AZ0347	Vespertilionidae	Myotis	Myotis blythii	Adult	Female	Non-breeding	61.3	21	No
Azerbaijan	Jangi Gobustan	2021-07-17	AZ0348	Vespertilionidae	Myotis	Myotis blythii	Adult	Female	Non-breeding	59	17	No
Azerbaijan	Jangi Gobustan	2021-07-17	AZ0349	Vespertilionidae	Myotis	Myotis blythii	Adult	Female	Post-lactating	58.6	22	No
Azerbaijan	Jangi Gobustan	2021-07-17	AZ0350	Vespertilionidae	Myotis	Myotis blythii	Adult	Female	Post-lactating	63.5	28	No
Azerbaijan	Jangi Gobustan	2021-07-17	AZ0351	Vespertilionidae	Myotis	Myotis blythii	Adult	Female	Post-lactating	62.5	27	No
Azerbaijan	Jangi Gobustan	2021-07-17	AZ0352	Vespertilionidae	Myotis	Myotis blythii	Adult	Female	Non-breeding	62.9	23	No
Azerbaijan	Jangi Gobustan	2021-07-17	AZ0353	Vespertilionidae	Myotis	Myotis blythii	Adult	Female	Post-lactating	60.1	22	No
Azerbaijan	Jangi Gobustan	2021-07-17	AZ0354	Vespertilionidae	Myotis	Myotis blythii	Adult	Female	Non-breeding	58.9	17	No
Azerbaijan	Jangi Gobustan	2021-07-17	AZ0355	Vespertilionidae	Myotis	Myotis blythii	Adult	Female	Post-lactating	58.7	23	No
Azerbaijan	Jangi Gobustan	2021-07-17	AZ0356	Vespertilionidae	Myotis	Myotis blythii	Adult	Female	Non-breeding	59.5	22	No
Azerbaijan	Jangi Gobustan	2021-07-17	AZ0357	Vespertilionidae	Myotis	Myotis blythii	Adult	Female	Non-breeding	62.1	21	No
Azerbaijan	Jangi Gobustan	2021-07-17	AZ0358	Vespertilionidae	Myotis	Myotis blythii	Adult	Female	Post-lactating	62.7	24	No
Azerbaijan	Jangi Gobustan	2021-07-17	AZ0359	Vespertilionidae	Myotis	Myotis blythii	Adult	Female	Post-lactating	60.6	24	No
Azerbaijan	Jangi Gobustan	2021-07-17	AZ0360	Vespertilionidae	Myotis	Myotis blythii	Adult	Female	Non-breeding	61.3	25	No
Azerbaijan	Shaki	2021-08-23	AZ0361	Vespertilionidae	Myotis	Myotis blythii	Adult	Male	Non-scrotal	60.1	26	No
Azerbaijan	Shaki	2021-08-23	AZ0362	Vespertilionidae	Myotis	Myotis blythii	Adult	Female	Non-breeding	59.2	31	No
Azerbaijan	Shaki	2021-08-23	AZ0363	Vespertilionidae	Myotis	Myotis blythii	Adult	Male	Non-scrotal	59.4	27.5	No
Azerbaijan	Shaki	2021-08-23	AZ0364	Vespertilionidae	Myotis	Myotis blythii	Adult	Male	Non-scrotal	57.7	27.5	No
Azerbaijan	Shaki	2021-08-23	AZ0365	Rhinolophidae	Rhinolophus	Rhinolophus mehelyi	Adult	Female	Post-lactating	52	17	No
Azerbaijan	Shaki	2021-08-23	AZ0366	Vespertilionidae	Myotis	Myotis blythii	Adult	Female	Post-lactating	63.2	27	No
Azerbaijan	Shaki	2021-08-23	AZ0367	Vespertilionidae	Myotis	Myotis blythii	Adult	Male	Scrotal	60.9	28	No
Azerbaijan	Shaki	2021-08-23	AZ0368	Vespertilionidae	Myotis	Myotis blythii	Adult	Male	Non-scrotal	57.5	33	No
Azerbaijan	Shaki	2021-08-23	AZ0369	Vespertilionidae	Myotis	Myotis blythii	Adult	Male	Non-scrotal	61.9	26	No
Azerbaijan	Shaki	2021-08-23	AZ0370	Vespertilionidae	Myotis	Myotis blythii	Adult	Female	Non-breeding	65.8	26	No
Azerbaijan	Shaki	2021-08-23	AZ0371	Vespertilionidae	Myotis	Myotis blythii	Adult	Male	Scrotal	59.8	31.5	No
Azerbaijan	Shaki	2021-08-23	AZ0372	Vespertilionidae	Myotis	Myotis blythii	Adult	Male	Non-scrotal	59.9	30	No
Azerbaijan	Shaki	2021-08-23	AZ0373	Vespertilionidae	Myotis	Myotis blythii	Adult	Male	Scrotal	59.1	32	No
Azerbaijan	Shaki	2021-08-23	AZ0374	Rhinolophidae	Rhinolophus	Rhinolophus mehelyi	Adult	Male	Scrotal	53.5	15	No
Azerbaijan	Shaki	2021-08-23	AZ0375	Vespertilionidae	Myotis	Myotis blythii	Adult	Male	Non-scrotal	55.5	23	No
Azerbaijan	Shaki	2021-08-23	AZ0376	Vespertilionidae	Myotis	Myotis blythii	Adult	Male	Scrotal	58.3	25	No
Azerbaijan	Shaki	2021-08-23	AZ0377	Vespertilionidae	Myotis	Myotis blythii	Adult	Female	Post-lactating	59.7	29	No
Azerbaijan	Shaki	2021-08-23	AZ0378	Vespertilionidae	Myotis	Myotis blythii	Adult	Female	Non-breeding	62.7	27	No
Azerbaijan	Shaki	2021-08-23	AZ0379	Vespertilionidae	Myotis	Myotis blythii	Adult	Male	Scrotal	61.3	23	No
Azerbaijan	Shaki	2021-08-23	AZ0380	Vespertilionidae	Myotis	Myotis blythii	Adult	Male	Non-scrotal	59.1	27	No
Azerbaijan	Shaki	2021-08-23	AZ0381	Vespertilionidae	Myotis	Myotis blythii	Adult	Male	Non-scrotal	60.3	26	No
Azerbaijan	Shaki	2021-08-23	AZ0382	Vespertilionidae	Myotis	Myotis blythii	Adult	Male	Scrotal	60	28	No
Azerbaijan	Shaki	2021-08-23	AZ0383	Vespertilionidae	Myotis	Myotis blythii	Adult	Male	Scrotal	56.1	29	No
Azerbaijan	Shaki	2021-08-23	AZ0384	Vespertilionidae	Myotis	Myotis blythii	Adult	Female	Non-breeding	61.9	21	No
Azerbaijan	Shaki	2021-08-23	AZ0385	Vespertilionidae	Myotis	Myotis blythii	Adult	Male	Scrotal	58	27	No
Azerbaijan	Shaki	2021-08-23	AZ0386	Vespertilionidae	Myotis	Myotis blythii	Adult	Male	Non-scrotal	59.2	27	No
Azerbaijan	Shaki	2021-08-23	AZ0387	Vespertilionidae	Myotis	Myotis blythii	Adult	Female	Non-breeding	60	25	No
Azerbaijan	Shaki	2021-08-23	AZ0388	Vespertilionidae	Myotis	Myotis blythii	Adult	Male	Non-scrotal	58.4	30	No
Azerbaijan	Shaki	2021-08-23	AZ0389	Vespertilionidae	Myotis	Myotis blythii	Adult	Male	Scrotal	59.6	26	No
Azerbaijan	Shaki	2021-08-23	AZ0390	Vespertilionidae	Myotis	Myotis blythii	Adult	Male	Non-scrotal	58.1	30.5	No
Azerbaijan	Shaki	2021-08-24	AZ0391	Rhinolophidae	Rhinolophus	Rhinolophus ferrumequinum	Adult	Male	Non-scrotal	56.7	17	No
Azerbaijan	Shaki	2021-08-24	AZ0392	Rhinolophidae	Rhinolophus	Rhinolophus ferrumequinum	Adult	Female	Non-breeding	56.3	19	No
Azerbaijan	Shaki	2021-08-24	AZ0393	Rhinolophidae	Rhinolophus	Rhinolophus mehelyi	Adult	Male	Non-scrotal	52.8	15	No
Azerbaijan	Shaki	2021-08-24	AZ0394	Rhinolophidae	Rhinolophus	Rhinolophus mehelyi	Adult	Male	Non-scrotal	54.8	15.5	No
Azerbaijan	Shaki	2021-08-24	AZ0395	Rhinolophidae	Rhinolophus	Rhinolophus ferrumequinum	Adult	Female	Non-breeding	57.2	16	No
Azerbaijan	Shaki	2021-08-24	AZ0396	Vespertilionidae	Myotis	Myotis blythii	Adult	Female	Non-breeding	60.1	24	No
Azerbaijan	Shaki	2021-08-24	AZ0397	Vespertilionidae	Pipistrellus	Pipistrellus nathusii	Adult	Male	Scrotal	33.3	6	No
Azerbaijan	Shaki	2021-08-24	AZ0398	Vespertilionidae	Myotis	Myotis blythii	Adult	Male	Non-scrotal	59.5	25.5	No
Azerbaijan	Shaki	2021-08-24	AZ0399	Vespertilionidae	Myotis	Myotis daubentonii	Adult	Male	Non-scrotal	36.9	7	No
Azerbaijan	Shaki	2021-08-24	AZ0400	Rhinolophidae	Rhinolophus	Rhinolophus ferrumequinum	Adult	Female	Post-lactating	57.2	19	No
Azerbaijan	Shaki	2021-08-24	AZ0401	Vespertilionidae	Myotis	Myotis blythii	Adult	Male	Non-scrotal	58.2	19	No
Azerbaijan	Shaki	2021-08-24	AZ0402	Rhinolophidae	Rhinolophus	Rhinolophus ferrumequinum	Adult	Male	Non-scrotal	55.2	18	No
Azerbaijan	Shaki	2021-08-24	AZ0403	Vespertilionidae	Myotis	Myotis blythii	Adult	Female	Non-breeding	62.2	23	No
Azerbaijan	Shaki	2021-08-24	AZ0404	Vespertilionidae	Myotis	Myotis blythii	Adult	Female	Non-breeding	61.8	25	No
Azerbaijan	Shaki	2021-08-24	AZ0405	Vespertilionidae	Myotis	Myotis blythii	Adult	Female	Non-breeding	60	23	No
Azerbaijan	Shaki	2021-08-24	AZ0406	Vespertilionidae	Myotis	Myotis blythii	Adult	Female	Post-lactating	60.8	27	No
Azerbaijan	Shaki	2021-08-24	AZ0407	Vespertilionidae	Myotis	Myotis blythii	Adult	Male	Non-scrotal	57.1	24.5	No
Azerbaijan	Shaki	2021-08-24	AZ0408	Vespertilionidae	Myotis	Myotis blythii	Adult	Female	Post-lactating	62.8	29	No
Azerbaijan	Shaki	2021-08-24	AZ0409	Vespertilionidae	Myotis	Myotis blythii	Adult	Male	Scrotal	60.2	24	No
Azerbaijan	Shaki	2021-08-24	AZ0410	Vespertilionidae	Myotis	Myotis blythii	Adult	Female	Non-breeding	58.5	29	No
Azerbaijan	Shaki	2021-08-24	AZ0411	Rhinolophidae	Rhinolophus	Rhinolophus ferrumequinum	Adult	Female	Non-breeding	54.6	17	No
Azerbaijan	Shaki	2021-08-24	AZ0412	Vespertilionidae	Myotis	Myotis blythii	Adult	Male	Scrotal	61.2	22	No
Azerbaijan	Shaki	2021-08-24	AZ0413	Vespertilionidae	Myotis	Myotis blythii	Adult	Male	Scrotal	58	25.5	No
Azerbaijan	Shaki	2021-08-24	AZ0414	Rhinolophidae	Rhinolophus	Rhinolophus mehelyi	Adult	Male	Non-scrotal	52.7	12	No
Azerbaijan	Shaki	2021-08-24	AZ0415	Vespertilionidae	Myotis	Myotis blythii	Adult	Male	Scrotal	60.9	24	No
Azerbaijan	Shaki	2021-08-24	AZ0416	Vespertilionidae	Pipistrellus	Pipistrellus pipistrellus	Adult	Female	Post-lactating	32.1	4	No
Azerbaijan	Shaki	2021-08-24	AZ0417	Vespertilionidae	Myotis	Myotis emarginatus	Adult	Male	Non-scrotal	37	6	No
Azerbaijan	Shaki	2021-08-24	AZ0418	Vespertilionidae	Myotis	Myotis emarginatus	Adult	Male	Scrotal	36.4	7	No
Azerbaijan	Shaki	2021-08-24	AZ0419	Vespertilionidae	Pipistrellus	Pipistrellus pipistrellus	Adult	Female	Post-lactating	29.2	4	No
Azerbaijan	Shaki	2021-08-24	AZ0420	Vespertilionidae	Pipistrellus	Pipistrellus pipistrellus	Adult	Female	Post-lactating	32	5	No
Azerbaijan	Shaki	2021-08-24	AZ0421	Vespertilionidae	Myotis	Myotis emarginatus	Adult	Female	Post-lactating	35.9	7	No
Azerbaijan	Shaki	2021-08-24	AZ0422	Vespertilionidae	Myotis	Myotis blythii	Adult	Male	Scrotal	58.5	27	No
Azerbaijan	Shaki	2021-08-24	AZ0423	Vespertilionidae	Pipistrellus	Pipistrellus pipistrellus	Adult	Male	Scrotal	30.3	4	No
Azerbaijan	Shaki	2021-08-24	AZ0424	Vespertilionidae	Pipistrellus	Pipistrellus pipistrellus	Adult	Male	Scrotal	30.6	4	No
Azerbaijan	Shaki	2021-08-24	AZ0425	Vespertilionidae	Myotis	Myotis tschuliensis	Adult	Male	Non-scrotal	40.5	6.5	No
Azerbaijan	Shaki	2021-08-24	AZ0426	Vespertilionidae	Pipistrellus	Pipistrellus pipistrellus	Adult	Female	Non-breeding	28.8	4	No
Azerbaijan	Shaki	2021-08-24	AZ0427	Rhinolophidae	Rhinolophus	Rhinolophus ferrumequinum	Adult	Female	Non-breeding	55.6	19	No
Azerbaijan	Shaki	2021-08-24	AZ0428	Vespertilionidae	Myotis	Myotis daubentonii	Adult	Female	Post-lactating	36.7	7.5	No
Azerbaijan	Shaki	2021-08-24	AZ0429	Rhinolophidae	Rhinolophus	Rhinolophus ferrumequinum	Adult	Female	Non-breeding	55	17	No
Azerbaijan	Shaki	2021-08-24	AZ0430	Rhinolophidae	Rhinolophus	Rhinolophus ferrumequinum	Adult	Male	Non-scrotal	54.5	14.5	No
Azerbaijan	Shaki	2021-08-25	AZ0431	Rhinolophidae	Rhinolophus	Rhinolophus ferrumequinum	Adult	Female	Non-breeding	57.2	17	No
Azerbaijan	Shaki	2021-08-25	AZ0432	Rhinolophidae	Rhinolophus	Rhinolophus ferrumequinum	Adult	Male	Non-scrotal	54.4	15	No
Azerbaijan	Shaki	2021-08-25	AZ0433	Rhinolophidae	Rhinolophus	Rhinolophus mehelyi	Adult	Female	Post-lactating	53.8	14.5	No
Azerbaijan	Shaki	2021-08-25	AZ0434	Rhinolophidae	Rhinolophus	Rhinolophus ferrumequinum	Adult	Male	Non-scrotal	57.7	17	No
Azerbaijan	Shaki	2021-08-25	AZ0435	Rhinolophidae	Rhinolophus	Rhinolophus ferrumequinum	Adult	Female	Non-breeding	59.5	19	No
Azerbaijan	Shaki	2021-08-25	AZ0436	Rhinolophidae	Rhinolophus	Rhinolophus ferrumequinum	Adult	Male	Non-scrotal	55.6	15	No
Azerbaijan	Shaki	2021-08-25	AZ0437	Vespertilionidae	Pipistrellus	Pipistrellus pipistrellus	Adult	Male	Scrotal	30.3	5	No
Azerbaijan	Shaki	2021-08-25	AZ0438	Vespertilionidae	Pipistrellus	Pipistrellus pipistrellus	Adult	Male	Scrotal	30.2	4	No
Azerbaijan	Shaki	2021-08-25	AZ0439	Vespertilionidae	Myotis	Myotis daubentonii	Adult	Female	Non-breeding	37.9	9	No
Azerbaijan	Shaki	2021-08-25	AZ0440	Vespertilionidae	Myotis	Myotis emarginatus	Adult	Male	Non-scrotal	41.9	7	No
Azerbaijan	Shaki	2021-08-25	AZ0441	Vespertilionidae	Pipistrellus	Pipistrellus pipistrellus	Adult	Female	Non-breeding	32.2	5	No
Azerbaijan	Shaki	2021-08-25	AZ0442	Vespertilionidae	Pipistrellus	Pipistrellus pipistrellus	Adult	Female	Non-breeding	31.4	4.5	No
Azerbaijan	Shaki	2021-08-25	AZ0443	Vespertilionidae	Myotis	Myotis emarginatus	Adult	Female	Non-breeding	39.6	7	No
Azerbaijan	Shaki	2021-08-25	AZ0444	Rhinolophidae	Rhinolophus	Rhinolophus ferrumequinum	Adult	Female	Post-lactating	56.3	18.5	No
Azerbaijan	Shaki	2021-08-25	AZ0445	Vespertilionidae	Pipistrellus	Pipistrellus pipistrellus	Adult	Female	Non-breeding	31.2	4	No
Azerbaijan	Shaki	2021-08-25	AZ0446	Vespertilionidae	Pipistrellus	Pipistrellus pipistrellus	Adult	Female	Non-breeding	29	4	No
Azerbaijan	Shaki	2021-08-25	AZ0447	Vespertilionidae	Pipistrellus	Pipistrellus pipistrellus	Adult	Female	Non-breeding	30.3	4.5	No
Azerbaijan	Shaki	2021-08-25	AZ0448	Vespertilionidae	Myotis	Myotis daubentonii	Adult	Female	Non-breeding	37.2	7	No
Azerbaijan	Shaki	2021-08-25	AZ0449	Vespertilionidae	Myotis	Myotis daubentonii	Adult	Male	Non-scrotal	36.6	6	No
Azerbaijan	Shaki	2021-08-25	AZ0450	Vespertilionidae	Myotis	Myotis daubentonii	Adult	Male	Scrotal	37.4	6	No
Azerbaijan	Aghjabadi	2021-09-10	AZ0451	Vespertilionidae	Pipistrellus	Pipistrellus kuhlii	Adult	Female	Post-lactating	35.1	7	No
Azerbaijan	Aghjabadi	2021-09-10	AZ0452	Vespertilionidae	Pipistrellus	Pipistrellus kuhlii	Adult	Male	Scrotal	34.2	6	No
Azerbaijan	Aghjabadi	2021-09-10	AZ0453	Vespertilionidae	Pipistrellus	Pipistrellus kuhlii	Adult	Female	Post-lactating	35.9	7	No
Azerbaijan	Aghjabadi	2021-09-10	AZ0454	Vespertilionidae	Pipistrellus	Pipistrellus kuhlii	Adult	Female	Non-breeding	35.7	6	No
Azerbaijan	Aghjabadi	2021-09-10	AZ0455	Vespertilionidae	Pipistrellus	Pipistrellus kuhlii	Adult	Female	Post-lactating	34.9	6	No
Azerbaijan	Aghjabadi	2021-09-10	AZ0456	Vespertilionidae	Pipistrellus	Pipistrellus kuhlii	Adult	Female	Post-lactating	36.1	7	No
Azerbaijan	Aghjabadi	2021-09-10	AZ0457	Vespertilionidae	Pipistrellus	Pipistrellus kuhlii	Adult	Female	Post-lactating	36.1	7	No
Azerbaijan	Aghjabadi	2021-09-10	AZ0458	Vespertilionidae	Pipistrellus	Pipistrellus kuhlii	Adult	Female	Post-lactating	36	8	No
Azerbaijan	Aghjabadi	2021-09-10	AZ0459	Vespertilionidae	Pipistrellus	Pipistrellus kuhlii	Adult	Female	Post-lactating	36.8	8	No
Azerbaijan	Aghjabadi	2021-09-10	AZ0460	Vespertilionidae	Pipistrellus	Pipistrellus kuhlii	Adult	Female	Non-breeding	36.4	7	No
Azerbaijan	Aghjabadi	2021-09-10	AZ0461	Vespertilionidae	Pipistrellus	Pipistrellus kuhlii	Adult	Male	Scrotal	34.1	7	No
Azerbaijan	Aghjabadi	2021-09-10	AZ0462	Vespertilionidae	Pipistrellus	Pipistrellus kuhlii	Adult	Male	Scrotal	35.2	7	No
Azerbaijan	Aghjabadi	2021-09-10	AZ0463	Vespertilionidae	Pipistrellus	Pipistrellus kuhlii	Adult	Male	Scrotal	34.8	6	No
Azerbaijan	Aghjabadi	2021-09-10	AZ0464	Vespertilionidae	Pipistrellus	Pipistrellus kuhlii	Adult	Female	Post-lactating	35.9	6	No
Azerbaijan	Aghjabadi	2021-09-10	AZ0465	Vespertilionidae	Pipistrellus	Pipistrellus kuhlii	Adult	Female	Post-lactating	35.8	7	No
Azerbaijan	Aghjabadi	2021-09-10	AZ0466	Vespertilionidae	Pipistrellus	Pipistrellus kuhlii	Adult	Female	Post-lactating	36.5	7	No
Azerbaijan	Aghjabadi	2021-09-10	AZ0467	Vespertilionidae	Pipistrellus	Pipistrellus kuhlii	Adult	Female	Post-lactating	35.5	7	No
Azerbaijan	Aghjabadi	2021-09-10	AZ0468	Vespertilionidae	Pipistrellus	Pipistrellus kuhlii	Adult	Female	Post-lactating	36.7	8	No
Azerbaijan	Aghjabadi	2021-09-10	AZ0469	Vespertilionidae	Pipistrellus	Pipistrellus kuhlii	Adult	Male	Scrotal	34.7	7	No
Azerbaijan	Aghjabadi	2021-09-10	AZ0470	Vespertilionidae	Pipistrellus	Pipistrellus kuhlii	Adult	Female	Post-lactating	34.7	7	No
Azerbaijan	Aghjabadi	2021-09-10	AZ0471	Vespertilionidae	Pipistrellus	Pipistrellus kuhlii	Adult	Female	Post-lactating	36.5	8	No
Azerbaijan	Aghjabadi	2021-09-10	AZ0472	Vespertilionidae	Pipistrellus	Pipistrellus kuhlii	Adult	Female	Post-lactating	34.4	6	No
Azerbaijan	Aghjabadi	2021-09-10	AZ0473	Vespertilionidae	Pipistrellus	Pipistrellus kuhlii	Adult	Female	Post-lactating	36.7	7	No
Azerbaijan	Aghjabadi	2021-09-10	AZ0474	Vespertilionidae	Pipistrellus	Pipistrellus kuhlii	Adult	Female	Post-lactating	36	7	No
Azerbaijan	Aghjabadi	2021-09-10	AZ0475	Vespertilionidae	Pipistrellus	Pipistrellus kuhlii	Adult	Female	Post-lactating	36.8	6.5	No
Azerbaijan	Aghjabadi	2021-09-10	AZ0476	Vespertilionidae	Pipistrellus	Pipistrellus kuhlii	Adult	Female	Post-lactating	36.2	6	No
Azerbaijan	Aghjabadi	2021-09-10	AZ0477	Vespertilionidae	Pipistrellus	Pipistrellus kuhlii	Adult	Female	Post-lactating	35.1	6.5	No
Azerbaijan	Aghjabadi	2021-09-10	AZ0478	Vespertilionidae	Pipistrellus	Pipistrellus kuhlii	Adult	Female	Post-lactating	34.5	7	No
Azerbaijan	Aghjabadi	2021-09-10	AZ0479	Vespertilionidae	Pipistrellus	Pipistrellus kuhlii	Adult	Female	Post-lactating	34.9	7	No
Azerbaijan	Aghjabadi	2021-09-10	AZ0480	Vespertilionidae	Pipistrellus	Pipistrellus kuhlii	Adult	Female	Non-breeding	35.4	6	No
Azerbaijan	Aghjabadi	2021-09-11	AZ0481	Vespertilionidae	Pipistrellus	Pipistrellus kuhlii	Adult	Female	Post-lactating	36.4	8	No
Azerbaijan	Aghjabadi	2021-09-11	AZ0482	Vespertilionidae	Pipistrellus	Pipistrellus kuhlii	Adult	Female	Post-lactating	36	8	No
Azerbaijan	Aghjabadi	2021-09-11	AZ0483	Vespertilionidae	Pipistrellus	Pipistrellus kuhlii	Adult	Female	Post-lactating	33.1	7.5	No
Azerbaijan	Aghjabadi	2021-09-11	AZ0484	Vespertilionidae	Pipistrellus	Pipistrellus kuhlii	Adult	Female	Post-lactating	34.6	7	No
Azerbaijan	Aghjabadi	2021-09-11	AZ0485	Vespertilionidae	Pipistrellus	Pipistrellus kuhlii	Adult	Female	Post-lactating	35.5	6.5	No
Azerbaijan	Aghjabadi	2021-09-11	AZ0486	Vespertilionidae	Pipistrellus	Pipistrellus kuhlii	Adult	Female	Post-lactating	35.7	6	No
Azerbaijan	Aghjabadi	2021-09-11	AZ0487	Vespertilionidae	Pipistrellus	Pipistrellus kuhlii	Adult	Female	Post-lactating	36.1	7	No
Azerbaijan	Aghjabadi	2021-09-11	AZ0488	Vespertilionidae	Pipistrellus	Pipistrellus kuhlii	Adult	Female	Post-lactating	36.5	9	No
Azerbaijan	Aghjabadi	2021-09-11	AZ0489	Vespertilionidae	Pipistrellus	Pipistrellus kuhlii	Adult	Female	Post-lactating	34.7	8	No
Azerbaijan	Aghjabadi	2021-09-11	AZ0490	Vespertilionidae	Pipistrellus	Pipistrellus kuhlii	Adult	Female	Non-breeding	34.5	6	No
Azerbaijan	Aghjabadi	2021-09-11	AZ0491	Vespertilionidae	Pipistrellus	Pipistrellus kuhlii	Adult	Female	Post-lactating	34.6	8	No
Azerbaijan	Aghjabadi	2021-09-11	AZ0492	Vespertilionidae	Pipistrellus	Pipistrellus kuhlii	Adult	Female	Post-lactating	35.4	8	No
Azerbaijan	Aghjabadi	2021-09-11	AZ0493	Vespertilionidae	Pipistrellus	Pipistrellus kuhlii	Adult	Female	Post-lactating	34.9	7	No
Azerbaijan	Aghjabadi	2021-09-11	AZ0494	Vespertilionidae	Pipistrellus	Pipistrellus kuhlii	Adult	Female	Post-lactating	36.4	8	No
Azerbaijan	Aghjabadi	2021-09-11	AZ0495	Vespertilionidae	Pipistrellus	Pipistrellus kuhlii	Adult	Female	Post-lactating	35.9	8	No
Azerbaijan	Aghjabadi	2021-09-11	AZ0496	Vespertilionidae	Pipistrellus	Pipistrellus kuhlii	Adult	Male	Scrotal	33.5	6	No
Azerbaijan	Aghjabadi	2021-09-11	AZ0497	Vespertilionidae	Pipistrellus	Pipistrellus kuhlii	Adult	Female	Non-breeding	35.2	7	No
Azerbaijan	Aghjabadi	2021-09-11	AZ0498	Vespertilionidae	Pipistrellus	Pipistrellus kuhlii	Adult	Female	Post-lactating	35.8	8.5	No
Azerbaijan	Aghjabadi	2021-09-11	AZ0499	Vespertilionidae	Pipistrellus	Pipistrellus kuhlii	Adult	Female	Post-lactating	35.2	6	No
Azerbaijan	Aghjabadi	2021-09-11	AZ0500	Vespertilionidae	Pipistrellus	Pipistrellus kuhlii	Adult	Female	Post-lactating	35.2	7	No
Azerbaijan	Aghjabadi	2021-09-11	AZ0501	Vespertilionidae	Pipistrellus	Pipistrellus kuhlii	Adult	Female	Post-lactating	35.5	6.5	No
Azerbaijan	Aghjabadi	2021-09-11	AZ0502	Vespertilionidae	Pipistrellus	Pipistrellus kuhlii	Adult	Female	Post-lactating	32.2	6	No
Azerbaijan	Aghjabadi	2021-09-11	AZ0503	Vespertilionidae	Pipistrellus	Pipistrellus kuhlii	Adult	Female	Post-lactating	37.3	8	No
Azerbaijan	Aghjabadi	2021-09-11	AZ0504	Vespertilionidae	Pipistrellus	Pipistrellus kuhlii	Adult	Female	Post-lactating	34.2	7.5	No
Azerbaijan	Aghjabadi	2021-09-11	AZ0505	Vespertilionidae	Pipistrellus	Pipistrellus kuhlii	Adult	Male	Scrotal	34.5	7	No
Azerbaijan	Aghjabadi	2021-09-11	AZ0506	Vespertilionidae	Pipistrellus	Pipistrellus kuhlii	Adult	Male	Scrotal	36	7	No
Azerbaijan	Aghjabadi	2021-09-11	AZ0507	Vespertilionidae	Pipistrellus	Pipistrellus kuhlii	Adult	Female	Post-lactating	35.4	8	No
Azerbaijan	Aghjabadi	2021-09-11	AZ0508	Vespertilionidae	Pipistrellus	Pipistrellus kuhlii	Adult	Male	Non-scrotal	36.2	6	No
Azerbaijan	Aghjabadi	2021-09-11	AZ0509	Vespertilionidae	Pipistrellus	Pipistrellus kuhlii	Adult	Male	Scrotal	33.7	7	No
Azerbaijan	Aghjabadi	2021-09-11	AZ0510	Vespertilionidae	Pipistrellus	Pipistrellus kuhlii	Adult	Male	Scrotal	36	7	No
Azerbaijan	Aghjabadi	2021-09-11	AZ0511	Vespertilionidae	Pipistrellus	Pipistrellus kuhlii	Adult	Female	Post-lactating	35.2	7	No
Azerbaijan	Aghjabadi	2021-09-11	AZ0512	Vespertilionidae	Pipistrellus	Pipistrellus kuhlii	Adult	Female	Non-breeding	35.5	7	No
Azerbaijan	Aghjabadi	2021-09-11	AZ0513	Vespertilionidae	Pipistrellus	Pipistrellus kuhlii	Adult	Female	Post-lactating	35.8	9	No
Azerbaijan	Aghjabadi	2021-09-11	AZ0514	Vespertilionidae	Pipistrellus	Pipistrellus kuhlii	Adult	Female	Post-lactating	36.8	8	No
Azerbaijan	Aghjabadi	2021-09-11	AZ0515	Vespertilionidae	Pipistrellus	Pipistrellus kuhlii	Adult	Female	Post-lactating	35.6	6.5	No
Azerbaijan	Aghjabadi	2021-09-11	AZ0516	Vespertilionidae	Pipistrellus	Pipistrellus kuhlii	Adult	Female	Post-lactating	35.2	9	No
Azerbaijan	Aghjabadi	2021-09-11	AZ0517	Vespertilionidae	Pipistrellus	Pipistrellus kuhlii	Adult	Female	Post-lactating	37.3	8.5	No
Azerbaijan	Aghjabadi	2021-09-11	AZ0518	Vespertilionidae	Pipistrellus	Pipistrellus kuhlii	Adult	Female	Post-lactating	35.4	8	No
Azerbaijan	Aghjabadi	2021-09-11	AZ0519	Vespertilionidae	Pipistrellus	Pipistrellus kuhlii	Adult	Female	Non-breeding	35	6.5	No
Azerbaijan	Aghjabadi	2021-09-11	AZ0520	Vespertilionidae	Pipistrellus	Pipistrellus kuhlii	Adult	Female	Post-lactating	34.9	7	No
Azerbaijan	Aghjabadi	2021-09-12	AZ0521	Vespertilionidae	Pipistrellus	Pipistrellus kuhlii	Adult	Female	Post-lactating	32.6	7	No
Azerbaijan	Aghjabadi	2021-09-12	AZ0522	Vespertilionidae	Pipistrellus	Pipistrellus kuhlii	Adult	Female	Post-lactating	35.6	8	No
Azerbaijan	Aghjabadi	2021-09-12	AZ0523	Vespertilionidae	Pipistrellus	Pipistrellus kuhlii	Adult	Female	Non-breeding	36.1	8	No
Azerbaijan	Aghjabadi	2021-09-12	AZ0524	Vespertilionidae	Pipistrellus	Pipistrellus kuhlii	Adult	Female	Post-lactating	36.2	7.5	No
Azerbaijan	Aghjabadi	2021-09-12	AZ0525	Vespertilionidae	Pipistrellus	Pipistrellus kuhlii	Adult	Female	Non-breeding	35.9	7	No
Azerbaijan	Aghjabadi	2021-09-12	AZ0526	Vespertilionidae	Pipistrellus	Pipistrellus kuhlii	Adult	Female	Non-breeding	35	8	No
Azerbaijan	Aghjabadi	2021-09-12	AZ0527	Vespertilionidae	Pipistrellus	Pipistrellus kuhlii	Adult	Female	Non-breeding	35	8	No
Azerbaijan	Aghjabadi	2021-09-12	AZ0528	Vespertilionidae	Pipistrellus	Pipistrellus kuhlii	Adult	Female	Non-breeding	36.3	7	No
Azerbaijan	Aghjabadi	2021-09-12	AZ0529	Vespertilionidae	Pipistrellus	Pipistrellus kuhlii	Adult	Female	Non-breeding	35.2	7	No
Azerbaijan	Aghjabadi	2021-09-12	AZ0530	Vespertilionidae	Pipistrellus	Pipistrellus kuhlii	Adult	Female	Non-breeding	36.5	6	No
Azerbaijan	Aghjabadi	2021-09-12	AZ0531	Vespertilionidae	Pipistrellus	Pipistrellus kuhlii	Adult	Female	Non-breeding	37.1	7.5	No
Azerbaijan	Aghjabadi	2021-09-12	AZ0532	Vespertilionidae	Pipistrellus	Pipistrellus kuhlii	Adult	Male	Scrotal	35.3	7	No
Azerbaijan	Aghjabadi	2021-09-12	AZ0533	Vespertilionidae	Pipistrellus	Pipistrellus kuhlii	Adult	Female	Non-breeding	34.9	7	No
Azerbaijan	Aghjabadi	2021-09-12	AZ0534	Vespertilionidae	Pipistrellus	Pipistrellus kuhlii	Adult	Female	Post-lactating	34.9	7.5	No
Azerbaijan	Aghjabadi	2021-09-12	AZ0535	Vespertilionidae	Pipistrellus	Pipistrellus kuhlii	Adult	Female	Post-lactating	36.7	7.5	No
Azerbaijan	Aghjabadi	2021-09-12	AZ0536	Vespertilionidae	Pipistrellus	Pipistrellus kuhlii	Adult	Male	Scrotal	35	7	No
Azerbaijan	Aghjabadi	2021-09-12	AZ0537	Vespertilionidae	Pipistrellus	Pipistrellus kuhlii	Adult	Male	Scrotal	36	7	No
Azerbaijan	Aghjabadi	2021-09-12	AZ0538	Vespertilionidae	Pipistrellus	Pipistrellus kuhlii	Adult	Female	Post-lactating	35.4	8	No
Azerbaijan	Aghjabadi	2021-09-12	AZ0539	Vespertilionidae	Pipistrellus	Pipistrellus kuhlii	Adult	Female	Non-breeding	35.3	7	No
Azerbaijan	Aghjabadi	2021-09-12	AZ0540	Vespertilionidae	Pipistrellus	Pipistrellus kuhlii	Adult	Male	Scrotal	34.5	6	No
Georgia	Ghliana Cave	2018-09-10	GE0001	Miniopteridae	Miniopterus	Miniopterus schreibersii	Adult	Female	Non-breeding	45.4	13	No
Georgia	Ghliana Cave	2018-09-10	GE0002	Vespertilionidae	Myotis	Myotis blythii	Adult	Male	Non-scrotal	58.2	23.5	No
Georgia	Ghliana Cave	2018-09-10	GE0003	Vespertilionidae	Myotis	Myotis blythii	Adult	Female	Non-breeding	60.4	20	No
Georgia	Ghliana Cave	2018-09-10	GE0004	Vespertilionidae	Myotis	Myotis blythii	Adult	Female	Non-breeding	57	25	No						Yes	2018-09-10	Kendra Phelps	None	Yes	American Museum of Natural History	M-281386
Georgia	Ghliana Cave	2018-09-10	GE0005	Vespertilionidae	Myotis	Myotis blythii	Adult	Female	Non-breeding	61	25	No
Georgia	Ghliana Cave	2018-09-10	GE0006	Vespertilionidae	Myotis	Myotis blythii	Adult	Male	Non-scrotal	54.5	25	No
Georgia	Ghliana Cave	2018-09-10	GE0007	Miniopteridae	Miniopterus	Miniopterus schreibersii	Adult	Male	Non-scrotal	45.1	12	No
Georgia	Ghliana Cave	2018-09-10	GE0008	Miniopteridae	Miniopterus	Miniopterus schreibersii	Adult	Female	Non-breeding	43.2	14	No
Georgia	Ghliana Cave	2018-09-11	GE0009	Miniopteridae	Miniopterus	Miniopterus schreibersii	Adult	Female	Non-breeding	44.7	12	No
Georgia	Ghliana Cave	2018-09-11	GE0010	Miniopteridae	Miniopterus	Miniopterus schreibersii	Adult	Male	Non-scrotal	44	10	No
Georgia	Ghliana Cave	2018-09-11	GE0011	Miniopteridae	Miniopterus	Miniopterus schreibersii	Adult	Female	Non-breeding	44.4	13.5	No
Georgia	Ghliana Cave	2018-09-11	GE0012	Miniopteridae	Miniopterus	Miniopterus schreibersii	Adult	Female	Non-breeding	44.5	12.5	No
Georgia	Ghliana Cave	2018-09-11	GE0013	Miniopteridae	Miniopterus	Miniopterus schreibersii	Adult	Male	Non-scrotal	45.7	12	No
Georgia	Ghliana Cave	2018-09-11	GE0014	Miniopteridae	Miniopterus	Miniopterus schreibersii	Adult	Female	Non-breeding	46.4	11	No
Georgia	Ghliana Cave	2018-09-11	GE0015	Miniopteridae	Miniopterus	Miniopterus schreibersii	Adult	Male	Non-scrotal	46.6	12	No
Georgia	Ghliana Cave	2018-09-11	GE0016	Miniopteridae	Miniopterus	Miniopterus schreibersii	Adult	Female	Non-breeding	46	13	No
Georgia	Ghliana Cave	2018-09-11	GE0017	Miniopteridae	Miniopterus	Miniopterus schreibersii	Adult	Female	Non-breeding	46.1	12	No
Georgia	Ghliana Cave	2018-09-11	GE0018	Miniopteridae	Miniopterus	Miniopterus schreibersii	Adult	Male	Non-scrotal	46.2	11	No
Georgia	Ghliana Cave	2018-09-11	GE0019	Miniopteridae	Miniopterus	Miniopterus schreibersii	Adult	Female	Non-breeding	46.4	12	No
Georgia	Ghliana Cave	2018-09-11	GE0020	Miniopteridae	Miniopterus	Miniopterus schreibersii	Adult	Male	Non-scrotal	46.4	11.5	No
Georgia	Ghliana Cave	2018-09-11	GE0021	Miniopteridae	Miniopterus	Miniopterus schreibersii	Adult	Male	Non-scrotal	43.5	12	No		58	12			Yes	2018-09-11	Kendra Phelps	None	Yes	American Museum of Natural History	M-281387
Georgia	Ghliana Cave	2018-09-11	GE0022	Miniopteridae	Miniopterus	Miniopterus schreibersii	Adult	Male	Non-scrotal	43.4	14	No
Georgia	Ghliana Cave	2018-09-11	GE0023	Miniopteridae	Miniopterus	Miniopterus schreibersii	Adult	Male	Non-scrotal	46	12.5	No
Georgia	Ghliana Cave	2018-09-11	GE0024	Miniopteridae	Miniopterus	Miniopterus schreibersii	Adult	Female	Non-breeding	41.6	13	No						Yes	2018-09-11	Kendra Phelps	None	Yes	American Museum of Natural History	M-281388
Georgia	Ghliana Cave	2018-09-11	GE0025	Miniopteridae	Miniopterus	Miniopterus schreibersii	Adult	Male	Non-scrotal	46.1	12	No
Georgia	Ghliana Cave	2018-09-11	GE0026	Miniopteridae	Miniopterus	Miniopterus schreibersii	Adult	Female	Non-breeding	46.7	12	No
Georgia	Ghliana Cave	2018-09-11	GE0027	Miniopteridae	Miniopterus	Miniopterus schreibersii	Adult	Female	Non-breeding	45.6	14	No
Georgia	Ghliana Cave	2018-09-11	GE0028	Miniopteridae	Miniopterus	Miniopterus schreibersii	Adult	Female	Non-breeding	42.5	11	No
Georgia	Ghliana Cave	2018-09-11	GE0029	Miniopteridae	Miniopterus	Miniopterus schreibersii	Adult	Female	Non-breeding	48	13	No
Georgia	Ghliana Cave	2018-09-11	GE0030	Miniopteridae	Miniopterus	Miniopterus schreibersii	Adult	Male	Non-scrotal	46.4	13	No
Georgia	Ghliana Cave	2018-09-11	GE0031	Miniopteridae	Miniopterus	Miniopterus schreibersii	Adult	Male	Non-scrotal	45.7	13	No
Georgia	Ghliana Cave	2018-09-11	GE0032	Miniopteridae	Miniopterus	Miniopterus schreibersii	Adult	Female	Non-breeding	44.4	12	No
Georgia	Ghliana Cave	2018-09-11	GE0033	Miniopteridae	Miniopterus	Miniopterus schreibersii	Adult	Male	Non-scrotal	44	12	No
Georgia	Ghliana Cave	2018-09-11	GE0034	Miniopteridae	Miniopterus	Miniopterus schreibersii	Adult	Female	Non-breeding	45.5	10.5	No						Yes	2018-09-11	Kendra Phelps	None	Yes	American Museum of Natural History	M-281389
Georgia	Ghliana Cave	2018-09-11	GE0035	Miniopteridae	Miniopterus	Miniopterus schreibersii	Adult	Male	Non-scrotal	46.4	12	No
Georgia	Ghliana Cave	2018-09-11	GE0036	Miniopteridae	Miniopterus	Miniopterus schreibersii	Adult	Female	Non-breeding	45.6	14	No
Georgia	Ghliana Cave	2018-09-11	GE0037	Miniopteridae	Miniopterus	Miniopterus schreibersii	Adult	Female	Non-breeding	44.3	15	No
Georgia	Ghliana Cave	2018-09-11	GE0038	Miniopteridae	Miniopterus	Miniopterus schreibersii	Adult	Male	Non-scrotal	44.1	12	No
Georgia	Ghliana Cave	2018-09-11	GE0039	Miniopteridae	Miniopterus	Miniopterus schreibersii	Adult	Female	Non-breeding	45.7	12	No
Georgia	Ghliana Cave	2018-09-11	GE0040	Miniopteridae	Miniopterus	Miniopterus schreibersii	Adult	Male	Non-scrotal	46.6	13	No
Georgia	Ghliana Cave	2018-09-11	GE0041	Miniopteridae	Miniopterus	Miniopterus schreibersii	Adult	Male	Non-scrotal	45.2	10.5	No						Yes	2018-09-11	Kendra Phelps	None	Yes	American Museum of Natural History	M-281390
Georgia	Ghliana Cave	2018-09-11	GE0042	Miniopteridae	Miniopterus	Miniopterus schreibersii	Adult	Female	Non-breeding	42.4	10	No
Georgia	Ghliana Cave	2018-09-11	GE0043	Miniopteridae	Miniopterus	Miniopterus schreibersii	Adult	Female	Non-breeding	47	12	No
Georgia	Ghliana Cave	2018-09-11	GE0044	Miniopteridae	Miniopterus	Miniopterus schreibersii	Adult	Female	Non-breeding	46.6	11	No
Georgia	Ghliana Cave	2018-09-11	GE0045	Miniopteridae	Miniopterus	Miniopterus schreibersii	Adult	Female	Non-breeding	46	11	No
Georgia	Ghliana Cave	2018-09-11	GE0046	Rhinolophidae	Rhinolophus	Rhinolophus euryale	Adult	Female	Non-breeding	49.2	12.5	No
Georgia	Ghliana Cave	2018-09-11	GE0047	Rhinolophidae	Rhinolophus	Rhinolophus blasii	Adult	Male	Scrotal	47.4	10.5	No
Georgia	Ghliana Cave	2018-09-11	GE0048	Miniopteridae	Miniopterus	Miniopterus schreibersii	Adult	Female	Non-breeding	46.6	12	No
Georgia	Ghliana Cave	2018-09-11	GE0049	Rhinolophidae	Rhinolophus	Rhinolophus ferrumequinum	Adult	Female	Non-breeding	56.7	27	No
Georgia	Ghliana Cave	2018-09-11	GE0050	Miniopteridae	Miniopterus	Miniopterus schreibersii	Adult	Female	Non-breeding	46	12.5	No
Georgia	Ghliana Cave	2018-09-12	GE0051	Miniopteridae	Miniopterus	Miniopterus schreibersii	Adult	Female	Non-breeding	46.2	11	No
Georgia	Ghliana Cave	2018-09-12	GE0052	Miniopteridae	Miniopterus	Miniopterus schreibersii	Adult	Female	Non-breeding	46	10.5	No
Georgia	Ghliana Cave	2018-09-12	GE0053	Miniopteridae	Miniopterus	Miniopterus schreibersii	Adult	Female	Non-breeding	46	11.5	No
Georgia	Ghliana Cave	2018-09-12	GE0054	Miniopteridae	Miniopterus	Miniopterus schreibersii	Adult	Male	Non-scrotal	47	12	No
Georgia	Ghliana Cave	2018-09-12	GE0055	Miniopteridae	Miniopterus	Miniopterus schreibersii	Adult	Female	Non-breeding	46.2	12	No
Georgia	Ghliana Cave	2018-09-12	GE0056	Miniopteridae	Miniopterus	Miniopterus schreibersii	Adult	Male	Scrotal	45.4	14	No
Georgia	Ghliana Cave	2018-09-12	GE0057	Miniopteridae	Miniopterus	Miniopterus schreibersii	Adult	Male	Non-scrotal	46.9	13	No
Georgia	Ghliana Cave	2018-09-12	GE0058	Miniopteridae	Miniopterus	Miniopterus schreibersii	Adult	Female	Non-breeding	45.6	12	No
Georgia	Ghliana Cave	2018-09-12	GE0059	Vespertilionidae	Myotis	Myotis blythii	Adult	Male	Scrotal	56.6	23	No
Georgia	Ghliana Cave	2018-09-12	GE0060	Miniopteridae	Miniopterus	Miniopterus schreibersii	Adult	Male	Non-scrotal	46.7	13	No
Georgia	Ghliana Cave	2018-09-12	GE0061	Miniopteridae	Miniopterus	Miniopterus schreibersii	Adult	Female	Non-breeding	45.7	13	No
Georgia	Ghliana Cave	2018-09-12	GE0062	Miniopteridae	Miniopterus	Miniopterus schreibersii	Adult	Male	Non-scrotal	44.3	11	No
Georgia	Ghliana Cave	2018-09-12	GE0063	Miniopteridae	Miniopterus	Miniopterus schreibersii	Adult	Male	Non-scrotal	46.3	13	No
Georgia	Ghliana Cave	2018-09-12	GE0064	Miniopteridae	Miniopterus	Miniopterus schreibersii	Adult	Male	Non-scrotal	45.2	12	No
Georgia	Ghliana Cave	2018-09-12	GE0065	Miniopteridae	Miniopterus	Miniopterus schreibersii	Adult	Female	Non-breeding	43.8	11	No
Georgia	Ghliana Cave	2018-09-12	GE0066	Miniopteridae	Miniopterus	Miniopterus schreibersii	Adult	Female	Non-breeding	45.5	12	No
Georgia	Ghliana Cave	2018-09-12	GE0067	Miniopteridae	Miniopterus	Miniopterus schreibersii	Adult	Male	Non-scrotal	44.5	13	No
Georgia	Ghliana Cave	2018-09-12	GE0068	Miniopteridae	Miniopterus	Miniopterus schreibersii	Adult	Female	Non-breeding	45.3	12	No
Georgia	Ghliana Cave	2018-09-12	GE0069	Miniopteridae	Miniopterus	Miniopterus schreibersii	Adult	Female	Non-breeding	44	11.5	No
Georgia	Ghliana Cave	2018-09-12	GE0070	Vespertilionidae	Myotis	Myotis blythii	Adult	Male	Scrotal	58.6	22	No
Georgia	Ghliana Cave	2018-09-12	GE0071	Miniopteridae	Miniopterus	Miniopterus schreibersii	Adult	Male	Non-scrotal	46.4	13	No
Georgia	Ghliana Cave	2018-09-12	GE0072	Miniopteridae	Miniopterus	Miniopterus schreibersii	Adult	Female	Non-breeding	44.6	11.5	No
Georgia	Ghliana Cave	2018-09-12	GE0073	Miniopteridae	Miniopterus	Miniopterus schreibersii	Adult	Female	Non-breeding	46.4	11.5	No
Georgia	Ghliana Cave	2018-09-12	GE0074	Rhinolophidae	Rhinolophus	Rhinolophus euryale	Adult	Female	Non-breeding	46.5	11.5	No
Georgia	Ghliana Cave	2018-09-12	GE0075	Miniopteridae	Miniopterus	Miniopterus schreibersii	Adult	Female	Non-breeding	45.7	13	No
Georgia	Ghliana Cave	2018-09-12	GE0076	Miniopteridae	Miniopterus	Miniopterus schreibersii	Adult	Female	Non-breeding	44.8	13	No
Georgia	Ghliana Cave	2018-09-12	GE0077	Miniopteridae	Miniopterus	Miniopterus schreibersii	Adult	Female	Non-breeding	45.4	11	No
Georgia	Ghliana Cave	2018-09-12	GE0078	Miniopteridae	Miniopterus	Miniopterus schreibersii	Adult	Male	Non-scrotal	47.5	10	No
Georgia	Ghliana Cave	2018-09-12	GE0079	Miniopteridae	Miniopterus	Miniopterus schreibersii	Adult	Male	Non-scrotal	46.4	12.5	No
Georgia	Ghliana Cave	2018-09-12	GE0080	Miniopteridae	Miniopterus	Miniopterus schreibersii	Adult	Male	Non-scrotal	45.9	14	No
Georgia	Ghliana Cave	2018-09-12	GE0081	Miniopteridae	Miniopterus	Miniopterus schreibersii	Adult	Female	Non-breeding	47.4	12	No
Georgia	Ghliana Cave	2018-09-12	GE0082	Miniopteridae	Miniopterus	Miniopterus schreibersii	Adult	Male	Non-scrotal	44.5	13	No
Georgia	Ghliana Cave	2018-09-12	GE0083	Vespertilionidae	Myotis	Myotis blythii	Adult	Female	Non-breeding		20	No
Georgia	Ghliana Cave	2018-09-12	GE0084	Miniopteridae	Miniopterus	Miniopterus schreibersii	Adult	Male	Scrotal	47	12	No
Georgia	Ghliana Cave	2018-09-12	GE0085	Miniopteridae	Miniopterus	Miniopterus schreibersii	Adult	Male	Non-scrotal	45.1	13	No
Georgia	Ghliana Cave	2018-09-12	GE0086	Miniopteridae	Miniopterus	Miniopterus schreibersii	Adult	Female	Non-breeding	44.3	11	No
Georgia	Ghliana Cave	2018-09-12	GE0087	Miniopteridae	Miniopterus	Miniopterus schreibersii	Adult	Male	Non-scrotal	47.6	13	No
Georgia	Ghliana Cave	2018-09-12	GE0088	Miniopteridae	Miniopterus	Miniopterus schreibersii	Adult	Female	Non-breeding	46.3	11	No
Georgia	Ghliana Cave	2018-09-12	GE0089	Miniopteridae	Miniopterus	Miniopterus schreibersii	Adult	Female	Non-breeding	46.5	11	No
Georgia	Ghliana Cave	2018-09-12	GE0090	Miniopteridae	Miniopterus	Miniopterus schreibersii	Adult	Female	Non-breeding	45.4	10.5	No
Georgia	Letsurtsume Cave	2019-06-07	GE0091	Vespertilionidae	Myotis	Myotis blythii	Adult	Male	Non-scrotal	59	21.5	No
Georgia	Letsurtsume Cave	2019-06-07	GE0092	Rhinolophidae	Rhinolophus	Rhinolophus euryale	Adult	Male	Non-scrotal	50.2	11	No
Georgia	Letsurtsume Cave	2019-06-07	GE0093	Rhinolophidae	Rhinolophus	Rhinolophus euryale	Adult	Male	Non-scrotal	46.9	11	No
Georgia	Letsurtsume Cave	2019-06-07	GE0094	Vespertilionidae	Myotis	Myotis blythii	Adult	Male	Non-scrotal	53.3	25	No
Georgia	Letsurtsume Cave	2019-06-07	GE0095	Rhinolophidae	Rhinolophus	Rhinolophus euryale	Adult	Male	Non-scrotal	47.6	11.5	No
Georgia	Letsurtsume Cave	2019-06-07	GE0096	Rhinolophidae	Rhinolophus	Rhinolophus euryale	Adult	Male	Non-scrotal	44.5	14	No
Georgia	Letsurtsume Cave	2019-06-07	GE0097	Rhinolophidae	Rhinolophus	Rhinolophus euryale	Adult	Female	Non-breeding	46.1	10	No						Yes	2019-06-07	Kendra Phelps	None	Yes	American Museum of Natural History	M-281391	Euthanized - broken left elbow, unknown cause
Georgia	Letsurtsume Cave	2019-06-07	GE0098	Vespertilionidae	Myotis	Myotis blythii	Adult	Male	Non-scrotal	57.6	24.5	No
Georgia	Letsurtsume Cave	2019-06-07	GE0099	Rhinolophidae	Rhinolophus	Rhinolophus euryale	Adult	Male	Non-scrotal	45.5	10	No
Georgia	Letsurtsume Cave	2019-06-07	GE0100	Miniopteridae	Miniopterus	Miniopterus schreibersii	Adult	Female	Pregnant	46	18.5	No
Georgia	Letsurtsume Cave	2019-06-07	GE0101	Rhinolophidae	Rhinolophus	Rhinolophus euryale	Adult	Male	Non-scrotal	47.1	11	No
Georgia	Letsurtsume Cave	2019-06-07	GE0102	Rhinolophidae	Rhinolophus	Rhinolophus euryale	Adult	Female	Non-breeding	47.5	12	No
Georgia	Letsurtsume Cave	2019-06-07	GE0103	Vespertilionidae	Myotis	Myotis blythii	Adult	Male	Scrotal	57.4	29	No
Georgia	Letsurtsume Cave	2019-06-07	GE0104	Miniopteridae	Miniopterus	Miniopterus schreibersii	Adult	Male	Non-scrotal	44.7	14	No
Georgia	Letsurtsume Cave	2019-06-07	GE0105	Vespertilionidae	Myotis	Myotis blythii	Adult	Female	Non-breeding	57.9	25	No
Georgia	Letsurtsume Cave	2019-06-07	GE0106	Rhinolophidae	Rhinolophus	Rhinolophus ferrumequinum	Adult	Male	Non-scrotal	56.1	23	No
Georgia	Letsurtsume Cave	2019-06-07	GE0107	Miniopteridae	Miniopterus	Miniopterus schreibersii	Adult	Male	Non-scrotal	43.8	15	No
Georgia	Letsurtsume Cave	2019-06-07	GE0108	Vespertilionidae	Myotis	Myotis blythii	Adult	Male	Non-scrotal	57.4	19	No
Georgia	Letsurtsume Cave	2019-06-07	GE0109	Miniopteridae	Miniopterus	Miniopterus schreibersii	Adult	Female	Pregnant	47.2	18	No
Georgia	Letsurtsume Cave	2019-06-08	GE0110	Vespertilionidae	Myotis	Myotis emarginatus	Adult	Female	Non-breeding	41.4	9	No
Georgia	Letsurtsume Cave	2019-06-08	GE0111	Vespertilionidae	Myotis	Myotis emarginatus	Adult	Female	Non-breeding	41.8	13	No
Georgia	Letsurtsume Cave	2019-06-08	GE0112	Rhinolophidae	Rhinolophus	Rhinolophus euryale	Adult	Male	Non-scrotal	48.3	9	No
Georgia	Letsurtsume Cave	2019-06-08	GE0113	Vespertilionidae	Myotis	Myotis emarginatus	Adult	Female	Non-breeding	39.3	8	No
Georgia	Letsurtsume Cave	2019-06-08	GE0114	Rhinolophidae	Rhinolophus	Rhinolophus euryale	Adult	Female	Non-breeding	47.1	10	No
Georgia	Letsurtsume Cave	2019-06-08	GE0115	Vespertilionidae	Myotis	Myotis emarginatus	Adult	Female	Non-breeding	39.9	12	No
Georgia	Letsurtsume Cave	2019-06-08	GE0116	Rhinolophidae	Rhinolophus	Rhinolophus euryale	Adult	Male	Non-scrotal	48.7	10	No
Georgia	Letsurtsume Cave	2019-06-08	GE0117	Vespertilionidae	Myotis	Myotis emarginatus	Adult	Female	Non-breeding	41.6	11	No
Georgia	Letsurtsume Cave	2019-06-08	GE0118	Vespertilionidae	Myotis	Myotis tschuliensis	Adult	Male	Non-scrotal	37.5	5.5	No
Georgia	Letsurtsume Cave	2019-06-08	GE0119	Miniopteridae	Miniopterus	Miniopterus schreibersii	Adult	Male	Non-scrotal	45.5	16	No
Georgia	Letsurtsume Cave	2019-06-08	GE0120	Miniopteridae	Miniopterus	Miniopterus schreibersii	Adult	Female	Pregnant	46.8	17.5	No
Georgia	Letsurtsume Cave	2019-06-08	GE0121	Miniopteridae	Miniopterus	Miniopterus schreibersii	Adult	Female	Pregnant	42.9	18	No
Georgia	Letsurtsume Cave	2019-06-09	GE0122	Rhinolophidae	Rhinolophus	Rhinolophus euryale	Adult	Female	Non-breeding	46.2	9.5	No						Yes	2019-06-09	Kendra Phelps	None	Yes	American Museum of Natural History	M-281392	Euthanized - broken left elbow
Georgia	Letsurtsume Cave	2019-06-09	GE0123	Rhinolophidae	Rhinolophus	Rhinolophus euryale	Adult	Male	Non-scrotal	47.8	11	No
Georgia	Letsurtsume Cave	2019-06-09	GE0124	Rhinolophidae	Rhinolophus	Rhinolophus euryale	Adult	Male	Non-scrotal	48	11	No
Georgia	Letsurtsume Cave	2019-06-09	GE0125	Rhinolophidae	Rhinolophus	Rhinolophus euryale	Adult	Female	Post-lactating	48.9	12	No
Georgia	Letsurtsume Cave	2019-06-09	GE0126	Rhinolophidae	Rhinolophus	Rhinolophus euryale	Adult	Male	Non-scrotal	46.2	14	No
Georgia	Letsurtsume Cave	2019-06-09	GE0127	Rhinolophidae	Rhinolophus	Rhinolophus euryale	Adult	Male	Non-scrotal	48.3	11	No
Georgia	Letsurtsume Cave	2019-06-09	GE0128	Rhinolophidae	Rhinolophus	Rhinolophus euryale	Adult	Female	Non-breeding	48.2	10	No
Georgia	Letsurtsume Cave	2019-06-09	GE0129	Rhinolophidae	Rhinolophus	Rhinolophus euryale	Adult	Female	Non-breeding	45.8	11	No
Georgia	Letsurtsume Cave	2019-06-09	GE0130	Rhinolophidae	Rhinolophus	Rhinolophus euryale	Adult	Male	Non-scrotal	48.4	10	No
Georgia	Letsurtsume Cave	2019-06-09	GE0131	Rhinolophidae	Rhinolophus	Rhinolophus euryale	Adult	Male	Non-scrotal	45.4	10	No
Georgia	Letsurtsume Cave	2019-06-09	GE0132	Rhinolophidae	Rhinolophus	Rhinolophus euryale	Adult	Male	Non-scrotal	48.3	11	No
Georgia	Letsurtsume Cave	2019-06-09	GE0133	Rhinolophidae	Rhinolophus	Rhinolophus euryale	Adult	Male	Non-scrotal	46.6	13	No
Georgia	Letsurtsume Cave	2019-06-09	GE0134	Rhinolophidae	Rhinolophus	Rhinolophus euryale	Adult	Male	Non-scrotal	47.7	11	No
Georgia	Letsurtsume Cave	2019-06-09	GE0135	Vespertilionidae	Myotis	Myotis emarginatus	Adult	Female	Post-lactating	42.6	10	No
Georgia	Letsurtsume Cave	2019-06-09	GE0136	Rhinolophidae	Rhinolophus	Rhinolophus euryale	Adult	Male	Non-scrotal	48.6	13	No
Georgia	Letsurtsume Cave	2019-06-09	GE0137	Vespertilionidae	Myotis	Myotis blythii	Adult	Male	Scrotal	57	26	No
Georgia	Letsurtsume Cave	2019-06-09	GE0138	Rhinolophidae	Rhinolophus	Rhinolophus euryale	Adult	Female	Non-breeding	47.2	16	No						Yes	2019-06-09	Kendra Phelps	None	Yes	American Museum of Natural History	M-281393	Euthanized - broken wing
Georgia	Letsurtsume Cave	2019-06-09	GE0139	Rhinolophidae	Rhinolophus	Rhinolophus euryale	Adult	Female	Non-breeding	47.2	14	No
Georgia	Letsurtsume Cave	2019-06-09	GE0140	Rhinolophidae	Rhinolophus	Rhinolophus euryale	Adult	Female	Pregnant	47.5	16	No
Georgia	Letsurtsume Cave	2019-06-09	GE0141	Vespertilionidae	Myotis	Myotis emarginatus	Adult	Female	Post-lactating	42.2	11	No
Georgia	Letsurtsume Cave	2019-06-09	GE0142	Rhinolophidae	Rhinolophus	Rhinolophus euryale	Adult	Female	Pregnant	47.1	13	No
Georgia	Letsurtsume Cave	2019-06-09	GE0143	Vespertilionidae	Myotis	Myotis emarginatus	Adult	Female	Non-breeding	42.1	10	No
Georgia	Letsurtsume Cave	2019-06-09	GE0144	Rhinolophidae	Rhinolophus	Rhinolophus euryale	Adult	Female	Pregnant	48.3	14	No
Georgia	Letsurtsume Cave	2019-06-09	GE0145	Rhinolophidae	Rhinolophus	Rhinolophus euryale	Adult	Female	Pregnant	47.9	16	No
Georgia	Letsurtsume Cave	2019-06-09	GE0146	Rhinolophidae	Rhinolophus	Rhinolophus euryale	Adult	Female	Pregnant	47.5	16	No
Georgia	Letsurtsume Cave	2019-06-09	GE0147	Rhinolophidae	Rhinolophus	Rhinolophus euryale	Adult	Male	Non-scrotal	47.3	17	No
Georgia	Letsurtsume Cave	2019-06-09	GE0148	Rhinolophidae	Rhinolophus	Rhinolophus euryale	Adult	Female	Pregnant	47.4	12	No
Georgia	Letsurtsume Cave	2019-06-09	GE0149	Rhinolophidae	Rhinolophus	Rhinolophus euryale	Adult	Male	Non-scrotal	44.5	10.5	No
Georgia	Letsurtsume Cave	2019-06-09	GE0150	Rhinolophidae	Rhinolophus	Rhinolophus euryale	Adult	Male	Non-scrotal	46.5	13	No
Georgia	Letsurtsume Cave	2019-06-09	GE0151	Rhinolophidae	Rhinolophus	Rhinolophus euryale	Adult	Female	Non-breeding	47	11	No
Georgia	Letsurtsume Cave	2019-06-09	GE0152	Rhinolophidae	Rhinolophus	Rhinolophus euryale	Adult	Female	Non-breeding	46.5	10	No
Georgia	Letsurtsume Cave	2019-06-09	GE0153	Rhinolophidae	Rhinolophus	Rhinolophus euryale	Adult	Female	Non-breeding	48	17	No
Georgia	Letsurtsume Cave	2019-06-10	GE0154	Rhinolophidae	Rhinolophus	Rhinolophus euryale	Adult	Female	Non-breeding	45	12	No
Georgia	Letsurtsume Cave	2019-06-10	GE0155	Rhinolophidae	Rhinolophus	Rhinolophus euryale	Adult	Female	Non-breeding	46.5	10	No
Georgia	Letsurtsume Cave	2019-06-10	GE0156	Miniopteridae	Miniopterus	Miniopterus schreibersii	Adult	Male	Non-scrotal	43.2	16	No
Georgia	Letsurtsume Cave	2019-06-10	GE0157	Rhinolophidae	Rhinolophus	Rhinolophus hipposideros	Adult	Female	Pregnant	37.9	8	No
Georgia	Letsurtsume Cave	2019-06-10	GE0158	Rhinolophidae	Rhinolophus	Rhinolophus euryale	Adult	Male	Non-scrotal	46.1	9	No
Georgia	Letsurtsume Cave	2019-06-10	GE0159	Rhinolophidae	Rhinolophus	Rhinolophus euryale	Adult	Female	Non-breeding	48.3	9	No
Georgia	Letsurtsume Cave	2019-06-10	GE0160	Rhinolophidae	Rhinolophus	Rhinolophus ferrumequinum	Adult	Female	Pregnant	56.4	24	No
Georgia	Letsurtsume Cave	2019-06-10	GE0161	Rhinolophidae	Rhinolophus	Rhinolophus euryale	Adult	Male	Non-scrotal	46.2	15	No
Georgia	Letsurtsume Cave	2019-06-10	GE0162	Miniopteridae	Miniopterus	Miniopterus schreibersii	Adult	Male	Non-scrotal	45.7	14	No
Georgia	Letsurtsume Cave	2019-06-10	GE0163	Rhinolophidae	Rhinolophus	Rhinolophus euryale	Adult	Female	Non-breeding	46.2	14	No
Georgia	Letsurtsume Cave	2019-06-10	GE0164	Rhinolophidae	Rhinolophus	Rhinolophus euryale	Adult	Female	Non-breeding	47.2	12	No
Georgia	Letsurtsume Cave	2019-06-10	GE0165	Rhinolophidae	Rhinolophus	Rhinolophus euryale	Adult	Female	Non-breeding	46.8	12	No
Georgia	Letsurtsume Cave	2019-06-10	GE0166	Rhinolophidae	Rhinolophus	Rhinolophus ferrumequinum	Adult	Male	Scrotal	59.1	24	No
Georgia	Letsurtsume Cave	2019-06-10	GE0167	Rhinolophidae	Rhinolophus	Rhinolophus euryale	Adult	Female	Pregnant	49.7	20	No
Georgia	Letsurtsume Cave	2019-06-10	GE0168	Rhinolophidae	Rhinolophus	Rhinolophus euryale	Adult	Female	Non-breeding	47.4	14	No
Georgia	Letsurtsume Cave	2019-06-10	GE0169	Rhinolophidae	Rhinolophus	Rhinolophus euryale	Adult	Female	Non-breeding	48.9	15	No
Georgia	Letsurtsume Cave	2019-06-10	GE0170	Rhinolophidae	Rhinolophus	Rhinolophus euryale	Adult	Female	Non-breeding	46.3	12	No
Georgia	Letsurtsume Cave	2019-06-10	GE0171	Rhinolophidae	Rhinolophus	Rhinolophus euryale	Adult	Female	Non-breeding	46.8	11	No
Georgia	Letsurtsume Cave	2019-06-10	GE0172	Rhinolophidae	Rhinolophus	Rhinolophus euryale	Adult	Male	Non-scrotal	47.1	11	No
Georgia	Letsurtsume Cave	2019-06-10	GE0173	Vespertilionidae	Myotis	Myotis emarginatus	Adult	Female	Non-breeding	39.4	12	No
Georgia	Letsurtsume Cave	2019-06-10	GE0174	Rhinolophidae	Rhinolophus	Rhinolophus euryale	Adult	Female	Pregnant	47.6	17	No
Georgia	Letsurtsume Cave	2019-06-10	GE0175	Rhinolophidae	Rhinolophus	Rhinolophus euryale	Adult	Male	Non-scrotal	49.5	10	No
Georgia	Letsurtsume Cave	2019-06-10	GE0176	Rhinolophidae	Rhinolophus	Rhinolophus euryale	Adult	Female	Non-breeding	48.3	12	No
Georgia	Letsurtsume Cave	2019-06-10	GE0177	Rhinolophidae	Rhinolophus	Rhinolophus euryale	Adult	Female	Non-breeding	49	16	No
Georgia	Letsurtsume Cave	2019-06-10	GE0178	Vespertilionidae	Myotis	Myotis emarginatus	Adult	Female	Non-breeding	39.7	8	No
Georgia	Letsurtsume Cave	2019-06-10	GE0179	Rhinolophidae	Rhinolophus	Rhinolophus euryale	Adult	Female	Pregnant	47.5	14	No
Georgia	Letsurtsume Cave	2019-06-10	GE0180	Vespertilionidae	Myotis	Myotis emarginatus	Adult	Female	Non-breeding	42.3	16	No
Georgia	Tetri Senakebi Cave	2019-08-06	GE0181	Rhinolophidae	Rhinolophus	Rhinolophus ferrumequinum	Juvenile	Female	Non-breeding	49.8	11	No
Georgia	Tetri Senakebi Cave	2019-08-06	GE0182	Rhinolophidae	Rhinolophus	Rhinolophus ferrumequinum	Adult	Female	Post-lactating	56.6	19	No
Georgia	Tetri Senakebi Cave	2019-08-06	GE0183	Rhinolophidae	Rhinolophus	Rhinolophus ferrumequinum	Juvenile	Male	Non-scrotal	55	11	No
Georgia	Tetri Senakebi Cave	2019-08-06	GE0184	Rhinolophidae	Rhinolophus	Rhinolophus ferrumequinum	Juvenile	Female	Non-breeding	53.7	12	No
Georgia	Tetri Senakebi Cave	2019-08-06	GE0185	Rhinolophidae	Rhinolophus	Rhinolophus ferrumequinum	Adult	Female	Non-breeding	55.8	18	No						Yes	2019-08-06	Unknown	None	Yes	American Museum of Natural History	M-281394
Georgia	Tetri Senakebi Cave	2019-08-06	GE0186	Rhinolophidae	Rhinolophus	Rhinolophus ferrumequinum	Adult	Female	Post-lactating	56.6	18	No
Georgia	Tetri Senakebi Cave	2019-08-06	GE0187	Rhinolophidae	Rhinolophus	Rhinolophus ferrumequinum	Juvenile	Male	Non-scrotal	56.6	14	No
Georgia	Tetri Senakebi Cave	2019-08-06	GE0188	Rhinolophidae	Rhinolophus	Rhinolophus ferrumequinum	Juvenile	Male	Non-scrotal	57.9	15	No
Georgia	Tetri Senakebi Cave	2019-08-06	GE0189	Rhinolophidae	Rhinolophus	Rhinolophus ferrumequinum	Juvenile	Female	Non-breeding	54.7	11	No
Georgia	Tetri Senakebi Cave	2019-08-06	GE0190	Rhinolophidae	Rhinolophus	Rhinolophus ferrumequinum	Adult	Female	Post-lactating	55.6	19	No
Georgia	Tetri Senakebi Cave	2019-08-06	GE0191	Rhinolophidae	Rhinolophus	Rhinolophus ferrumequinum	Adult	Female	Post-lactating	56.7	23	No
Georgia	Tetri Senakebi Cave	2019-08-06	GE0192	Rhinolophidae	Rhinolophus	Rhinolophus ferrumequinum	Juvenile	Male	Non-scrotal	56.7	25.5	No
Georgia	Tetri Senakebi Cave	2019-08-06	GE0193	Rhinolophidae	Rhinolophus	Rhinolophus ferrumequinum	Juvenile	Male	Non-scrotal	54.6	32.5	No
Georgia	Tetri Senakebi Cave	2019-08-06	GE0194	Rhinolophidae	Rhinolophus	Rhinolophus ferrumequinum	Juvenile	Female	Non-breeding	55.5	14	No
Georgia	Tetri Senakebi Cave	2019-08-06	GE0195	Rhinolophidae	Rhinolophus	Rhinolophus ferrumequinum	Juvenile	Female	Non-breeding	54.5	13	No
Georgia	Tetri Senakebi Cave	2019-08-06	GE0196	Rhinolophidae	Rhinolophus	Rhinolophus ferrumequinum	Juvenile	Male	Non-scrotal	56.9	15	No
Georgia	Tetri Senakebi Cave	2019-08-06	GE0197	Rhinolophidae	Rhinolophus	Rhinolophus ferrumequinum	Juvenile	Male	Non-scrotal	54	14.5	No
Georgia	Tetri Senakebi Cave	2019-08-06	GE0198	Rhinolophidae	Rhinolophus	Rhinolophus ferrumequinum	Juvenile	Male	Non-scrotal	55	15.5	No
Georgia	Tetri Senakebi Cave	2019-08-06	GE0199	Rhinolophidae	Rhinolophus	Rhinolophus ferrumequinum	Adult	Female	Post-lactating	56.6	18	No
Georgia	Tetri Senakebi Cave	2019-08-06	GE0200	Rhinolophidae	Rhinolophus	Rhinolophus ferrumequinum	Juvenile	Female	Non-breeding	56	16	No
Georgia	Tetri Senakebi Cave	2019-08-06	GE0201	Rhinolophidae	Rhinolophus	Rhinolophus ferrumequinum	Juvenile	Female	Non-breeding	56	20	No
Georgia	Tetri Senakebi Cave	2019-08-06	GE0202	Rhinolophidae	Rhinolophus	Rhinolophus ferrumequinum	Adult	Female	Post-lactating	55.5	17	No
Georgia	Tetri Senakebi Cave	2019-08-06	GE0203	Rhinolophidae	Rhinolophus	Rhinolophus ferrumequinum	Adult	Female	Post-lactating	58	19	No
Georgia	Tetri Senakebi Cave	2019-08-06	GE0204	Rhinolophidae	Rhinolophus	Rhinolophus ferrumequinum	Adult	Female	Non-breeding	55.3	17	No
Georgia	Tetri Senakebi Cave	2019-08-06	GE0205	Rhinolophidae	Rhinolophus	Rhinolophus ferrumequinum	Adult	Female	Post-lactating	56.1	17	No
Georgia	Tetri Senakebi Cave	2019-08-06	GE0206	Rhinolophidae	Rhinolophus	Rhinolophus ferrumequinum	Adult	Female	Post-lactating	57.5	20	No
Georgia	Tetri Senakebi Cave	2019-08-06	GE0207	Rhinolophidae	Rhinolophus	Rhinolophus ferrumequinum	Adult	Female	Post-lactating	58.1	19	No
Georgia	Tetri Senakebi Cave	2019-08-06	GE0208	Rhinolophidae	Rhinolophus	Rhinolophus ferrumequinum	Juvenile	Male	Non-scrotal	52.5	13	No
Georgia	Tetri Senakebi Cave	2019-08-06	GE0209	Rhinolophidae	Rhinolophus	Rhinolophus ferrumequinum	Adult	Female	Post-lactating	55.9	19	No
Georgia	Tetri Senakebi Cave	2019-08-06	GE0210	Rhinolophidae	Rhinolophus	Rhinolophus ferrumequinum	Juvenile	Male	Non-scrotal	55.8	16	No
Georgia	Tetri Senakebi Cave	2019-08-07	GE0211	Rhinolophidae	Rhinolophus	Rhinolophus ferrumequinum	Adult	Female	Post-lactating	57	17	No
Georgia	Tetri Senakebi Cave	2019-08-07	GE0212	Rhinolophidae	Rhinolophus	Rhinolophus ferrumequinum	Juvenile	Female	Non-breeding	53.5	11	No
Georgia	Tetri Senakebi Cave	2019-08-07	GE0213	Rhinolophidae	Rhinolophus	Rhinolophus ferrumequinum	Adult	Female	Post-lactating	56	20	No
Georgia	Tetri Senakebi Cave	2019-08-07	GE0214	Rhinolophidae	Rhinolophus	Rhinolophus ferrumequinum	Adult	Female	Post-lactating	58	17.5	No
Georgia	Tetri Senakebi Cave	2019-08-07	GE0215	Rhinolophidae	Rhinolophus	Rhinolophus ferrumequinum	Juvenile	Female	Non-breeding	57	15	No
Georgia	Tetri Senakebi Cave	2019-08-07	GE0216	Rhinolophidae	Rhinolophus	Rhinolophus ferrumequinum	Juvenile	Male	Non-scrotal	53	11	No
Georgia	Tetri Senakebi Cave	2019-08-07	GE0217	Rhinolophidae	Rhinolophus	Rhinolophus ferrumequinum	Adult	Female	Post-lactating	57.8	19	No
Georgia	Tetri Senakebi Cave	2019-08-07	GE0218	Rhinolophidae	Rhinolophus	Rhinolophus ferrumequinum	Adult	Female	Post-lactating	58	18	No
Georgia	Tetri Senakebi Cave	2019-08-07	GE0219	Rhinolophidae	Rhinolophus	Rhinolophus ferrumequinum	Juvenile	Female	Non-breeding	53.1	11	No
Georgia	Tetri Senakebi Cave	2019-08-07	GE0220	Rhinolophidae	Rhinolophus	Rhinolophus ferrumequinum	Juvenile	Male	Non-scrotal	55.6	17	No						Yes	2019-08-07	Unknown	None	Yes	American Museum of Natural History	M-281395
Georgia	Tetri Senakebi Cave	2019-08-07	GE0221	Rhinolophidae	Rhinolophus	Rhinolophus ferrumequinum	Juvenile	Male	Non-scrotal	55.6	16	No
Georgia	Tetri Senakebi Cave	2019-08-07	GE0222	Rhinolophidae	Rhinolophus	Rhinolophus ferrumequinum	Juvenile	Male	Non-scrotal	54.8	15	No
Georgia	Tetri Senakebi Cave	2019-08-07	GE0223	Rhinolophidae	Rhinolophus	Rhinolophus ferrumequinum	Juvenile	Female	Non-breeding	51.1	9	No						Yes	2019-08-07	Unknown	None	Yes	American Museum of Natural History	M-281396
Georgia	Tetri Senakebi Cave	2019-08-07	GE0224	Rhinolophidae	Rhinolophus	Rhinolophus ferrumequinum	Adult	Female	Post-lactating	55.5	20	No
Georgia	Tetri Senakebi Cave	2019-08-07	GE0225	Rhinolophidae	Rhinolophus	Rhinolophus ferrumequinum	Juvenile	Male	Non-scrotal	52	12	No
Georgia	Tetri Senakebi Cave	2019-08-07	GE0226	Rhinolophidae	Rhinolophus	Rhinolophus ferrumequinum	Adult	Female	Post-lactating	56.9	24	No
Georgia	Tetri Senakebi Cave	2019-08-07	GE0227	Rhinolophidae	Rhinolophus	Rhinolophus ferrumequinum	Adult	Female	Post-lactating	58	23	No
Georgia	Tetri Senakebi Cave	2019-08-07	GE0228	Rhinolophidae	Rhinolophus	Rhinolophus ferrumequinum	Adult	Female	Post-lactating	54.8	17	No
Georgia	Tetri Senakebi Cave	2019-08-07	GE0229	Rhinolophidae	Rhinolophus	Rhinolophus ferrumequinum	Adult	Female	Post-lactating	56.2	13	No
Georgia	Tetri Senakebi Cave	2019-08-07	GE0230	Vespertilionidae	Myotis	Myotis emarginatus	Adult	Female	Non-breeding	41.1	9	No
Georgia	Tetri Senakebi Cave	2019-08-07	GE0231	Rhinolophidae	Rhinolophus	Rhinolophus ferrumequinum	Juvenile	Female	Non-breeding	55.1	15	No
Georgia	Tetri Senakebi Cave	2019-08-07	GE0232	Rhinolophidae	Rhinolophus	Rhinolophus ferrumequinum	Adult	Female	Non-breeding	56.6	18	No
Georgia	Tetri Senakebi Cave	2019-08-07	GE0233	Rhinolophidae	Rhinolophus	Rhinolophus ferrumequinum	Juvenile	Female	Non-breeding	56.1	18	No
Georgia	Tetri Senakebi Cave	2019-08-07	GE0234	Rhinolophidae	Rhinolophus	Rhinolophus ferrumequinum	Juvenile	Female	Non-breeding	56.8	17	No
Georgia	Tetri Senakebi Cave	2019-08-07	GE0235	Rhinolophidae	Rhinolophus	Rhinolophus ferrumequinum	Juvenile	Male	Non-scrotal	55.5	13	No
Georgia	Tetri Senakebi Cave	2019-08-07	GE0236	Rhinolophidae	Rhinolophus	Rhinolophus ferrumequinum	Juvenile	Female	Non-breeding	50.8	10	No
Georgia	Tetri Senakebi Cave	2019-08-07	GE0237	Rhinolophidae	Rhinolophus	Rhinolophus ferrumequinum	Adult	Female	Post-lactating	56.9	20	No
Georgia	Tetri Senakebi Cave	2019-08-07	GE0238	Rhinolophidae	Rhinolophus	Rhinolophus ferrumequinum	Adult	Male	Non-scrotal	56.9	21	No						Yes	2019-08-07	Unknown	None	Yes	American Museum of Natural History	M-281397
Georgia	Tetri Senakebi Cave	2019-08-08	GE0239	Rhinolophidae	Rhinolophus	Rhinolophus ferrumequinum	Juvenile	Female	Non-breeding	54.9	14	No
Georgia	Tetri Senakebi Cave	2019-08-08	GE0240	Rhinolophidae	Rhinolophus	Rhinolophus ferrumequinum	Juvenile	Male	Non-scrotal	55	17	No						Yes	2019-08-08	Manana Shanidze	None	Yes	American Museum of Natural History	M-281398
Georgia	Tetri Senakebi Cave	2019-08-08	GE0241	Rhinolophidae	Rhinolophus	Rhinolophus ferrumequinum	Adult	Female	Post-lactating	55	23	No						Yes	2019-08-08	Manana Shanidze	None	Yes	American Museum of Natural History	M-281399
Georgia	Tetri Senakebi Cave	2019-08-08	GE0242	Rhinolophidae	Rhinolophus	Rhinolophus ferrumequinum	Adult	Female	Post-lactating	57.6	20	No
Georgia	Tetri Senakebi Cave	2019-08-08	GE0243	Rhinolophidae	Rhinolophus	Rhinolophus ferrumequinum	Adult	Female	Post-lactating	56.9	21	No
Georgia	Tetri Senakebi Cave	2019-08-08	GE0244	Rhinolophidae	Rhinolophus	Rhinolophus ferrumequinum	Adult	Female	Post-lactating	56.2	21	No
Georgia	Tetri Senakebi Cave	2019-08-08	GE0245	Rhinolophidae	Rhinolophus	Rhinolophus ferrumequinum	Juvenile	Male	Non-scrotal	56.1	12	No
Georgia	Tetri Senakebi Cave	2019-08-08	GE0246	Rhinolophidae	Rhinolophus	Rhinolophus ferrumequinum	Juvenile	Male	Non-scrotal	55	14	No
Georgia	Tetri Senakebi Cave	2019-08-08	GE0247	Rhinolophidae	Rhinolophus	Rhinolophus ferrumequinum	Adult	Female	Post-lactating	59.2	22	No
Georgia	Tetri Senakebi Cave	2019-08-08	GE0248	Rhinolophidae	Rhinolophus	Rhinolophus ferrumequinum	Juvenile	Male	Non-scrotal	56.2	13	No
Georgia	Tetri Senakebi Cave	2019-08-08	GE0249	Rhinolophidae	Rhinolophus	Rhinolophus ferrumequinum	Adult	Female	Post-lactating	55.1	20	No
Georgia	Tetri Senakebi Cave	2019-08-08	GE0250	Rhinolophidae	Rhinolophus	Rhinolophus ferrumequinum	Adult	Female	Post-lactating	56.9	19	No
Georgia	Tetri Senakebi Cave	2019-08-08	GE0251	Rhinolophidae	Rhinolophus	Rhinolophus ferrumequinum	Juvenile	Male	Non-scrotal	54.6	13	No
Georgia	Tetri Senakebi Cave	2019-08-08	GE0252	Rhinolophidae	Rhinolophus	Rhinolophus ferrumequinum	Adult	Female	Post-lactating	55	18	No
Georgia	Tetri Senakebi Cave	2019-08-08	GE0253	Rhinolophidae	Rhinolophus	Rhinolophus ferrumequinum	Juvenile	Female	Non-breeding	57	12	No
Georgia	Tetri Senakebi Cave	2019-08-09	GE0254	Rhinolophidae	Rhinolophus	Rhinolophus ferrumequinum	Adult	Female	Post-lactating	55.7	19	No
Georgia	Tetri Senakebi Cave	2019-08-09	GE0255	Rhinolophidae	Rhinolophus	Rhinolophus ferrumequinum	Juvenile	Male	Non-scrotal	55.1	11	No
Georgia	Tetri Senakebi Cave	2019-08-09	GE0256	Rhinolophidae	Rhinolophus	Rhinolophus ferrumequinum	Adult	Female	Post-lactating	58.1	14	No
Georgia	Tetri Senakebi Cave	2019-08-09	GE0257	Rhinolophidae	Rhinolophus	Rhinolophus ferrumequinum	Adult	Female	Post-lactating	55	24	No
Georgia	Tetri Senakebi Cave	2019-08-09	GE0258	Rhinolophidae	Rhinolophus	Rhinolophus ferrumequinum	Adult	Female	Post-lactating	57.7	19	No
Georgia	Tetri Senakebi Cave	2019-08-09	GE0259	Rhinolophidae	Rhinolophus	Rhinolophus ferrumequinum	Juvenile	Female	Non-breeding	56.8	9	No
Georgia	Tetri Senakebi Cave	2019-08-09	GE0260	Rhinolophidae	Rhinolophus	Rhinolophus ferrumequinum	Juvenile	Male	Non-scrotal	47.8	11	No
Georgia	Tetri Senakebi Cave	2019-08-09	GE0261	Rhinolophidae	Rhinolophus	Rhinolophus ferrumequinum	Adult	Female	Post-lactating	57	14	No
Georgia	Tetri Senakebi Cave	2019-08-09	GE0262	Rhinolophidae	Rhinolophus	Rhinolophus ferrumequinum	Juvenile	Female	Non-breeding	54.3	12	No
Georgia	Tetri Senakebi Cave	2019-08-09	GE0263	Rhinolophidae	Rhinolophus	Rhinolophus ferrumequinum	Juvenile	Male	Non-scrotal	54.8	13	No
Georgia	Tetri Senakebi Cave	2019-08-09	GE0264	Rhinolophidae	Rhinolophus	Rhinolophus ferrumequinum	Juvenile	Female	Non-breeding	55.6	14	No
Georgia	Tetri Senakebi Cave	2019-08-09	GE0265	Rhinolophidae	Rhinolophus	Rhinolophus ferrumequinum	Adult	Female	Post-lactating	58.8	19	No
Georgia	Tetri Senakebi Cave	2019-08-09	GE0266	Rhinolophidae	Rhinolophus	Rhinolophus ferrumequinum	Adult	Female	Post-lactating	56	19	No
Georgia	Tetri Senakebi Cave	2019-08-09	GE0267	Rhinolophidae	Rhinolophus	Rhinolophus ferrumequinum	Adult	Female	Post-lactating	54.9	19	No
Georgia	Tetri Senakebi Cave	2019-08-09	GE0268	Rhinolophidae	Rhinolophus	Rhinolophus ferrumequinum	Adult	Female	Post-lactating	56.2	18	No
Georgia	Tetri Senakebi Cave	2019-08-09	GE0269	Rhinolophidae	Rhinolophus	Rhinolophus ferrumequinum	Juvenile	Male	Non-scrotal	57.9	16	No
Georgia	Tetri Senakebi Cave	2019-08-09	GE0270	Rhinolophidae	Rhinolophus	Rhinolophus ferrumequinum	Juvenile	Male	Non-scrotal	55.4	14	No
Georgia	Samertskhle Klde	2019-09-03	GE0271	Miniopteridae	Miniopterus	Miniopterus schreibersii	Adult	Male	Non-scrotal	46.8	10	No
Georgia	Samertskhle Klde	2019-09-03	GE0272	Miniopteridae	Miniopterus	Miniopterus schreibersii	Adult	Male	Non-scrotal	46.8	18	No
Georgia	Samertskhle Klde	2019-09-03	GE0273	Miniopteridae	Miniopterus	Miniopterus schreibersii	Juvenile	Male	Non-scrotal	44.7	14	No
Georgia	Samertskhle Klde	2019-09-03	GE0274	Miniopteridae	Miniopterus	Miniopterus schreibersii	Adult	Male	Non-scrotal	46.3	16	No
Georgia	Samertskhle Klde	2019-09-03	GE0275	Miniopteridae	Miniopterus	Miniopterus schreibersii	Juvenile	Male	Non-scrotal	44.7	15	No
Georgia	Samertskhle Klde	2019-09-03	GE0276	Miniopteridae	Miniopterus	Miniopterus schreibersii	Juvenile	Male	Non-scrotal	43.8	14	No
Georgia	Samertskhle Klde	2019-09-03	GE0277	Miniopteridae	Miniopterus	Miniopterus schreibersii	Adult	Male	Non-scrotal	45.6	15	No
Georgia	Samertskhle Klde	2019-09-03	GE0278	Miniopteridae	Miniopterus	Miniopterus schreibersii	Juvenile	Male	Non-scrotal	41.5	12	No
Georgia	Samertskhle Klde	2019-09-03	GE0279	Miniopteridae	Miniopterus	Miniopterus schreibersii	Adult	Female	Post-lactating	44.7	14	No
Georgia	Samertskhle Klde	2019-09-03	GE0280	Miniopteridae	Miniopterus	Miniopterus schreibersii	Juvenile	Male	Non-scrotal	46.9	13	No
Georgia	Samertskhle Klde	2019-09-03	GE0281	Miniopteridae	Miniopterus	Miniopterus schreibersii	Juvenile	Male	Non-scrotal	44	14	No
Georgia	Samertskhle Klde	2019-09-03	GE0282	Miniopteridae	Miniopterus	Miniopterus schreibersii	Juvenile	Male	Non-scrotal	46.7	21	No
Georgia	Samertskhle Klde	2019-09-03	GE0283	Miniopteridae	Miniopterus	Miniopterus schreibersii	Juvenile	Male	Non-scrotal	46.4	12.5	No
Georgia	Samertskhle Klde	2019-09-03	GE0284	Miniopteridae	Miniopterus	Miniopterus schreibersii	Juvenile	Male	Non-scrotal	45	13	No
Georgia	Samertskhle Klde	2019-09-03	GE0285	Vespertilionidae	Myotis	Myotis blythii	Adult	Male	Non-scrotal	55	25.5	No
Georgia	Samertskhle Klde	2019-09-03	GE0286	Miniopteridae	Miniopterus	Miniopterus schreibersii	Adult	Male	Non-scrotal	45.8	13	No
Georgia	Samertskhle Klde	2019-09-03	GE0287	Miniopteridae	Miniopterus	Miniopterus schreibersii	Juvenile	Male	Non-scrotal	44.6	11	No
Georgia	Samertskhle Klde	2019-09-03	GE0288	Miniopteridae	Miniopterus	Miniopterus schreibersii	Adult	Male	Non-scrotal	45	12	No
Georgia	Samertskhle Klde	2019-09-03	GE0289	Miniopteridae	Miniopterus	Miniopterus schreibersii	Adult	Male	Non-scrotal	45	14.5	No
Georgia	Samertskhle Klde	2019-09-03	GE0290	Miniopteridae	Miniopterus	Miniopterus schreibersii	Juvenile	Male	Non-scrotal	45.2	14	No
Georgia	Samertskhle Klde	2019-09-04	GE0291	Miniopteridae	Miniopterus	Miniopterus schreibersii	Juvenile	Male	Non-scrotal	45.9	15	No
Georgia	Samertskhle Klde	2019-09-04	GE0292	Miniopteridae	Miniopterus	Miniopterus schreibersii	Juvenile	Male	Non-scrotal	46	12	No
Georgia	Samertskhle Klde	2019-09-04	GE0293	Miniopteridae	Miniopterus	Miniopterus schreibersii	Juvenile	Male	Non-scrotal	44.4	11	No
Georgia	Samertskhle Klde	2019-09-04	GE0294	Miniopteridae	Miniopterus	Miniopterus schreibersii	Adult	Male	Non-scrotal	45.7	13	No
Georgia	Samertskhle Klde	2019-09-04	GE0295	Miniopteridae	Miniopterus	Miniopterus schreibersii	Adult	Male	Non-scrotal	46.5	16	No
Georgia	Samertskhle Klde	2019-09-04	GE0296	Miniopteridae	Miniopterus	Miniopterus schreibersii	Juvenile	Male	Non-scrotal	45.5	13	No
Georgia	Samertskhle Klde	2019-09-04	GE0297	Miniopteridae	Miniopterus	Miniopterus schreibersii	Adult	Male	Non-scrotal	46	14	No
Georgia	Samertskhle Klde	2019-09-04	GE0298	Miniopteridae	Miniopterus	Miniopterus schreibersii	Juvenile	Male	Non-scrotal	45.9	14	No
Georgia	Samertskhle Klde	2019-09-04	GE0299	Miniopteridae	Miniopterus	Miniopterus schreibersii	Juvenile	Male	Non-scrotal	45.7	12	No
Georgia	Samertskhle Klde	2019-09-04	GE0300	Miniopteridae	Miniopterus	Miniopterus schreibersii	Juvenile	Male	Non-scrotal	46.3	14	No
Georgia	Samertskhle Klde	2019-09-04	GE0301	Miniopteridae	Miniopterus	Miniopterus schreibersii	Juvenile	Male	Non-scrotal	45.3	13	No
Georgia	Samertskhle Klde	2019-09-04	GE0302	Miniopteridae	Miniopterus	Miniopterus schreibersii	Juvenile	Male	Non-scrotal	46.7	13	No
Georgia	Samertskhle Klde	2019-09-04	GE0303	Miniopteridae	Miniopterus	Miniopterus schreibersii	Adult	Male	Non-scrotal	45	12	No
Georgia	Samertskhle Klde	2019-09-04	GE0304	Miniopteridae	Miniopterus	Miniopterus schreibersii	Adult	Male	Non-scrotal	45.7	10	No
Georgia	Samertskhle Klde	2019-09-04	GE0305	Vespertilionidae	Myotis	Myotis blythii	Adult	Male	Non-scrotal	58.8	24	No
Georgia	Samertskhle Klde	2019-09-04	GE0306	Miniopteridae	Miniopterus	Miniopterus schreibersii	Adult	Female	Post-lactating	45.7	9	No
Georgia	Samertskhle Klde	2019-09-04	GE0307	Miniopteridae	Miniopterus	Miniopterus schreibersii	Adult	Male	Non-scrotal	44.6	13	No
Georgia	Samertskhle Klde	2019-09-04	GE0308	Miniopteridae	Miniopterus	Miniopterus schreibersii	Adult	Male	Non-scrotal	46.6	13	No
Georgia	Samertskhle Klde	2019-09-04	GE0309	Miniopteridae	Miniopterus	Miniopterus schreibersii	Adult	Male	Non-scrotal	55.6	12	No
Georgia	Samertskhle Klde	2019-09-04	GE0310	Miniopteridae	Miniopterus	Miniopterus schreibersii	Adult	Male	Non-scrotal	48.5	15	No
Georgia	Samertskhle Klde	2019-09-04	GE0311	Vespertilionidae	Myotis	Myotis blythii	Juvenile	Male	Non-scrotal	52.7	20	No
Georgia	Samertskhle Klde	2019-09-04	GE0312	Miniopteridae	Miniopterus	Miniopterus schreibersii	Adult	Female	Post-lactating	44.6	9	No
Georgia	Samertskhle Klde	2019-09-04	GE0313	Miniopteridae	Miniopterus	Miniopterus schreibersii	Adult	Female	Post-lactating	46	13	No
Georgia	Samertskhle Klde	2019-09-04	GE0314	Miniopteridae	Miniopterus	Miniopterus schreibersii	Adult	Male	Non-scrotal	47.6	12	No
Georgia	Samertskhle Klde	2019-09-04	GE0315	Vespertilionidae	Myotis	Myotis blythii	Adult	Male	Non-scrotal	55.2	29.5	No
Georgia	Samertskhle Klde	2019-09-04	GE0316	Vespertilionidae	Myotis	Myotis blythii	Adult	Male	Non-scrotal	58.2	27	No
Georgia	Samertskhle Klde	2019-09-04	GE0317	Miniopteridae	Miniopterus	Miniopterus schreibersii	Juvenile	Male	Non-scrotal	48.5	11	No
Georgia	Samertskhle Klde	2019-09-04	GE0318	Miniopteridae	Miniopterus	Miniopterus schreibersii	Juvenile	Male	Non-scrotal	45.1	12.5	No
Georgia	Samertskhle Klde	2019-09-04	GE0319	Miniopteridae	Miniopterus	Miniopterus schreibersii	Juvenile	Male	Non-scrotal	48.2	12.5	No
Georgia	Samertskhle Klde	2019-09-04	GE0320	Miniopteridae	Miniopterus	Miniopterus schreibersii	Juvenile	Male	Non-scrotal	45	12.5	No
Georgia	Samertskhle Klde	2019-09-04	GE0321	Miniopteridae	Miniopterus	Miniopterus schreibersii	Adult	Male	Non-scrotal	46.7	13.5	No
Georgia	Samertskhle Klde	2019-09-04	GE0322	Miniopteridae	Miniopterus	Miniopterus schreibersii	Adult	Female	Post-lactating	46.2	13	No
Georgia	Samertskhle Klde	2019-09-04	GE0323	Miniopteridae	Miniopterus	Miniopterus schreibersii	Juvenile	Male	Non-scrotal	45.2	12	No
Georgia	Samertskhle Klde	2019-09-04	GE0324	Miniopteridae	Miniopterus	Miniopterus schreibersii	Adult	Male	Non-scrotal	45.8	14.5	No
Georgia	Samertskhle Klde	2019-09-04	GE0325	Vespertilionidae	Myotis	Myotis blythii	Adult	Male	Non-scrotal	56	20.5	No
Georgia	Samertskhle Klde	2019-09-04	GE0326	Miniopteridae	Miniopterus	Miniopterus schreibersii	Juvenile	Male	Non-scrotal	45.1	13	No
Georgia	Samertskhle Klde	2019-09-04	GE0327	Vespertilionidae	Myotis	Myotis blythii	Adult	Female	Post-lactating	58.5	26	No
Georgia	Samertskhle Klde	2019-09-04	GE0328	Miniopteridae	Miniopterus	Miniopterus schreibersii	Juvenile	Male	Non-scrotal	44.6	14	No
Georgia	Samertskhle Klde	2019-09-04	GE0329	Miniopteridae	Miniopterus	Miniopterus schreibersii	Juvenile	Male	Non-scrotal	44.8	15	No
Georgia	Samertskhle Klde	2019-09-04	GE0330	Miniopteridae	Miniopterus	Miniopterus schreibersii	Juvenile	Male	Non-scrotal	46.2	13	No
Georgia	Samertskhle Klde	2019-09-04	GE0331	Miniopteridae	Miniopterus	Miniopterus schreibersii	Adult	Male	Non-scrotal	45.8	15	No
Georgia	Samertskhle Klde	2019-09-04	GE0332	Miniopteridae	Miniopterus	Miniopterus schreibersii	Adult	Male	Non-scrotal	46.9	15	No
Georgia	Samertskhle Klde	2019-09-04	GE0333	Miniopteridae	Miniopterus	Miniopterus schreibersii	Adult	Male	Non-scrotal	45.7	14	No
Georgia	Samertskhle Klde	2019-09-04	GE0334	Miniopteridae	Miniopterus	Miniopterus schreibersii	Juvenile	Male	Non-scrotal	46.8	14	No
Georgia	Samertskhle Klde	2019-09-05	GE0335	Miniopteridae	Miniopterus	Miniopterus schreibersii	Juvenile	Male	Non-scrotal	45.9	13	No
Georgia	Samertskhle Klde	2019-09-05	GE0336	Miniopteridae	Miniopterus	Miniopterus schreibersii	Juvenile	Male	Non-scrotal	45.3	12	No
Georgia	Samertskhle Klde	2019-09-05	GE0337	Miniopteridae	Miniopterus	Miniopterus schreibersii	Adult	Male	Non-scrotal	45.8	14	No
Georgia	Samertskhle Klde	2019-09-05	GE0338	Miniopteridae	Miniopterus	Miniopterus schreibersii	Adult	Male	Non-scrotal	45.8	14	No
Georgia	Samertskhle Klde	2019-09-05	GE0339	Miniopteridae	Miniopterus	Miniopterus schreibersii	Juvenile	Male	Non-scrotal	45	13	No
Georgia	Samertskhle Klde	2019-09-05	GE0340	Miniopteridae	Miniopterus	Miniopterus schreibersii	Adult	Male	Non-scrotal	46.1	14	No
Georgia	Samertskhle Klde	2019-09-05	GE0341	Miniopteridae	Miniopterus	Miniopterus schreibersii	Juvenile	Male	Non-scrotal	46.8	15	No
Georgia	Samertskhle Klde	2019-09-05	GE0342	Miniopteridae	Miniopterus	Miniopterus schreibersii	Adult	Male	Non-scrotal	46.1	13	No
Georgia	Samertskhle Klde	2019-09-05	GE0343	Miniopteridae	Miniopterus	Miniopterus schreibersii	Juvenile	Male	Non-scrotal	45.8	13	No
Georgia	Samertskhle Klde	2019-09-05	GE0344	Miniopteridae	Miniopterus	Miniopterus schreibersii	Adult	Male	Non-scrotal	45.7	14	No
Georgia	Samertskhle Klde	2019-09-05	GE0345	Miniopteridae	Miniopterus	Miniopterus schreibersii	Juvenile	Male	Non-scrotal	45.7	14	No
Georgia	Samertskhle Klde	2019-09-05	GE0346	Miniopteridae	Miniopterus	Miniopterus schreibersii	Adult	Male	Non-scrotal	46.8	15	No
Georgia	Samertskhle Klde	2019-09-05	GE0347	Miniopteridae	Miniopterus	Miniopterus schreibersii	Juvenile	Male	Non-scrotal	44.9	11	No
Georgia	Samertskhle Klde	2019-09-05	GE0348	Vespertilionidae	Myotis	Myotis blythii	Juvenile	Male	Non-scrotal	60.6	22	No
Georgia	Samertskhle Klde	2019-09-05	GE0349	Miniopteridae	Miniopterus	Miniopterus schreibersii	Juvenile	Male	Non-scrotal	46.7	15	No
Georgia	Samertskhle Klde	2019-09-05	GE0350	Miniopteridae	Miniopterus	Miniopterus schreibersii	Adult	Female	Post-lactating	47.8	15	No
Georgia	Samertskhle Klde	2019-09-05	GE0351	Miniopteridae	Miniopterus	Miniopterus schreibersii	Juvenile	Male	Non-scrotal	47.1	14	No
Georgia	Samertskhle Klde	2019-09-05	GE0352	Miniopteridae	Miniopterus	Miniopterus schreibersii	Juvenile	Male	Non-scrotal	45.6	17	No
Georgia	Samertskhle Klde	2019-09-05	GE0353	Miniopteridae	Miniopterus	Miniopterus schreibersii	Adult	Male	Non-scrotal	45.6	14	No
Georgia	Samertskhle Klde	2019-09-05	GE0354	Miniopteridae	Miniopterus	Miniopterus schreibersii	Adult	Male	Non-scrotal	45.8	16	No
Georgia	Samertskhle Klde	2019-09-05	GE0355	Miniopteridae	Miniopterus	Miniopterus schreibersii	Juvenile	Male	Non-scrotal	46.6	15	No
Georgia	Samertskhle Klde	2019-09-05	GE0356	Miniopteridae	Miniopterus	Miniopterus schreibersii	Adult	Female	Post-lactating	46.2	14	No
Georgia	Samertskhle Klde	2019-09-05	GE0357	Vespertilionidae	Myotis	Myotis blythii	Adult	Female	Post-lactating	58.2	22.5	No
Georgia	Samertskhle Klde	2019-09-05	GE0358	Miniopteridae	Miniopterus	Miniopterus schreibersii	Juvenile	Male	Non-scrotal	44.5	10.5	No
Georgia	Samertskhle Klde	2019-09-05	GE0359	Vespertilionidae	Myotis	Myotis blythii	Adult	Female	Post-lactating	57.8	23	No
Georgia	Samertskhle Klde	2019-09-05	GE0360	Vespertilionidae	Myotis	Myotis blythii	Adult	Male	Non-scrotal	60.5	24.5	No
Georgia	Gremi	2020-07-13	GE0361	Rhinolophidae	Rhinolophus	Rhinolophus ferrumequinum	Adult	Female	Lactating	55.2	18	No
Georgia	Gremi	2020-07-13	GE0362	Rhinolophidae	Rhinolophus	Rhinolophus ferrumequinum	Adult	Female	Post-lactating	56	19	No
Georgia	Gremi	2020-07-13	GE0363	Rhinolophidae	Rhinolophus	Rhinolophus ferrumequinum	Adult	Male	Non-scrotal	56.6	17	No
Georgia	Gremi	2020-07-13	GE0364	Rhinolophidae	Rhinolophus	Rhinolophus ferrumequinum	Adult	Female	Post-lactating	52	19	No
Georgia	Gremi	2020-07-13	GE0365	Rhinolophidae	Rhinolophus	Rhinolophus ferrumequinum	Adult	Female	Post-lactating	56.1	17	No
Georgia	Gremi	2020-07-13	GE0366	Rhinolophidae	Rhinolophus	Rhinolophus ferrumequinum	Adult	Female	Non-breeding	56	19	No
Georgia	Gremi	2020-07-13	GE0367	Rhinolophidae	Rhinolophus	Rhinolophus ferrumequinum	Adult	Female	Lactating	57	19	No
Georgia	Gremi	2020-07-13	GE0368	Rhinolophidae	Rhinolophus	Rhinolophus ferrumequinum	Adult	Female	Post-lactating	54	16	No
Georgia	Gremi	2020-07-13	GE0369	Rhinolophidae	Rhinolophus	Rhinolophus ferrumequinum	Adult	Female	Lactating	53	19	No
Georgia	Gremi	2020-07-13	GE0370	Rhinolophidae	Rhinolophus	Rhinolophus ferrumequinum	Adult	Female	Lactating	56.5	18.5	No
Georgia	Gremi	2020-07-13	GE0371	Rhinolophidae	Rhinolophus	Rhinolophus ferrumequinum	Adult	Female	Non-breeding	50	18	No
Georgia	Gremi	2020-07-13	GE0372	Vespertilionidae	Myotis	Myotis emarginatus	Adult	Female	Post-lactating	39.6	9	No
Georgia	Gremi	2020-07-13	GE0373	Vespertilionidae	Myotis	Myotis emarginatus	Adult	Female	Lactating	38.7	9	No
Georgia	Gremi	2020-07-13	GE0374	Rhinolophidae	Rhinolophus	Rhinolophus ferrumequinum	Adult	Female	Post-lactating	56.8	17	No
Georgia	Gremi	2020-07-13	GE0375	Rhinolophidae	Rhinolophus	Rhinolophus ferrumequinum	Adult	Female	Lactating	54.7	17	No
Georgia	Gremi	2020-07-13	GE0376	Rhinolophidae	Rhinolophus	Rhinolophus ferrumequinum	Adult	Female	Post-lactating	51.6	20	No
Georgia	Gremi	2020-07-13	GE0377	Rhinolophidae	Rhinolophus	Rhinolophus ferrumequinum	Adult	Female	Lactating	55.1	19.5	No
Georgia	Gremi	2020-07-13	GE0378	Rhinolophidae	Rhinolophus	Rhinolophus ferrumequinum	Adult	Female	Lactating	58.6	20	No
Georgia	Gremi	2020-07-13	GE0379	Rhinolophidae	Rhinolophus	Rhinolophus ferrumequinum	Adult	Female	Non-breeding	51.6	20	No
Georgia	Gremi	2020-07-13	GE0380	Rhinolophidae	Rhinolophus	Rhinolophus ferrumequinum	Adult	Female	Post-lactating	57.6	18	No
Georgia	Gremi	2020-07-13	GE0381	Vespertilionidae	Myotis	Myotis emarginatus	Adult	Female	Non-breeding	42.9	18	No
Georgia	Gremi	2020-07-13	GE0382	Vespertilionidae	Myotis	Myotis emarginatus	Adult	Male	Non-scrotal	41.5	18	No
Georgia	Gremi	2020-07-13	GE0383	Rhinolophidae	Rhinolophus	Rhinolophus ferrumequinum	Adult	Female	Lactating	52.8	18	No
Georgia	Gremi	2020-07-13	GE0384	Rhinolophidae	Rhinolophus	Rhinolophus ferrumequinum	Adult	Female	Non-breeding	55.6	19	No
Georgia	Gremi	2020-07-13	GE0385	Vespertilionidae	Myotis	Myotis emarginatus	Adult	Male	Non-scrotal	54	18	No
Georgia	Gremi	2020-07-13	GE0386	Vespertilionidae	Myotis	Myotis emarginatus	Adult	Male	Non-scrotal	48.2	17	No
Georgia	Gremi	2020-07-13	GE0387	Rhinolophidae	Rhinolophus	Rhinolophus ferrumequinum	Juvenile	Male	Non-scrotal	53.7	18	No
Georgia	Gremi	2020-07-13	GE0388	Rhinolophidae	Rhinolophus	Rhinolophus ferrumequinum	Adult	Female	Lactating	55.8	18	No
Georgia	Gremi	2020-07-13	GE0389	Vespertilionidae	Myotis	Myotis emarginatus	Adult	Female	Lactating	39.9	18	No
Georgia	Gremi	2020-07-13	GE0390	Rhinolophidae	Rhinolophus	Rhinolophus ferrumequinum	Adult	Female	Post-lactating	59.9	28	No
Georgia	Gremi	2020-07-13	GE0391	Rhinolophidae	Rhinolophus	Rhinolophus ferrumequinum	Adult	Female	Post-lactating	53.8	18	No
Georgia	Gremi	2020-07-13	GE0392	Vespertilionidae	Myotis	Myotis emarginatus	Adult	Female	Non-breeding	39.7	6	No
Georgia	Gremi	2020-07-13	GE0393	Vespertilionidae	Myotis	Myotis emarginatus	Adult	Female	Lactating	40.9	9	No
Georgia	Gremi	2020-07-13	GE0394	Vespertilionidae	Myotis	Myotis emarginatus	Adult	Female	Post-lactating	39.9	8	No
Georgia	Gremi	2020-07-13	GE0395	Vespertilionidae	Myotis	Myotis emarginatus	Adult	Female	Post-lactating	40.9	9	No
Georgia	Gremi	2020-07-13	GE0396	Vespertilionidae	Myotis	Myotis emarginatus	Juvenile	Male	Non-scrotal	36.1	7.1	No
Georgia	Gremi	2020-07-13	GE0397	Vespertilionidae	Myotis	Myotis emarginatus	Adult	Female	Lactating	40.3	8	No
Georgia	Gremi	2020-07-13	GE0398	Rhinolophidae	Rhinolophus	Rhinolophus ferrumequinum	Adult	Female	Lactating	54.4	17	No
Georgia	Gremi	2020-07-13	GE0399	Rhinolophidae	Rhinolophus	Rhinolophus ferrumequinum	Juvenile	Male	Non-scrotal	51.4	20	No
Georgia	Gremi	2020-07-13	GE0400	Rhinolophidae	Rhinolophus	Rhinolophus ferrumequinum	Adult	Female	Post-lactating	57.9	17	No
Georgia	Gremi	2020-07-13	GE0401	Rhinolophidae	Rhinolophus	Rhinolophus ferrumequinum	Adult	Female	Post-lactating	54.4	19	No
Georgia	Gremi	2020-07-13	GE0402	Rhinolophidae	Rhinolophus	Rhinolophus ferrumequinum	Adult	Female	Lactating	57.1	19	No
Georgia	Gremi	2020-07-13	GE0403	Rhinolophidae	Rhinolophus	Rhinolophus ferrumequinum	Juvenile	Female	Non-breeding	58.3	17	No
Georgia	Gremi	2020-07-13	GE0404	Rhinolophidae	Rhinolophus	Rhinolophus ferrumequinum	Adult	Female	Post-lactating	59.3	21	No
Georgia	Gremi	2020-07-13	GE0405	Rhinolophidae	Rhinolophus	Rhinolophus ferrumequinum	Juvenile	Male	Non-scrotal	55.8	16	No
Georgia	Gremi	2020-07-14	GE0406	Rhinolophidae	Rhinolophus	Rhinolophus ferrumequinum	Juvenile	Male	Non-scrotal	55.7	15	No
Georgia	Gremi	2020-07-14	GE0407	Rhinolophidae	Rhinolophus	Rhinolophus ferrumequinum	Adult	Female	Post-lactating	58.1	18	No
Georgia	Gremi	2020-07-14	GE0408	Rhinolophidae	Rhinolophus	Rhinolophus ferrumequinum	Adult	Female	Post-lactating	57.7	20	No
Georgia	Gremi	2020-07-14	GE0409	Rhinolophidae	Rhinolophus	Rhinolophus ferrumequinum	Adult	Female	Post-lactating	57	18.5	No
Georgia	Gremi	2020-07-14	GE0410	Rhinolophidae	Rhinolophus	Rhinolophus ferrumequinum	Adult	Female	Post-lactating	57.2	20	No
Georgia	Gremi	2020-07-14	GE0411	Rhinolophidae	Rhinolophus	Rhinolophus ferrumequinum	Juvenile	Male	Non-scrotal	56.5	15	No
Georgia	Gremi	2020-07-14	GE0412	Rhinolophidae	Rhinolophus	Rhinolophus ferrumequinum	Adult	Female	Post-lactating	54.2	19	No
Georgia	Gremi	2020-07-14	GE0413	Rhinolophidae	Rhinolophus	Rhinolophus ferrumequinum	Juvenile	Male	Non-scrotal	56	15.5	No
Georgia	Gremi	2020-07-14	GE0414	Rhinolophidae	Rhinolophus	Rhinolophus ferrumequinum	Juvenile	Male	Non-scrotal	55.6	15	No
Georgia	Gremi	2020-07-14	GE0415	Rhinolophidae	Rhinolophus	Rhinolophus ferrumequinum	Adult	Female	Post-lactating	55.8	21	No
Georgia	Gremi	2020-07-14	GE0416	Rhinolophidae	Rhinolophus	Rhinolophus ferrumequinum	Adult	Female	Lactating	58.4	18	No
Georgia	Gremi	2020-07-14	GE0417	Rhinolophidae	Rhinolophus	Rhinolophus ferrumequinum	Adult	Female	Post-lactating	53.7	17	No
Georgia	Gremi	2020-07-14	GE0418	Rhinolophidae	Rhinolophus	Rhinolophus ferrumequinum	Juvenile	Female	Non-breeding	56.8	14.5	No
Georgia	Gremi	2020-07-14	GE0419	Rhinolophidae	Rhinolophus	Rhinolophus ferrumequinum	Adult	Female	Lactating	54	18	No
Georgia	Gremi	2020-07-14	GE0420	Rhinolophidae	Rhinolophus	Rhinolophus ferrumequinum	Juvenile	Female	Non-breeding	54	13	No
Georgia	Gremi	2020-07-15	GE0421	Rhinolophidae	Rhinolophus	Rhinolophus ferrumequinum	Adult	Female	Post-lactating	56.8	19	No
Georgia	Gremi	2020-07-15	GE0422	Rhinolophidae	Rhinolophus	Rhinolophus ferrumequinum	Juvenile	Female	Non-breeding	53.8	14	No
Georgia	Gremi	2020-07-15	GE0423	Rhinolophidae	Rhinolophus	Rhinolophus ferrumequinum	Juvenile	Male	Non-scrotal	55.9	15	No
Georgia	Gremi	2020-07-15	GE0424	Rhinolophidae	Rhinolophus	Rhinolophus ferrumequinum	Adult	Female	Post-lactating	56.7	17.5	No
Georgia	Gremi	2020-07-15	GE0425	Rhinolophidae	Rhinolophus	Rhinolophus ferrumequinum	Adult	Female	Post-lactating	55.7	17.5	No
Georgia	Gremi	2020-07-15	GE0426	Rhinolophidae	Rhinolophus	Rhinolophus ferrumequinum	Adult	Female	Post-lactating	54.7	19	No
Georgia	Gremi	2020-07-15	GE0427	Rhinolophidae	Rhinolophus	Rhinolophus ferrumequinum	Juvenile	Male	Non-scrotal	54.7	15	No
Georgia	Gremi	2020-07-15	GE0428	Rhinolophidae	Rhinolophus	Rhinolophus ferrumequinum	Adult	Female	Post-lactating	52.9	20	No
Georgia	Gremi	2020-07-15	GE0429	Rhinolophidae	Rhinolophus	Rhinolophus ferrumequinum	Adult	Female	Post-lactating	55.7	19	No
Georgia	Gremi	2020-07-15	GE0430	Rhinolophidae	Rhinolophus	Rhinolophus ferrumequinum	Adult	Female	Lactating	55.2	18	No
Georgia	Gremi	2020-07-15	GE0431	Rhinolophidae	Rhinolophus	Rhinolophus ferrumequinum	Adult	Female	Post-lactating	55	18	No
Georgia	Gremi	2020-07-15	GE0432	Rhinolophidae	Rhinolophus	Rhinolophus ferrumequinum	Juvenile	Female	Non-breeding	57.5	18	No
Georgia	Gremi	2020-07-15	GE0433	Rhinolophidae	Rhinolophus	Rhinolophus ferrumequinum	Juvenile	Female	Non-breeding	57	17	No
Georgia	Gremi	2020-07-15	GE0434	Rhinolophidae	Rhinolophus	Rhinolophus ferrumequinum	Juvenile	Male	Non-scrotal	54.9	16	No
Georgia	Gremi	2020-07-15	GE0435	Rhinolophidae	Rhinolophus	Rhinolophus ferrumequinum	Juvenile	Female	Non-breeding	55.9	19	No
Georgia	Gremi	2020-07-16	GE0436	Rhinolophidae	Rhinolophus	Rhinolophus ferrumequinum	Juvenile	Male	Non-scrotal	54	15	No
Georgia	Gremi	2020-07-16	GE0437	Rhinolophidae	Rhinolophus	Rhinolophus ferrumequinum	Juvenile	Female	Non-breeding	54.9	15	No
Georgia	Gremi	2020-07-16	GE0438	Rhinolophidae	Rhinolophus	Rhinolophus ferrumequinum	Juvenile	Female	Non-breeding	55.8	15	No
Georgia	Gremi	2020-07-16	GE0439	Rhinolophidae	Rhinolophus	Rhinolophus ferrumequinum	Juvenile	Female	Non-breeding	56.7	13	No
Georgia	Gremi	2020-07-16	GE0440	Rhinolophidae	Rhinolophus	Rhinolophus ferrumequinum	Adult	Female	Lactating	57.9	20	No
Georgia	Gremi	2020-07-16	GE0441	Rhinolophidae	Rhinolophus	Rhinolophus ferrumequinum	Adult	Female	Lactating	58.3	19	No
Georgia	Gremi	2020-07-16	GE0442	Rhinolophidae	Rhinolophus	Rhinolophus ferrumequinum	Adult	Female	Lactating	52.7	17	No
Georgia	Gremi	2020-07-16	GE0443	Rhinolophidae	Rhinolophus	Rhinolophus ferrumequinum	Juvenile	Male	Non-scrotal	54.8	14	No
Georgia	Gremi	2020-07-16	GE0444	Rhinolophidae	Rhinolophus	Rhinolophus ferrumequinum	Juvenile	Male	Non-scrotal	56.6	15	No
Georgia	Gremi	2020-07-16	GE0445	Rhinolophidae	Rhinolophus	Rhinolophus ferrumequinum	Adult	Female	Lactating	56.8	19.5	No
Georgia	Gremi	2020-07-16	GE0446	Rhinolophidae	Rhinolophus	Rhinolophus ferrumequinum	Adult	Female	Lactating	55.3	21	No
Georgia	Gremi	2020-07-16	GE0447	Rhinolophidae	Rhinolophus	Rhinolophus ferrumequinum	Juvenile	Male	Non-scrotal	55.3	16	No
Georgia	Gremi	2020-07-16	GE0448	Rhinolophidae	Rhinolophus	Rhinolophus ferrumequinum	Adult	Female	Post-lactating	55.5	19	No
Georgia	Gremi	2020-07-16	GE0449	Rhinolophidae	Rhinolophus	Rhinolophus ferrumequinum	Juvenile	Male	Non-scrotal	55.5	19.5	No
Georgia	Gremi	2020-07-16	GE0450	Rhinolophidae	Rhinolophus	Rhinolophus ferrumequinum	Juvenile	Male	Scrotal	56.8	16	No
Georgia	Becho Cave	2020-08-07	GE0451	Miniopteridae	Miniopterus	Miniopterus schreibersii	Juvenile	Female	Non-breeding	56.5	12	No
Georgia	Becho Cave	2020-08-07	GE0452	Miniopteridae	Miniopterus	Miniopterus schreibersii	Juvenile	Female	Non-breeding	56.1	13	No
Georgia	Becho Cave	2020-08-07	GE0453	Vespertilionidae	Myotis	Myotis blythii	Adult	Female	Post-lactating	61	27	No
Georgia	Becho Cave	2020-08-07	GE0454	Miniopteridae	Miniopterus	Miniopterus schreibersii	Juvenile	Male	Non-scrotal	46.6	11	No
Georgia	Becho Cave	2020-08-07	GE0455	Vespertilionidae	Myotis	Myotis blythii	Juvenile	Female	Non-breeding	60	21	No
Georgia	Becho Cave	2020-08-07	GE0456	Miniopteridae	Miniopterus	Miniopterus schreibersii	Juvenile	Female	Non-breeding	47.2	12	No
Georgia	Becho Cave	2020-08-07	GE0457	Vespertilionidae	Myotis	Myotis blythii	Adult	Female	Post-lactating	58.4	23	No
Georgia	Becho Cave	2020-08-07	GE0458	Miniopteridae	Miniopterus	Miniopterus schreibersii	Juvenile	Male	Non-scrotal	46.6	14	No
Georgia	Becho Cave	2020-08-07	GE0459	Miniopteridae	Miniopterus	Miniopterus schreibersii	Juvenile	Male	Non-scrotal	46.6	12	No
Georgia	Becho Cave	2020-08-07	GE0460	Miniopteridae	Miniopterus	Miniopterus schreibersii	Juvenile	Female	Non-breeding	46.8	13	No
Georgia	Becho Cave	2020-08-07	GE0461	Vespertilionidae	Myotis	Myotis blythii	Adult	Female	Post-lactating	64	26	No
Georgia	Becho Cave	2020-08-07	GE0462	Vespertilionidae	Myotis	Myotis blythii	Juvenile	Female	Non-breeding	59.6	23	No
Georgia	Becho Cave	2020-08-07	GE0463	Vespertilionidae	Myotis	Myotis blythii	Juvenile	Female	Non-breeding	58.1	17.5	No
Georgia	Becho Cave	2020-08-07	GE0464	Vespertilionidae	Myotis	Myotis blythii	Juvenile	Female	Non-breeding	59.4	22	No
Georgia	Becho Cave	2020-08-07	GE0465	Vespertilionidae	Myotis	Myotis blythii	Juvenile	Female	Non-breeding	60.8	21	No
Georgia	Becho Cave	2020-08-08	GE0466	Vespertilionidae	Myotis	Myotis blythii	Juvenile	Male	Non-scrotal	57	19.5	No
Georgia	Becho Cave	2020-08-08	GE0467	Vespertilionidae	Myotis	Myotis blythii	Adult	Female	Post-lactating	60.6	21	No
Georgia	Becho Cave	2020-08-08	GE0468	Miniopteridae	Miniopterus	Miniopterus schreibersii	Adult	Female	Post-lactating	45.5	13	No
Georgia	Becho Cave	2020-08-08	GE0469	Miniopteridae	Miniopterus	Miniopterus schreibersii	Adult	Female	Post-lactating	45	14	No
Georgia	Becho Cave	2020-08-08	GE0470	Vespertilionidae	Myotis	Myotis blythii	Adult	Female	Post-lactating	57	23	No
Georgia	Becho Cave	2020-08-08	GE0471	Miniopteridae	Miniopterus	Miniopterus schreibersii	Juvenile	Male	Non-scrotal	45.4	11	No
Georgia	Becho Cave	2020-08-08	GE0472	Miniopteridae	Miniopterus	Miniopterus schreibersii	Adult	Male	Scrotal	46.6	12	No
Georgia	Becho Cave	2020-08-08	GE0473	Miniopteridae	Miniopterus	Miniopterus schreibersii	Juvenile	Male	Non-scrotal	46.9	12	No
Georgia	Becho Cave	2020-08-08	GE0474	Vespertilionidae	Myotis	Myotis blythii	Adult	Female	Post-lactating	60.7	22	No
Georgia	Becho Cave	2020-08-08	GE0475	Miniopteridae	Miniopterus	Miniopterus schreibersii	Juvenile	Male	Non-scrotal	46.5	12	No
Georgia	Becho Cave	2020-08-08	GE0476	Miniopteridae	Miniopterus	Miniopterus schreibersii	Juvenile	Female	Non-breeding	46.8	13	No
Georgia	Becho Cave	2020-08-08	GE0477	Vespertilionidae	Myotis	Myotis blythii	Adult	Female	Post-lactating	61.3	22	No
Georgia	Becho Cave	2020-08-08	GE0478	Vespertilionidae	Myotis	Myotis blythii	Adult	Female	Post-lactating	62.4	22	No
Georgia	Becho Cave	2020-08-08	GE0479	Vespertilionidae	Myotis	Myotis blythii	Adult	Female	Post-lactating	57.1	22	No
Georgia	Becho Cave	2020-08-08	GE0480	Vespertilionidae	Myotis	Myotis blythii	Adult	Female	Post-lactating	55.6	22	No
Georgia	Becho Cave	2020-08-08	GE0481	Vespertilionidae	Myotis	Myotis blythii	Adult	Female	Post-lactating	60	21	No
Georgia	Becho Cave	2020-08-08	GE0482	Miniopteridae	Miniopterus	Miniopterus schreibersii	Juvenile	Male	Non-scrotal	46.4	14	No
Georgia	Becho Cave	2020-08-08	GE0483	Vespertilionidae	Myotis	Myotis blythii	Adult	Female	Post-lactating	63.1	25	No
Georgia	Becho Cave	2020-08-08	GE0484	Miniopteridae	Miniopterus	Miniopterus schreibersii	Adult	Male	Scrotal	46.8	14	No
Georgia	Becho Cave	2020-08-08	GE0485	Vespertilionidae	Myotis	Myotis blythii	Adult	Female	Post-lactating	61.4	22	No
Georgia	Becho Cave	2020-08-08	GE0486	Miniopteridae	Miniopterus	Miniopterus schreibersii	Adult	Male	Scrotal	44.7	14	No
Georgia	Becho Cave	2020-08-09	GE0487	Vespertilionidae	Myotis	Myotis blythii	Adult	Female	Post-lactating	59.9	14	No
Georgia	Becho Cave	2020-08-09	GE0488	Vespertilionidae	Myotis	Myotis blythii	Adult	Female	Post-lactating	58.6	10	No
Georgia	Becho Cave	2020-08-09	GE0489	Vespertilionidae	Myotis	Myotis blythii	Adult	Female	Post-lactating	61.3	21	No
Georgia	Becho Cave	2020-08-09	GE0490	Vespertilionidae	Myotis	Myotis blythii	Juvenile	Male	Non-scrotal	61.7	20	No
Georgia	Becho Cave	2020-08-09	GE0491	Vespertilionidae	Myotis	Myotis blythii	Adult	Male	Scrotal	58.6	21	No
Georgia	Becho Cave	2020-08-09	GE0492	Vespertilionidae	Myotis	Myotis blythii	Juvenile	Male	Non-scrotal	57.2	18	No
Georgia	Becho Cave	2020-08-09	GE0493	Vespertilionidae	Myotis	Myotis blythii	Adult	Female	Post-lactating	61.5	22	No
Georgia	Becho Cave	2020-08-09	GE0494	Vespertilionidae	Myotis	Myotis blythii	Juvenile	Male	Non-scrotal	58	20	No
Georgia	Becho Cave	2020-08-09	GE0495	Vespertilionidae	Myotis	Myotis blythii	Juvenile	Female	Non-breeding	60.6	21	No
Georgia	Becho Cave	2020-08-09	GE0496	Vespertilionidae	Myotis	Myotis blythii	Juvenile	Male	Non-scrotal	56.4	19	No
Georgia	Becho Cave	2020-08-09	GE0497	Vespertilionidae	Myotis	Myotis blythii	Adult	Female	Post-lactating	62.6	22	No
Georgia	Becho Cave	2020-08-09	GE0498	Vespertilionidae	Myotis	Myotis blythii	Juvenile	Male	Non-scrotal	59.4	18	No
Georgia	Becho Cave	2020-08-09	GE0499	Vespertilionidae	Myotis	Myotis blythii	Adult	Female	Post-lactating	61.1	27	No
Georgia	Becho Cave	2020-08-09	GE0500	Vespertilionidae	Myotis	Myotis blythii	Adult	Male	Scrotal	58.4	19	No
Georgia	Becho Cave	2020-08-09	GE0501	Vespertilionidae	Myotis	Myotis blythii	Adult	Female	Post-lactating		26	No													Bat flew away before measuring forearm length
Georgia	Becho Cave	2020-08-09	GE0502	Vespertilionidae	Myotis	Myotis blythii	Juvenile	Female	Non-breeding	62.8	22	No
Georgia	Becho Cave	2020-08-09	GE0503	Vespertilionidae	Myotis	Myotis blythii	Adult	Female	Post-lactating	62.3	24	No
Georgia	Becho Cave	2020-08-09	GE0504	Miniopteridae	Miniopterus	Miniopterus schreibersii	Juvenile	Male	Non-scrotal	45.1	12.5	No
Georgia	Becho Cave	2020-08-09	GE0505	Vespertilionidae	Myotis	Myotis blythii	Juvenile	Female	Non-breeding	59.3	18.5	No
Georgia	Becho Cave	2020-08-09	GE0506	Miniopteridae	Miniopterus	Miniopterus schreibersii	Juvenile	Male	Non-scrotal		26	No													Bat flew away before measuring forearm length
Georgia	Becho Cave	2020-08-10	GE0507	Vespertilionidae	Myotis	Myotis blythii	Juvenile	Female	Non-breeding	46.7	17	No
Georgia	Becho Cave	2020-08-10	GE0508	Vespertilionidae	Myotis	Myotis blythii	Juvenile	Female	Non-breeding	60.6	20	No
Georgia	Becho Cave	2020-08-10	GE0509	Vespertilionidae	Myotis	Myotis blythii	Juvenile	Male	Non-scrotal	58.5	20	No
Georgia	Becho Cave	2020-08-10	GE0510	Vespertilionidae	Myotis	Myotis blythii	Adult	Female	Post-lactating	60.1	23	No
Georgia	Becho Cave	2020-08-10	GE0511	Vespertilionidae	Myotis	Myotis blythii	Adult	Male	Scrotal	57.7	20	No
Georgia	Becho Cave	2020-08-10	GE0512	Vespertilionidae	Myotis	Myotis blythii	Adult	Female	Post-lactating	56.7	19	No
Georgia	Becho Cave	2020-08-10	GE0513	Miniopteridae	Miniopterus	Miniopterus schreibersii	Adult	Male	Non-scrotal	46.6	11	No
Georgia	Becho Cave	2020-08-10	GE0514	Vespertilionidae	Myotis	Myotis blythii	Juvenile	Female	Non-breeding	59.6	19	No
Georgia	Becho Cave	2020-08-10	GE0515	Vespertilionidae	Myotis	Myotis blythii	Adult	Female	Post-lactating	57	22	No
Georgia	Becho Cave	2020-08-10	GE0516	Vespertilionidae	Myotis	Myotis blythii	Adult	Female	Post-lactating	58.4	20	No
Georgia	Becho Cave	2020-08-10	GE0517	Vespertilionidae	Myotis	Myotis blythii	Juvenile	Male	Non-scrotal	58.7	18	No
Georgia	Becho Cave	2020-08-10	GE0518	Vespertilionidae	Myotis	Myotis blythii	Juvenile	Female	Non-breeding	59.3	18	No
Georgia	Becho Cave	2020-08-10	GE0519	Miniopteridae	Miniopterus	Miniopterus schreibersii	Adult	Male	Scrotal	46.5	12	No
Georgia	Becho Cave	2020-08-10	GE0520	Vespertilionidae	Myotis	Myotis blythii	Juvenile	Male	Non-scrotal	56.7	21	No
Georgia	Becho Cave	2020-08-10	GE0521	Miniopteridae	Miniopterus	Miniopterus schreibersii	Juvenile	Female	Non-breeding	46	15	No
Georgia	Becho Cave	2020-08-10	GE0522	Vespertilionidae	Myotis	Myotis blythii	Juvenile	Female	Non-breeding	61.5	16	No
Georgia	Becho Cave	2020-08-10	GE0523	Miniopteridae	Miniopterus	Miniopterus schreibersii	Adult	Female	Post-lactating	47.6	15	No
Georgia	Becho Cave	2020-08-10	GE0524	Miniopteridae	Miniopterus	Miniopterus schreibersii	Juvenile	Male	Non-scrotal	46.8	14	No
Georgia	Becho Cave	2020-08-10	GE0525	Vespertilionidae	Myotis	Myotis blythii	Juvenile	Female	Non-breeding	56.8	19	No
Georgia	Becho Cave	2020-08-11	GE0526	Vespertilionidae	Myotis	Myotis blythii	Juvenile	Female	Non-breeding	61	20	No
Georgia	Becho Cave	2020-08-11	GE0527	Vespertilionidae	Myotis	Myotis blythii	Juvenile	Female	Non-breeding	59	21	No
Georgia	Becho Cave	2020-08-11	GE0528	Vespertilionidae	Myotis	Myotis blythii	Adult	Male	Scrotal	55.4	19	No
Georgia	Becho Cave	2020-08-11	GE0529	Vespertilionidae	Myotis	Myotis blythii	Adult	Female	Post-lactating	61.2	21	No
Georgia	Becho Cave	2020-08-11	GE0530	Vespertilionidae	Myotis	Myotis blythii	Adult	Male	Scrotal	53	17	No
Georgia	Becho Cave	2020-08-12	GE0531	Vespertilionidae	Myotis	Myotis blythii	Juvenile	Female	Non-breeding	58.8	20	No
Georgia	Becho Cave	2020-08-12	GE0532	Vespertilionidae	Myotis	Myotis blythii	Juvenile	Female	Non-breeding	57.6	16	No
Georgia	Becho Cave	2020-08-12	GE0533	Vespertilionidae	Myotis	Myotis blythii	Juvenile	Female	Non-breeding	58.7	20	No
Georgia	Becho Cave	2020-08-12	GE0534	Vespertilionidae	Myotis	Myotis blythii	Juvenile	Female	Non-breeding	61	21	No
Georgia	Becho Cave	2020-08-12	GE0535	Miniopteridae	Miniopterus	Miniopterus schreibersii	Adult	Female	Post-lactating	46.6	19	No
Georgia	Becho Cave	2020-08-12	GE0536	Vespertilionidae	Myotis	Myotis blythii	Adult	Female	Post-lactating	60.5	24	No
Georgia	Becho Cave	2020-08-12	GE0537	Vespertilionidae	Myotis	Myotis blythii	Juvenile	Male	Non-scrotal	57	17	No
Georgia	Becho Cave	2020-08-12	GE0538	Vespertilionidae	Myotis	Myotis blythii	Juvenile	Male	Non-scrotal	57.5	19	No
Georgia	Becho Cave	2020-08-12	GE0539	Vespertilionidae	Myotis	Myotis blythii	Juvenile	Female	Non-breeding	59	19	No
Georgia	Becho Cave	2020-08-12	GE0540	Vespertilionidae	Myotis	Myotis blythii	Juvenile	Female	Non-breeding	59.2	18	No
Georgia	Algeti Water Reservoir	2020-08-28	GE0541	Rhinolophidae	Rhinolophus	Rhinolophus euryale	Adult	Female	Non-breeding	48.8	12	No
Georgia	Algeti Water Reservoir	2020-08-28	GE0542	Rhinolophidae	Rhinolophus	Rhinolophus euryale	Juvenile	Male	Non-scrotal	47.8	15	No
Georgia	Algeti Water Reservoir	2020-08-28	GE0543	Vespertilionidae	Myotis	Myotis emarginatus	Adult	Female	Non-breeding	41.1	13	No
Georgia	Algeti Water Reservoir	2020-08-28	GE0544	Rhinolophidae	Rhinolophus	Rhinolophus euryale	Juvenile	Female	Non-breeding	48.8	12	No
Georgia	Algeti Water Reservoir	2020-08-28	GE0545	Vespertilionidae	Myotis	Myotis emarginatus	Adult	Female	Non-breeding	40.6	10	No
Georgia	Algeti Water Reservoir	2020-08-28	GE0546	Vespertilionidae	Myotis	Myotis emarginatus	Adult	Female	Post-lactating	39.8	9	No
Georgia	Algeti Water Reservoir	2020-08-28	GE0547	Rhinolophidae	Rhinolophus	Rhinolophus euryale	Juvenile	Female	Non-breeding	48	12	No
Georgia	Algeti Water Reservoir	2020-08-28	GE0548	Rhinolophidae	Rhinolophus	Rhinolophus euryale	Adult	Male	Non-scrotal	50	12	No
Georgia	Algeti Water Reservoir	2020-08-28	GE0549	Vespertilionidae	Myotis	Myotis emarginatus	Adult	Female	Non-breeding	38.6	9	No
Georgia	Algeti Water Reservoir	2020-08-28	GE0550	Rhinolophidae	Rhinolophus	Rhinolophus euryale	Juvenile	Male	Non-scrotal	48.5	12	No
Georgia	Algeti Water Reservoir	2020-08-29	GE0551	Rhinolophidae	Rhinolophus	Rhinolophus euryale	Juvenile	Female	Non-breeding	48.1	13	No
Georgia	Algeti Water Reservoir	2020-08-29	GE0552	Rhinolophidae	Rhinolophus	Rhinolophus euryale	Adult	Female	Post-lactating	48.3	13	No
Georgia	Algeti Water Reservoir	2020-08-29	GE0553	Rhinolophidae	Rhinolophus	Rhinolophus euryale	Adult	Female	Post-lactating	49.5	17	No
Georgia	Algeti Water Reservoir	2020-08-29	GE0554	Rhinolophidae	Rhinolophus	Rhinolophus euryale	Juvenile	Female	Non-breeding	48.3	12	No
Georgia	Algeti Water Reservoir	2020-08-29	GE0555	Rhinolophidae	Rhinolophus	Rhinolophus euryale	Juvenile	Male	Non-scrotal	48.5	10	No
Georgia	Algeti Water Reservoir	2020-08-29	GE0556	Rhinolophidae	Rhinolophus	Rhinolophus euryale	Juvenile	Male	Non-scrotal	46.9	14	No
Georgia	Algeti Water Reservoir	2020-08-29	GE0557	Vespertilionidae	Myotis	Myotis emarginatus	Juvenile	Female	Non-breeding	38.1	11.5	No
Georgia	Algeti Water Reservoir	2020-08-29	GE0558	Rhinolophidae	Rhinolophus	Rhinolophus euryale	Juvenile	Female	Non-breeding	48.9	13	No
Georgia	Algeti Water Reservoir	2020-08-29	GE0559	Rhinolophidae	Rhinolophus	Rhinolophus euryale	Juvenile	Female	Non-breeding	45.9	12	No
Georgia	Algeti Water Reservoir	2020-08-29	GE0560	Vespertilionidae	Myotis	Myotis emarginatus	Adult	Female	Post-lactating	40.3	9	No
Georgia	Algeti Water Reservoir	2020-08-29	GE0561	Rhinolophidae	Rhinolophus	Rhinolophus euryale	Juvenile	Male	Non-scrotal	46.6	9	No
Georgia	Algeti Water Reservoir	2020-08-29	GE0562	Rhinolophidae	Rhinolophus	Rhinolophus euryale	Juvenile	Male	Non-scrotal	45.4	13	No
Georgia	Algeti Water Reservoir	2020-08-29	GE0563	Rhinolophidae	Rhinolophus	Rhinolophus euryale	Juvenile	Female	Non-breeding	47.1	11	No
Georgia	Algeti Water Reservoir	2020-08-29	GE0564	Rhinolophidae	Rhinolophus	Rhinolophus euryale	Juvenile	Female	Non-breeding	48.9	12	No
Georgia	Algeti Water Reservoir	2020-08-29	GE0565	Rhinolophidae	Rhinolophus	Rhinolophus euryale	Juvenile	Female	Non-breeding	47.2	14	No
Georgia	Algeti Water Reservoir	2020-08-29	GE0566	Rhinolophidae	Rhinolophus	Rhinolophus euryale	Juvenile	Male	Non-scrotal	46.8	11	No
Georgia	Algeti Water Reservoir	2020-08-30	GE0567	Rhinolophidae	Rhinolophus	Rhinolophus euryale	Juvenile	Female	Non-breeding	47.9	10	No
Georgia	Algeti Water Reservoir	2020-08-30	GE0568	Rhinolophidae	Rhinolophus	Rhinolophus euryale	Juvenile	Male	Non-scrotal	48.8	12	No
Georgia	Algeti Water Reservoir	2020-08-30	GE0569	Rhinolophidae	Rhinolophus	Rhinolophus euryale	Juvenile	Female	Non-breeding	47	9	No
Georgia	Algeti Water Reservoir	2020-08-30	GE0570	Rhinolophidae	Rhinolophus	Rhinolophus euryale	Juvenile	Male	Non-scrotal	47.9	10	No
Georgia	Algeti Water Reservoir	2020-08-30	GE0571	Rhinolophidae	Rhinolophus	Rhinolophus euryale	Adult	Male	Scrotal	48	13	No
Georgia	Algeti Water Reservoir	2020-08-30	GE0572	Rhinolophidae	Rhinolophus	Rhinolophus euryale	Juvenile	Female	Non-breeding	48.9	11	No
Georgia	Algeti Water Reservoir	2020-08-30	GE0573	Rhinolophidae	Rhinolophus	Rhinolophus euryale	Juvenile	Female	Non-breeding	48.6	12	No
Georgia	Algeti Water Reservoir	2020-08-30	GE0574	Rhinolophidae	Rhinolophus	Rhinolophus euryale	Adult	Female	Post-lactating	48.7	14	No
Georgia	Algeti Water Reservoir	2020-08-30	GE0575	Rhinolophidae	Rhinolophus	Rhinolophus euryale	Juvenile	Male	Non-scrotal	48.2	12	No
Georgia	Algeti Water Reservoir	2020-08-30	GE0576	Rhinolophidae	Rhinolophus	Rhinolophus euryale	Juvenile	Female	Non-breeding	47.8	11	No
Georgia	Algeti Water Reservoir	2020-08-30	GE0577	Rhinolophidae	Rhinolophus	Rhinolophus euryale	Juvenile	Female	Non-breeding	49.7	14	No
Georgia	Algeti Water Reservoir	2020-08-30	GE0578	Rhinolophidae	Rhinolophus	Rhinolophus euryale	Juvenile	Female	Non-breeding	48	11	No
Georgia	Algeti Water Reservoir	2020-08-31	GE0579	Rhinolophidae	Rhinolophus	Rhinolophus euryale	Juvenile	Male	Non-scrotal	46.4	13	No
Georgia	Algeti Water Reservoir	2020-08-31	GE0580	Rhinolophidae	Rhinolophus	Rhinolophus euryale	Juvenile	Female	Non-breeding	47.9	12	No
Georgia	Algeti Water Reservoir	2020-08-31	GE0581	Rhinolophidae	Rhinolophus	Rhinolophus euryale	Juvenile	Male	Non-scrotal	47.1	11	No
Georgia	Algeti Water Reservoir	2020-08-31	GE0582	Vespertilionidae	Myotis	Myotis emarginatus	Adult	Female	Non-breeding	41.6	8	No
Georgia	Algeti Water Reservoir	2020-08-31	GE0583	Rhinolophidae	Rhinolophus	Rhinolophus euryale	Adult	Female	Non-breeding	47.9	13	No
Georgia	Algeti Water Reservoir	2020-08-31	GE0584	Rhinolophidae	Rhinolophus	Rhinolophus euryale	Juvenile	Female	Non-breeding	47.9	12	No
Georgia	Algeti Water Reservoir	2020-08-31	GE0585	Rhinolophidae	Rhinolophus	Rhinolophus euryale	Juvenile	Male	Non-scrotal	50.4	14	No
Georgia	Algeti Water Reservoir	2020-08-31	GE0586	Rhinolophidae	Rhinolophus	Rhinolophus euryale	Juvenile	Female	Non-breeding	47.6	9	No
Georgia	Algeti Water Reservoir	2020-08-31	GE0587	Rhinolophidae	Rhinolophus	Rhinolophus euryale	Adult	Male	Non-scrotal	43.3	12	No
Georgia	Algeti Water Reservoir	2020-08-31	GE0588	Rhinolophidae	Rhinolophus	Rhinolophus euryale	Juvenile	Female	Non-breeding	47.3	11	No
Georgia	Algeti Water Reservoir	2020-08-31	GE0589	Rhinolophidae	Rhinolophus	Rhinolophus euryale	Juvenile	Male	Non-scrotal	48.9	11	No
Georgia	Algeti Water Reservoir	2020-08-31	GE0590	Rhinolophidae	Rhinolophus	Rhinolophus euryale	Adult	Female	Non-breeding	48.6	11	No
Georgia	Algeti Water Reservoir	2020-08-31	GE0591	Rhinolophidae	Rhinolophus	Rhinolophus euryale	Juvenile	Female	Non-breeding	48.7	12	No
Georgia	Algeti Water Reservoir	2020-08-31	GE0592	Rhinolophidae	Rhinolophus	Rhinolophus euryale	Juvenile	Male	Non-scrotal	47.2	11	No
Georgia	Algeti Water Reservoir	2020-08-31	GE0593	Rhinolophidae	Rhinolophus	Rhinolophus euryale	Juvenile	Female	Non-breeding	48	12	No
Georgia	Algeti Water Reservoir	2020-08-31	GE0594	Rhinolophidae	Rhinolophus	Rhinolophus euryale	Juvenile	Female	Non-breeding	46.2	11	No
Georgia	Algeti Water Reservoir	2020-08-31	GE0595	Rhinolophidae	Rhinolophus	Rhinolophus euryale	Juvenile	Male	Non-scrotal	46.5	11	No
Georgia	Algeti Water Reservoir	2020-08-31	GE0596	Rhinolophidae	Rhinolophus	Rhinolophus euryale	Juvenile	Female	Non-breeding	48.8	11	No
Georgia	Algeti Water Reservoir	2020-08-31	GE0597	Rhinolophidae	Rhinolophus	Rhinolophus euryale	Juvenile	Male	Non-scrotal	47	10	No
Georgia	Algeti Water Reservoir	2020-08-31	GE0598	Rhinolophidae	Rhinolophus	Rhinolophus euryale	Juvenile	Female	Non-breeding	46.6	10	No
Georgia	Algeti Water Reservoir	2020-09-01	GE0599	Rhinolophidae	Rhinolophus	Rhinolophus euryale	Adult	Female	Non-breeding	47.3	10	No
Georgia	Algeti Water Reservoir	2020-09-01	GE0600	Rhinolophidae	Rhinolophus	Rhinolophus euryale	Adult	Female	Post-lactating	46.8	12	No
Georgia	Algeti Water Reservoir	2020-09-01	GE0601	Rhinolophidae	Rhinolophus	Rhinolophus euryale	Adult	Male	Non-scrotal	47	11	No
Georgia	Algeti Water Reservoir	2020-09-01	GE0602	Rhinolophidae	Rhinolophus	Rhinolophus euryale	Juvenile	Female	Non-breeding	48.4	10	No
Georgia	Algeti Water Reservoir	2020-09-01	GE0603	Rhinolophidae	Rhinolophus	Rhinolophus euryale	Adult	Female	Post-lactating	47.3	13	No
Georgia	Algeti Water Reservoir	2020-09-01	GE0604	Rhinolophidae	Rhinolophus	Rhinolophus euryale	Juvenile	Male	Non-scrotal	46.1	10	No
Georgia	Algeti Water Reservoir	2020-09-01	GE0605	Rhinolophidae	Rhinolophus	Rhinolophus euryale	Juvenile	Male	Non-scrotal	44.8	9	No
Georgia	Algeti Water Reservoir	2020-09-01	GE0606	Vespertilionidae	Myotis	Myotis emarginatus	Juvenile	Male	Non-scrotal	38.9	5	No
Georgia	Algeti Water Reservoir	2020-09-01	GE0607	Vespertilionidae	Myotis	Myotis emarginatus	Adult	Female	Post-lactating	39.3	9	No
Georgia	Algeti Water Reservoir	2020-09-01	GE0608	Vespertilionidae	Myotis	Myotis emarginatus	Adult	Female	Post-lactating	40.4	7	No
Georgia	Algeti Water Reservoir	2020-09-01	GE0609	Rhinolophidae	Rhinolophus	Rhinolophus euryale	Juvenile	Male	Non-scrotal	46.8	11	No
Georgia	Algeti Water Reservoir	2020-09-01	GE0610	Rhinolophidae	Rhinolophus	Rhinolophus euryale	Juvenile	Male	Non-scrotal	48.1	12	No
Georgia	Algeti Water Reservoir	2020-09-01	GE0611	Rhinolophidae	Rhinolophus	Rhinolophus euryale	Juvenile	Male	Non-scrotal	47.1	11	No
Georgia	Algeti Water Reservoir	2020-09-02	GE0612	Rhinolophidae	Rhinolophus	Rhinolophus euryale	Adult	Female	Post-lactating	48.3	13	No
Georgia	Algeti Water Reservoir	2020-09-02	GE0613	Rhinolophidae	Rhinolophus	Rhinolophus euryale	Adult	Female	Post-lactating	50.2	13	No
Georgia	Algeti Water Reservoir	2020-09-02	GE0614	Rhinolophidae	Rhinolophus	Rhinolophus euryale	Juvenile	Female	Non-breeding	48.6	11	No
Georgia	Algeti Water Reservoir	2020-09-02	GE0615	Rhinolophidae	Rhinolophus	Rhinolophus euryale	Adult	Female	Post-lactating	48.8	13	No
Georgia	Algeti Water Reservoir	2020-09-02	GE0616	Rhinolophidae	Rhinolophus	Rhinolophus euryale	Juvenile	Male	Non-scrotal	48.2	11	No
Georgia	Algeti Water Reservoir	2020-09-02	GE0617	Rhinolophidae	Rhinolophus	Rhinolophus euryale	Juvenile	Female	Non-breeding	49.2	11	No
Georgia	Algeti Water Reservoir	2020-09-02	GE0618	Rhinolophidae	Rhinolophus	Rhinolophus euryale	Juvenile	Male	Non-scrotal	47	10	No
Georgia	Algeti Water Reservoir	2020-09-02	GE0619	Rhinolophidae	Rhinolophus	Rhinolophus euryale	Juvenile	Male	Non-scrotal	48.8	10	No
Georgia	Algeti Water Reservoir	2020-09-02	GE0620	Rhinolophidae	Rhinolophus	Rhinolophus euryale	Adult	Female	Post-lactating	47.6	12	No
Georgia	Algeti Water Reservoir	2020-09-02	GE0621	Rhinolophidae	Rhinolophus	Rhinolophus euryale	Juvenile	Female	Non-breeding	50.2	13	No
Georgia	Algeti Water Reservoir	2020-09-03	GE0622	Rhinolophidae	Rhinolophus	Rhinolophus euryale	Adult	Female	Post-lactating	49.2	13	No
Georgia	Algeti Water Reservoir	2020-09-03	GE0623	Rhinolophidae	Rhinolophus	Rhinolophus euryale	Juvenile	Male	Non-scrotal	47.5	11	No
Georgia	Algeti Water Reservoir	2020-09-03	GE0624	Rhinolophidae	Rhinolophus	Rhinolophus euryale	Juvenile	Female	Non-breeding	49.3	10	No
Georgia	Algeti Water Reservoir	2020-09-03	GE0625	Rhinolophidae	Rhinolophus	Rhinolophus euryale	Juvenile	Male	Non-scrotal	46.7	11	No
Georgia	Algeti Water Reservoir	2020-09-03	GE0626	Rhinolophidae	Rhinolophus	Rhinolophus euryale	Adult	Female	Post-lactating	48.2	12	No
Georgia	Algeti Water Reservoir	2020-09-03	GE0627	Rhinolophidae	Rhinolophus	Rhinolophus euryale	Juvenile	Female	Non-breeding	48.4	11	No
Georgia	Algeti Water Reservoir	2020-09-03	GE0628	Rhinolophidae	Rhinolophus	Rhinolophus euryale	Adult	Female	Non-breeding	49.9	11	No
Georgia	Algeti Water Reservoir	2020-09-03	GE0629	Rhinolophidae	Rhinolophus	Rhinolophus euryale	Adult	Female	Post-lactating	49.1	13	No
Georgia	Algeti Water Reservoir	2020-09-03	GE0630	Rhinolophidae	Rhinolophus	Rhinolophus euryale	Juvenile	Female	Non-breeding	46.9	10	No
Georgia	Pichkhovani Church	2021-06-21	GE0631	Vespertilionidae	Myotis	Myotis blythii	Adult	Female	Non-breeding	59	26	No
Georgia	Pichkhovani Church	2021-06-21	GE0632	Vespertilionidae	Myotis	Myotis blythii	Adult	Female	Non-breeding	60	26	No
Georgia	Pichkhovani Church	2021-06-21	GE0633	Vespertilionidae	Myotis	Myotis blythii	Adult	Female	Lactating	61.9	23	No
Georgia	Pichkhovani Church	2021-06-21	GE0634	Vespertilionidae	Myotis	Myotis blythii	Adult	Female	Non-breeding	59.3	25	No
Georgia	Pichkhovani Church	2021-06-21	GE0635	Vespertilionidae	Myotis	Myotis blythii	Adult	Female	Non-breeding	63.4	29	No
Georgia	Pichkhovani Church	2021-06-21	GE0636	Vespertilionidae	Myotis	Myotis blythii	Adult	Female	Lactating	59.6	24	No
Georgia	Pichkhovani Church	2021-06-21	GE0637	Vespertilionidae	Myotis	Myotis blythii	Juvenile	Female	Non-breeding	55	20	No
Georgia	Pichkhovani Church	2021-06-21	GE0638	Vespertilionidae	Myotis	Myotis blythii	Juvenile	Male	Non-scrotal	62.5	19	No
Georgia	Pichkhovani Church	2021-06-21	GE0639	Vespertilionidae	Myotis	Myotis blythii	Juvenile	Female	Non-breeding	59.9	21	No
Georgia	Pichkhovani Church	2021-06-21	GE0640	Vespertilionidae	Myotis	Myotis blythii	Adult	Male	Non-scrotal	57	23	No
Georgia	Pichkhovani Church	2021-06-21	GE0641	Vespertilionidae	Myotis	Myotis blythii	Adult	Female	Lactating	58.6	24	No
Georgia	Pichkhovani Church	2021-06-21	GE0642	Vespertilionidae	Myotis	Myotis blythii	Adult	Female	Lactating	57.9	23	No
Georgia	Pichkhovani Church	2021-06-21	GE0643	Vespertilionidae	Myotis	Myotis blythii	Adult	Female	Lactating	62.6	27	No
Georgia	Pichkhovani Church	2021-06-21	GE0644	Vespertilionidae	Myotis	Myotis blythii	Adult	Female	Lactating	61.8	26	No
Georgia	Pichkhovani Church	2021-06-21	GE0645	Vespertilionidae	Myotis	Myotis blythii	Adult	Female	Lactating	62.2	23	No
Georgia	Pichkhovani Church	2021-06-21	GE0646	Vespertilionidae	Myotis	Myotis blythii	Adult	Female	Lactating	60.8	25	No
Georgia	Pichkhovani Church	2021-06-21	GE0647	Vespertilionidae	Myotis	Myotis blythii	Adult	Female	Non-breeding	62.7	28	No
Georgia	Pichkhovani Church	2021-06-21	GE0648	Vespertilionidae	Myotis	Myotis blythii	Adult	Female	Lactating	59.6	28	No
Georgia	Pichkhovani Church	2021-06-21	GE0649	Vespertilionidae	Myotis	Myotis blythii	Adult	Female	Lactating	59.7	23	No
Georgia	Pichkhovani Church	2021-06-21	GE0650	Vespertilionidae	Myotis	Myotis blythii	Adult	Female	Lactating	62.9	26	No
Georgia	Pichkhovani Church	2021-06-21	GE0651	Vespertilionidae	Myotis	Myotis blythii	Adult	Female	Lactating	60.9	26	No
Georgia	Pichkhovani Church	2021-06-21	GE0652	Vespertilionidae	Myotis	Myotis blythii	Adult	Female	Lactating	59	24	No
Georgia	Pichkhovani Church	2021-06-21	GE0653	Vespertilionidae	Myotis	Myotis blythii	Adult	Female	Lactating	63.1	28	No
Georgia	Pichkhovani Church	2021-06-21	GE0654	Vespertilionidae	Myotis	Myotis blythii	Adult	Female	Lactating	61.7	24	No
Georgia	Pichkhovani Church	2021-06-21	GE0655	Vespertilionidae	Myotis	Myotis blythii	Adult	Female	Lactating	60.9	26	No
Georgia	Pichkhovani Church	2021-06-21	GE0656	Vespertilionidae	Myotis	Myotis blythii	Adult	Female	Lactating	59.3	24	No
Georgia	Pichkhovani Church	2021-06-21	GE0657	Vespertilionidae	Myotis	Myotis blythii	Adult	Female	Lactating	61.1	26	No
Georgia	Pichkhovani Church	2021-06-21	GE0658	Vespertilionidae	Myotis	Myotis blythii	Adult	Female	Lactating	63.4	22	No
Georgia	Pichkhovani Church	2021-06-21	GE0659	Vespertilionidae	Myotis	Myotis blythii	Adult	Female	Lactating	58	23	No
Georgia	Pichkhovani Church	2021-06-21	GE0660	Vespertilionidae	Myotis	Myotis blythii	Adult	Female	Lactating	60.2	27	No
Georgia	Pichkhovani Church	2021-06-21	GE0661	Vespertilionidae	Myotis	Myotis blythii	Adult	Female	Lactating	61	22	No
Georgia	Pichkhovani Church	2021-06-21	GE0662	Vespertilionidae	Myotis	Myotis blythii	Adult	Female	Lactating	58.8	28	No
Georgia	Pichkhovani Church	2021-06-21	GE0663	Vespertilionidae	Myotis	Myotis blythii	Adult	Female	Lactating	65.2	18	No
Georgia	Pichkhovani Church	2021-06-21	GE0664	Vespertilionidae	Myotis	Myotis blythii	Adult	Female	Lactating	61.5	27	No
Georgia	Pichkhovani Church	2021-06-21	GE0665	Vespertilionidae	Myotis	Myotis blythii	Adult	Female	Lactating	61	22	No
Georgia	Pichkhovani Church	2021-06-21	GE0666	Vespertilionidae	Myotis	Myotis blythii	Adult	Female	Lactating	60	28	No
Georgia	Pichkhovani Church	2021-06-21	GE0667	Vespertilionidae	Myotis	Myotis blythii	Adult	Female	Lactating	60.2	25	No
Georgia	Pichkhovani Church	2021-06-21	GE0668	Vespertilionidae	Myotis	Myotis blythii	Adult	Female	Post-lactating	60.4	29	No
Georgia	Pichkhovani Church	2021-06-21	GE0669	Vespertilionidae	Myotis	Myotis blythii	Adult	Female	Lactating	58.4	28	No
Georgia	Pichkhovani Church	2021-06-21	GE0670	Vespertilionidae	Myotis	Myotis blythii	Adult	Female	Lactating	61.6	24	No
Georgia	Pichkhovani Church	2021-06-21	GE0671	Vespertilionidae	Myotis	Myotis blythii	Adult	Female	Lactating	60	26	No
Georgia	Pichkhovani Church	2021-06-21	GE0672	Vespertilionidae	Myotis	Myotis blythii	Adult	Female	Lactating	61	23	No
Georgia	Pichkhovani Church	2021-06-21	GE0673	Vespertilionidae	Myotis	Myotis blythii	Adult	Female	Post-lactating	61.5	24	No
Georgia	Pichkhovani Church	2021-06-21	GE0674	Vespertilionidae	Myotis	Myotis blythii	Adult	Female	Lactating	62.6	28	No
Georgia	Pichkhovani Church	2021-06-21	GE0675	Vespertilionidae	Myotis	Myotis blythii	Adult	Female	Post-lactating	58.5	27	No
Georgia	Pichkhovani Church	2021-06-22	GE0676	Vespertilionidae	Myotis	Myotis blythii	Adult	Female	Lactating	64	26	No
Georgia	Pichkhovani Church	2021-06-22	GE0677	Vespertilionidae	Myotis	Myotis blythii	Adult	Female	Lactating	61.8	23	No
Georgia	Pichkhovani Church	2021-06-22	GE0678	Vespertilionidae	Myotis	Myotis blythii	Adult	Female	Lactating	63.2	24	No
Georgia	Pichkhovani Church	2021-06-22	GE0679	Vespertilionidae	Myotis	Myotis blythii	Adult	Female	Post-lactating	60	27	No
Georgia	Pichkhovani Church	2021-06-22	GE0680	Vespertilionidae	Myotis	Myotis blythii	Adult	Female	Lactating	60.6	25	No
Georgia	Pichkhovani Church	2021-06-22	GE0681	Vespertilionidae	Myotis	Myotis blythii	Adult	Female	Post-lactating	59.2	23	No
Georgia	Pichkhovani Church	2021-06-22	GE0682	Vespertilionidae	Myotis	Myotis blythii	Adult	Female	Lactating	62	23	No
Georgia	Pichkhovani Church	2021-06-22	GE0683	Vespertilionidae	Myotis	Myotis blythii	Adult	Female	Lactating	61.2	25	No
Georgia	Pichkhovani Church	2021-06-22	GE0684	Vespertilionidae	Myotis	Myotis blythii	Adult	Female	Post-lactating	60.4	24	No
Georgia	Pichkhovani Church	2021-06-22	GE0685	Vespertilionidae	Myotis	Myotis blythii	Adult	Female	Lactating	60.8	27	No
Georgia	Pichkhovani Church	2021-06-22	GE0686	Vespertilionidae	Myotis	Myotis blythii	Adult	Female	Lactating	60	27	No
Georgia	Pichkhovani Church	2021-06-22	GE0687	Vespertilionidae	Myotis	Myotis blythii	Adult	Female	Lactating	61.1	27	No
Georgia	Pichkhovani Church	2021-06-22	GE0688	Vespertilionidae	Myotis	Myotis blythii	Adult	Female	Post-lactating	60.2	26	No
Georgia	Pichkhovani Church	2021-06-22	GE0689	Vespertilionidae	Myotis	Myotis blythii	Adult	Female	Lactating	62.7	28	No
Georgia	Pichkhovani Church	2021-06-22	GE0690	Vespertilionidae	Myotis	Myotis blythii	Adult	Female	Lactating	60.6	26	No
Georgia	Pichkhovani Church	2021-06-22	GE0691	Vespertilionidae	Myotis	Myotis blythii	Adult	Female	Post-lactating	64.1	23	No
Georgia	Pichkhovani Church	2021-06-22	GE0692	Vespertilionidae	Myotis	Myotis blythii	Adult	Female	Post-lactating	61	26	No
Georgia	Pichkhovani Church	2021-06-22	GE0693	Vespertilionidae	Myotis	Myotis blythii	Adult	Female	Post-lactating	58.3	23	No
Georgia	Pichkhovani Church	2021-06-22	GE0694	Vespertilionidae	Myotis	Myotis blythii	Adult	Female	Non-breeding	61	24	No
Georgia	Pichkhovani Church	2021-06-22	GE0695	Vespertilionidae	Myotis	Myotis blythii	Adult	Female	Non-breeding	69	24	No
Georgia	Pichkhovani Church	2021-06-22	GE0696	Vespertilionidae	Myotis	Myotis blythii	Adult	Female	Lactating	62.2	23	No
Georgia	Pichkhovani Church	2021-06-22	GE0697	Vespertilionidae	Myotis	Myotis blythii	Adult	Female	Post-lactating	61.2	24	No
Georgia	Pichkhovani Church	2021-06-22	GE0698	Vespertilionidae	Myotis	Myotis blythii	Adult	Female	Lactating	58.9	23	No
Georgia	Pichkhovani Church	2021-06-22	GE0699	Vespertilionidae	Myotis	Myotis blythii	Adult	Female	Lactating	62.5	27	No
Georgia	Pichkhovani Church	2021-06-22	GE0700	Vespertilionidae	Myotis	Myotis blythii	Adult	Female	Lactating	58.9	28	No
Georgia	Pichkhovani Church	2021-06-22	GE0701	Vespertilionidae	Myotis	Myotis blythii	Adult	Female	Lactating	63.3	26	No
Georgia	Pichkhovani Church	2021-06-22	GE0702	Vespertilionidae	Myotis	Myotis blythii	Adult	Female	Lactating	60.2	24.5	No
Georgia	Pichkhovani Church	2021-06-22	GE0703	Vespertilionidae	Myotis	Myotis blythii	Adult	Female	Lactating	57.8	23	No
Georgia	Pichkhovani Church	2021-06-22	GE0704	Vespertilionidae	Myotis	Myotis blythii	Adult	Female	Lactating	60.5	25	No
Georgia	Pichkhovani Church	2021-06-22	GE0705	Vespertilionidae	Myotis	Myotis blythii	Adult	Female	Lactating	61.6	21	No
Georgia	Pichkhovani Church	2021-06-22	GE0706	Vespertilionidae	Myotis	Myotis blythii	Adult	Female	Lactating	62.6	24	No
Georgia	Pichkhovani Church	2021-06-22	GE0707	Vespertilionidae	Myotis	Myotis blythii	Adult	Female	Lactating	62.6	27	No
Georgia	Pichkhovani Church	2021-06-22	GE0708	Vespertilionidae	Myotis	Myotis blythii	Adult	Female	Lactating	57.3	23	No
Georgia	Pichkhovani Church	2021-06-22	GE0709	Vespertilionidae	Myotis	Myotis blythii	Adult	Female	Lactating	63.5	25	No
Georgia	Pichkhovani Church	2021-06-22	GE0710	Vespertilionidae	Myotis	Myotis blythii	Adult	Female	Lactating	60.8	26	No
Georgia	Pichkhovani Church	2021-06-22	GE0711	Vespertilionidae	Myotis	Myotis blythii	Adult	Female	Lactating	60.7	24.5	No
Georgia	Pichkhovani Church	2021-06-22	GE0712	Vespertilionidae	Myotis	Myotis blythii	Adult	Female	Lactating	61.3	27	No
Georgia	Pichkhovani Church	2021-06-22	GE0713	Vespertilionidae	Myotis	Myotis blythii	Adult	Female	Lactating	62.6	24	No
Georgia	Pichkhovani Church	2021-06-22	GE0714	Vespertilionidae	Myotis	Myotis blythii	Adult	Female	Lactating	62.2	25	No
Georgia	Pichkhovani Church	2021-06-22	GE0715	Vespertilionidae	Myotis	Myotis blythii	Adult	Female	Lactating	60.1	24	No
Georgia	Pichkhovani Church	2021-06-22	GE0716	Vespertilionidae	Myotis	Myotis blythii	Adult	Female	Lactating	60.1	25	No
Georgia	Pichkhovani Church	2021-06-22	GE0717	Vespertilionidae	Myotis	Myotis blythii	Adult	Female	Lactating	59.8	23	No
Georgia	Pichkhovani Church	2021-06-22	GE0718	Vespertilionidae	Myotis	Myotis blythii	Adult	Female	Post-lactating	61.2	25	No
Georgia	Pichkhovani Church	2021-06-22	GE0719	Vespertilionidae	Myotis	Myotis blythii	Adult	Female	Lactating	63.3	24	No
Georgia	Pichkhovani Church	2021-06-22	GE0720	Vespertilionidae	Myotis	Myotis blythii	Adult	Female	Post-lactating	62.2	28	No
Georgia	Grdzeli Chala	2021-07-31	GE0721	Rhinolophidae	Rhinolophus	Rhinolophus ferrumequinum	Juvenile	Male	Non-scrotal	55.1	16	No
Georgia	Grdzeli Chala	2021-07-31	GE0722	Vespertilionidae	Myotis	Myotis emarginatus	Juvenile	Female	Non-breeding	40.9	9	No
Georgia	Grdzeli Chala	2021-07-31	GE0723	Miniopteridae	Miniopterus	Miniopterus schreibersii	Juvenile	Male	Non-scrotal	44.9	14	No
Georgia	Grdzeli Chala	2021-07-31	GE0724	Vespertilionidae	Myotis	Myotis emarginatus	Adult	Female	Post-lactating	40.4	9	No
Georgia	Grdzeli Chala	2021-07-31	GE0725	Rhinolophidae	Rhinolophus	Rhinolophus ferrumequinum	Adult	Female	Post-lactating	57.8	22	No
Georgia	Grdzeli Chala	2021-07-31	GE0726	Vespertilionidae	Myotis	Myotis emarginatus	Juvenile	Female	Non-breeding	40	8	No
Georgia	Grdzeli Chala	2021-07-31	GE0727	Vespertilionidae	Myotis	Myotis emarginatus	Adult	Female	Post-lactating	40.6	10	No
Georgia	Grdzeli Chala	2021-07-31	GE0728	Miniopteridae	Miniopterus	Miniopterus schreibersii	Adult	Male	Non-scrotal	45.2	13	No
Georgia	Grdzeli Chala	2021-07-31	GE0729	Vespertilionidae	Myotis	Myotis emarginatus	Adult	Male	Non-scrotal	39	8	No
Georgia	Grdzeli Chala	2021-07-31	GE0730	Miniopteridae	Miniopterus	Miniopterus schreibersii	Juvenile	Female	Non-breeding	45.8	12.5	No
Georgia	Grdzeli Chala	2021-07-31	GE0731	Vespertilionidae	Myotis	Myotis emarginatus	Adult	Female	Post-lactating	40.6	9	No
Georgia	Grdzeli Chala	2021-07-31	GE0732	Vespertilionidae	Myotis	Myotis emarginatus	Juvenile	Female	Post-lactating	39.6	9	No
Georgia	Grdzeli Chala	2021-07-31	GE0733	Vespertilionidae	Myotis	Myotis emarginatus	Adult	Female	Post-lactating	42.2	8.5	No
Georgia	Grdzeli Chala	2021-07-31	GE0734	Rhinolophidae	Rhinolophus	Rhinolophus ferrumequinum	Juvenile	Female	Non-breeding	56.6	18	No
Georgia	Grdzeli Chala	2021-07-31	GE0735	Rhinolophidae	Rhinolophus	Rhinolophus ferrumequinum	Adult	Female	Post-lactating	59	20	No
Georgia	Grdzeli Chala	2021-08-01	GE0736	Rhinolophidae	Rhinolophus	Rhinolophus ferrumequinum	Adult	Female	Post-lactating	57.6	16.5	No
Georgia	Grdzeli Chala	2021-08-01	GE0737	Miniopteridae	Miniopterus	Miniopterus schreibersii	Juvenile	Male	Non-scrotal	46.1	13	No
Georgia	Grdzeli Chala	2021-08-01	GE0738	Vespertilionidae	Myotis	Myotis emarginatus	Adult	Female	Post-lactating	41.5	8	No
Georgia	Grdzeli Chala	2021-08-01	GE0739	Vespertilionidae	Myotis	Myotis emarginatus	Juvenile	Male	Non-scrotal	37.9	7	No
Georgia	Grdzeli Chala	2021-08-01	GE0740	Rhinolophidae	Rhinolophus	Rhinolophus ferrumequinum	Adult	Female	Post-lactating	59.2	18	No
Georgia	Grdzeli Chala	2021-08-01	GE0741	Miniopteridae	Miniopterus	Miniopterus schreibersii	Juvenile	Male	Non-scrotal	45.6	13	No
Georgia	Grdzeli Chala	2021-08-01	GE0742	Rhinolophidae	Rhinolophus	Rhinolophus ferrumequinum	Adult	Female	Post-lactating	58.6	21	No
Georgia	Grdzeli Chala	2021-08-01	GE0743	Vespertilionidae	Myotis	Myotis emarginatus	Juvenile	Female	Non-breeding	38.2	8	No
Georgia	Grdzeli Chala	2021-08-01	GE0744	Vespertilionidae	Myotis	Myotis emarginatus	Juvenile	Female	Non-breeding	39.3	8	No
Georgia	Grdzeli Chala	2021-08-01	GE0745	Miniopteridae	Miniopterus	Miniopterus schreibersii	Adult	Female	Post-lactating	40.2	9	No
Georgia	Grdzeli Chala	2021-08-01	GE0746	Miniopteridae	Miniopterus	Miniopterus schreibersii	Adult	Female	Post-lactating	46.1	12	No
Georgia	Grdzeli Chala	2021-08-01	GE0747	Rhinolophidae	Rhinolophus	Rhinolophus ferrumequinum	Juvenile	Female	Non-breeding	55.9	15	No
Georgia	Grdzeli Chala	2021-08-01	GE0748	Miniopteridae	Miniopterus	Miniopterus schreibersii	Juvenile	Male	Non-scrotal	45.1	13	No
Georgia	Grdzeli Chala	2021-08-01	GE0749	Rhinolophidae	Rhinolophus	Rhinolophus ferrumequinum	Juvenile	Male	Non-scrotal	54.1	17	No
Georgia	Grdzeli Chala	2021-08-01	GE0750	Vespertilionidae	Myotis	Myotis emarginatus	Adult	Female	Post-lactating	40.2	11	No
Georgia	Grdzeli Chala	2021-08-02	GE0751	Vespertilionidae	Myotis	Myotis emarginatus	Juvenile	Female	Non-breeding	41.5	7	No
Georgia	Grdzeli Chala	2021-08-02	GE0752	Vespertilionidae	Myotis	Myotis emarginatus	Adult	Female	Post-lactating	39.5	8.5	No
Georgia	Grdzeli Chala	2021-08-02	GE0753	Rhinolophidae	Rhinolophus	Rhinolophus ferrumequinum	Juvenile	Male	Non-scrotal	55.9	15	No
Georgia	Grdzeli Chala	2021-08-02	GE0754	Vespertilionidae	Myotis	Myotis emarginatus	Adult	Female	Post-lactating	39.5	9	No
Georgia	Grdzeli Chala	2021-08-02	GE0755	Vespertilionidae	Myotis	Myotis emarginatus	Adult	Female	Post-lactating	39.4	10	No
Georgia	Grdzeli Chala	2021-08-02	GE0756	Miniopteridae	Miniopterus	Miniopterus schreibersii	Juvenile	Female	Non-breeding	45.6	13	No
Georgia	Grdzeli Chala	2021-08-02	GE0757	Miniopteridae	Miniopterus	Miniopterus schreibersii	Juvenile	Male	Non-scrotal	46.1	12	No
Georgia	Grdzeli Chala	2021-08-03	GE0758	Vespertilionidae	Myotis	Myotis emarginatus	Adult	Female	Post-lactating	40.8	8	No
Georgia	Grdzeli Chala	2021-08-03	GE0759	Vespertilionidae	Myotis	Myotis emarginatus	Adult	Female	Post-lactating	42.7	9.5	No
Georgia	Grdzeli Chala	2021-08-03	GE0760	Rhinolophidae	Rhinolophus	Rhinolophus ferrumequinum	Adult	Female	Post-lactating	53.7	17	No
Georgia	Grdzeli Chala	2021-08-03	GE0761	Vespertilionidae	Myotis	Myotis emarginatus	Adult	Female	Post-lactating	40.5	8	No
Georgia	Grdzeli Chala	2021-08-03	GE0762	Vespertilionidae	Myotis	Myotis emarginatus	Adult	Female	Post-lactating	39.4	9	No
Georgia	Grdzeli Chala	2021-08-03	GE0763	Rhinolophidae	Rhinolophus	Rhinolophus ferrumequinum	Adult	Female	Post-lactating	53.7	19	No
Georgia	Grdzeli Chala	2021-08-03	GE0764	Vespertilionidae	Myotis	Myotis emarginatus	Adult	Female	Post-lactating	41.7	10	No
Georgia	Grdzeli Chala	2021-08-03	GE0765	Rhinolophidae	Rhinolophus	Rhinolophus ferrumequinum	Juvenile	Male	Non-scrotal	56.6	16	No
Georgia	Grdzeli Chala	2021-08-03	GE0766	Vespertilionidae	Myotis	Myotis emarginatus	Juvenile	Male	Non-scrotal	38.6	9	No
Georgia	Grdzeli Chala	2021-08-03	GE0767	Vespertilionidae	Myotis	Myotis emarginatus	Adult	Female	Post-lactating	40.3	10	No
Georgia	Grdzeli Chala	2021-08-03	GE0768	Miniopteridae	Miniopterus	Miniopterus schreibersii	Juvenile	Female	Non-breeding	46.2	14	No
Georgia	Grdzeli Chala	2021-08-03	GE0769	Rhinolophidae	Rhinolophus	Rhinolophus ferrumequinum	Juvenile	Male	Non-scrotal	55.9	17	No
Georgia	Grdzeli Chala	2021-08-04	GE0770	Miniopteridae	Miniopterus	Miniopterus schreibersii	Juvenile	Male	Non-scrotal	46.2	13	No
Georgia	Grdzeli Chala	2021-08-04	GE0771	Miniopteridae	Miniopterus	Miniopterus schreibersii	Juvenile	Male	Non-scrotal	44.7	14	No
Georgia	Grdzeli Chala	2021-08-05	GE0772	Vespertilionidae	Myotis	Myotis emarginatus	Adult	Female	Post-lactating	39	13	No
Georgia	Grdzeli Chala	2021-08-05	GE0773	Vespertilionidae	Myotis	Myotis emarginatus	Adult	Female	Post-lactating	42.8	12	No
Georgia	Grdzeli Chala	2021-08-05	GE0774	Rhinolophidae	Rhinolophus	Rhinolophus ferrumequinum	Juvenile	Male	Non-scrotal	37.3	6	No
Georgia	Grdzeli Chala	2021-08-05	GE0775	Vespertilionidae	Myotis	Myotis emarginatus	Juvenile	Male	Non-scrotal	37.2	6	No
Georgia	Grdzeli Chala	2021-08-05	GE0776	Vespertilionidae	Myotis	Myotis emarginatus	Adult	Female	Post-lactating	41.5	9	No
Georgia	Grdzeli Chala	2021-08-05	GE0777	Miniopteridae	Miniopterus	Miniopterus schreibersii	Juvenile	Male	Non-scrotal	46	15	No
Georgia	Grdzeli Chala	2021-08-05	GE0778	Rhinolophidae	Rhinolophus	Rhinolophus ferrumequinum	Juvenile	Male	Non-scrotal	54.1	18	No
Georgia	Grdzeli Chala	2021-08-05	GE0779	Vespertilionidae	Myotis	Myotis emarginatus	Adult	Female	Post-lactating	37.5	23	No
Georgia	Grdzeli Chala	2021-08-06	GE0780	Vespertilionidae	Myotis	Myotis emarginatus	Adult	Male	Scrotal	37.9	7	No
Georgia	Grdzeli Chala	2021-08-06	GE0781	Rhinolophidae	Rhinolophus	Rhinolophus ferrumequinum	Juvenile	Female	Post-lactating	57.2	20	No
Georgia	Grdzeli Chala	2021-08-06	GE0782	Vespertilionidae	Myotis	Myotis emarginatus	Adult	Female	Post-lactating	38.7	11	No
Georgia	Grdzeli Chala	2021-08-06	GE0783	Rhinolophidae	Rhinolophus	Rhinolophus ferrumequinum	Juvenile	Male	Non-scrotal	55.9	18	No
Georgia	Grdzeli Chala	2021-08-06	GE0784	Miniopteridae	Miniopterus	Miniopterus schreibersii	Juvenile	Male	Non-scrotal	45.6	12.5	No
Georgia	Grdzeli Chala	2021-08-06	GE0785	Miniopteridae	Miniopterus	Miniopterus schreibersii	Juvenile	Male	Non-scrotal	45	13	No
Georgia	Grdzeli Chala	2021-08-06	GE0786	Vespertilionidae	Myotis	Myotis emarginatus	Juvenile	Female	Non-breeding	39.3	9.5	No
Georgia	Grdzeli Chala	2021-08-06	GE0787	Rhinolophidae	Rhinolophus	Rhinolophus ferrumequinum	Juvenile	Male	Non-scrotal	56.9	14	No
Georgia	Grdzeli Chala	2021-08-06	GE0788	Rhinolophidae	Rhinolophus	Rhinolophus ferrumequinum	Adult	Female	Post-lactating	58	21	No
Georgia	Grdzeli Chala	2021-08-06	GE0789	Rhinolophidae	Rhinolophus	Rhinolophus ferrumequinum	Juvenile	Female	Non-breeding	53.6	13	No
Georgia	Grdzeli Chala	2021-08-06	GE0790	Miniopteridae	Miniopterus	Miniopterus schreibersii	Juvenile	Male	Non-scrotal	46.4	16.5	No
Georgia	Grdzeli Chala	2021-08-06	GE0791	Miniopteridae	Miniopterus	Miniopterus schreibersii	Adult	Female	Post-lactating	46.5	13.5	No
Georgia	Grdzeli Chala	2021-08-06	GE0792	Vespertilionidae	Myotis	Myotis emarginatus	Adult	Female	Post-lactating	40.3	9	No
Georgia	Grdzeli Chala	2021-08-06	GE0793	Miniopteridae	Miniopterus	Miniopterus schreibersii	Adult	Male	Scrotal	46.3	13	No
Georgia	Grdzeli Chala	2021-08-06	GE0794	Rhinolophidae	Rhinolophus	Rhinolophus ferrumequinum	Juvenile	Male	Non-scrotal	53.9	16	No
Georgia	Grdzeli Chala	2021-08-07	GE0795	Miniopteridae	Miniopterus	Miniopterus schreibersii	Adult	Male	Scrotal	45.5	14	No
Georgia	Grdzeli Chala	2021-08-07	GE0796	Miniopteridae	Miniopterus	Miniopterus schreibersii	Juvenile	Male	Non-scrotal	44.2	12	No
Georgia	Grdzeli Chala	2021-08-07	GE0797	Vespertilionidae	Myotis	Myotis emarginatus	Adult	Female	Post-lactating	41.1	13	No
Georgia	Grdzeli Chala	2021-08-07	GE0798	Miniopteridae	Miniopterus	Miniopterus schreibersii	Juvenile	Male	Non-scrotal	45.5	14	No
Georgia	Grdzeli Chala	2021-08-07	GE0799	Miniopteridae	Miniopterus	Miniopterus schreibersii	Juvenile	Male	Non-scrotal	45.8	15	No
Georgia	Grdzeli Chala	2021-08-07	GE0800	Rhinolophidae	Rhinolophus	Rhinolophus ferrumequinum	Adult	Female	Post-lactating	57.9	18	No
Georgia	Grdzeli Chala	2021-08-07	GE0801	Vespertilionidae	Myotis	Myotis emarginatus	Juvenile	Female	Non-breeding	40	10	No
Georgia	Grdzeli Chala	2021-08-07	GE0802	Vespertilionidae	Myotis	Myotis emarginatus	Adult	Female	Post-lactating	40.1	11	No
Georgia	Grdzeli Chala	2021-08-07	GE0803	Vespertilionidae	Myotis	Myotis emarginatus	Adult	Female	Post-lactating	40.7	9.5	No
Georgia	Grdzeli Chala	2021-08-07	GE0804	Vespertilionidae	Myotis	Myotis emarginatus	Adult	Female	Post-lactating	40.8	9.5	No
Georgia	Grdzeli Chala	2021-08-07	GE0805	Miniopteridae	Miniopterus	Miniopterus schreibersii	Juvenile	Male	Non-scrotal	45.5	11	No
Georgia	Grdzeli Chala	2021-08-07	GE0806	Miniopteridae	Miniopterus	Miniopterus schreibersii	Adult	Female	Post-lactating	45.6	15	No
Georgia	Grdzeli Chala	2021-08-07	GE0807	Vespertilionidae	Myotis	Myotis emarginatus	Adult	Female	Post-lactating	39.7	10	No
Georgia	Grdzeli Chala	2021-08-07	GE0808	Vespertilionidae	Myotis	Myotis emarginatus	Adult	Female	Post-lactating	41	10	No
Georgia	Grdzeli Chala	2021-08-07	GE0809	Vespertilionidae	Myotis	Myotis emarginatus	Adult	Female	Post-lactating	40.8	8.5	No
Georgia	Grdzeli Chala	2021-08-07	GE0810	Miniopteridae	Miniopterus	Miniopterus schreibersii	Adult	Female	Post-lactating	46.5	13.5	No
Georgia	Vardigora	2021-08-03	GE0811	Miniopteridae	Miniopterus	Miniopterus schreibersii	Juvenile	Male	Non-scrotal	44.6	12	No
Georgia	Vardigora	2021-08-03	GE0812	Miniopteridae	Miniopterus	Miniopterus schreibersii	Juvenile	Female	Non-breeding	43	11	No
Georgia	Vardigora	2021-08-03	GE0813	Miniopteridae	Miniopterus	Miniopterus schreibersii	Juvenile	Male	Non-scrotal	42.2	13	No
Georgia	Vardigora	2021-08-03	GE0814	Miniopteridae	Miniopterus	Miniopterus schreibersii	Juvenile	Male	Non-scrotal	45.8	12	No
Georgia	Vardigora	2021-08-03	GE0815	Miniopteridae	Miniopterus	Miniopterus schreibersii	Juvenile	Male	Non-scrotal	46.7	14	No
Georgia	Vardigora	2021-08-03	GE0816	Miniopteridae	Miniopterus	Miniopterus schreibersii	Juvenile	Female	Non-breeding	44	11.1	No
Georgia	Vardigora	2021-08-03	GE0817	Rhinolophidae	Rhinolophus	Rhinolophus euryale	Juvenile	Female	Non-breeding	41.7	10	No
Georgia	Vardigora	2021-08-03	GE0818	Miniopteridae	Miniopterus	Miniopterus schreibersii	Juvenile	Female	Non-breeding	45.7	11	No
Georgia	Vardigora	2021-08-03	GE0819	Miniopteridae	Miniopterus	Miniopterus schreibersii	Juvenile	Female	Non-breeding	46	14	No
Georgia	Vardigora	2021-08-03	GE0820	Miniopteridae	Miniopterus	Miniopterus schreibersii	Juvenile	Male	Non-scrotal	45.9	13	No
Georgia	Vardigora	2021-08-03	GE0821	Miniopteridae	Miniopterus	Miniopterus schreibersii	Juvenile	Male	Non-scrotal	44.9	12	No
Georgia	Vardigora	2021-08-03	GE0822	Miniopteridae	Miniopterus	Miniopterus schreibersii	Juvenile	Female	Lactating	46	13	No
Georgia	Vardigora	2021-08-03	GE0823	Miniopteridae	Miniopterus	Miniopterus schreibersii	Juvenile	Male	Non-scrotal	46.8	13.5	No
Georgia	Vardigora	2021-08-03	GE0824	Miniopteridae	Miniopterus	Miniopterus schreibersii	Juvenile	Male	Non-scrotal	46.2	13.5	No
Georgia	Vardigora	2021-08-03	GE0825	Miniopteridae	Miniopterus	Miniopterus schreibersii	Juvenile	Male	Non-scrotal	44.8	10	No
Georgia	Vardigora	2021-08-03	GE0826	Miniopteridae	Miniopterus	Miniopterus schreibersii	Juvenile	Female	Non-breeding	45.3	11	No
Georgia	Vardigora	2021-08-03	GE0827	Miniopteridae	Miniopterus	Miniopterus schreibersii	Adult	Female	Post-lactating	45.1	14	No
Georgia	Vardigora	2021-08-04	GE0828	Miniopteridae	Miniopterus	Miniopterus schreibersii	Juvenile	Male	Non-scrotal	45.6	14	No
Georgia	Vardigora	2021-08-04	GE0829	Miniopteridae	Miniopterus	Miniopterus schreibersii	Juvenile	Male	Non-scrotal	44.5	7	No
Georgia	Vardigora	2021-08-04	GE0830	Miniopteridae	Miniopterus	Miniopterus schreibersii	Juvenile	Male	Non-scrotal	45.1	12	No
Georgia	Vardigora	2021-08-04	GE0831	Miniopteridae	Miniopterus	Miniopterus schreibersii	Juvenile	Male	Non-scrotal	45.6	13	No
Georgia	Vardigora	2021-08-04	GE0832	Miniopteridae	Miniopterus	Miniopterus schreibersii	Juvenile	Male	Non-scrotal	45.5	13	No
Georgia	Vardigora	2021-08-04	GE0833	Miniopteridae	Miniopterus	Miniopterus schreibersii	Juvenile	Male	Non-scrotal	44.5	13	No
Georgia	Vardigora	2021-08-04	GE0834	Miniopteridae	Miniopterus	Miniopterus schreibersii	Juvenile	Female	Non-breeding	44.8	12	No
Georgia	Vardigora	2021-08-04	GE0835	Miniopteridae	Miniopterus	Miniopterus schreibersii	Juvenile	Female	Non-breeding	45.2	13	No
Georgia	Vardigora	2021-08-04	GE0836	Miniopteridae	Miniopterus	Miniopterus schreibersii	Juvenile	Male	Non-scrotal	44.9	13	No
Georgia	Vardigora	2021-08-04	GE0837	Miniopteridae	Miniopterus	Miniopterus schreibersii	Juvenile	Female	Non-breeding	46.1	12	No
Georgia	Vardigora	2021-08-04	GE0838	Miniopteridae	Miniopterus	Miniopterus schreibersii	Juvenile	Male	Non-scrotal	44.3	11	No
Georgia	Vardigora	2021-08-04	GE0839	Miniopteridae	Miniopterus	Miniopterus schreibersii	Juvenile	Male	Non-scrotal	43	13	No
Georgia	Vardigora	2021-08-04	GE0840	Miniopteridae	Miniopterus	Miniopterus schreibersii	Juvenile	Female	Non-breeding	45.1	13	No
Georgia	Vardigora	2021-08-04	GE0841	Miniopteridae	Miniopterus	Miniopterus schreibersii	Juvenile	Female	Non-breeding	45.9	12	No
Georgia	Vardigora	2021-08-04	GE0842	Miniopteridae	Miniopterus	Miniopterus schreibersii	Juvenile	Female	Non-breeding	44.5	12	No
Georgia	Vardigora	2021-08-04	GE0843	Miniopteridae	Miniopterus	Miniopterus schreibersii	Juvenile	Female	Non-breeding	45.1	12	No
Georgia	Vardigora	2021-08-04	GE0844	Miniopteridae	Miniopterus	Miniopterus schreibersii	Juvenile	Male	Non-scrotal	44.5	12	No
Georgia	Vardigora	2021-08-04	GE0845	Rhinolophidae	Rhinolophus	Rhinolophus euryale	Juvenile	Male	Non-scrotal	44	10	No
Georgia	Vardigora	2021-08-04	GE0846	Miniopteridae	Miniopterus	Miniopterus schreibersii	Juvenile	Female	Non-breeding	45	12	No
Georgia	Vardigora	2021-08-05	GE0847	Miniopteridae	Miniopterus	Miniopterus schreibersii	Juvenile	Female	Non-breeding	45.9	14	No
Georgia	Vardigora	2021-08-05	GE0848	Miniopteridae	Miniopterus	Miniopterus schreibersii	Juvenile	Female	Non-breeding	46	14	No
Georgia	Vardigora	2021-08-05	GE0849	Miniopteridae	Miniopterus	Miniopterus schreibersii	Juvenile	Male	Non-scrotal	44.7	14	No
Georgia	Vardigora	2021-08-05	GE0850	Miniopteridae	Miniopterus	Miniopterus schreibersii	Juvenile	Male	Non-scrotal	44.5	14	No
Georgia	Vardigora	2021-08-05	GE0851	Miniopteridae	Miniopterus	Miniopterus schreibersii	Juvenile	Male	Non-scrotal	45.4	12	No
Georgia	Vardigora	2021-08-05	GE0852	Rhinolophidae	Rhinolophus	Rhinolophus euryale	Juvenile	Male	Non-scrotal	43	10	No
Georgia	Vardigora	2021-08-05	GE0853	Miniopteridae	Miniopterus	Miniopterus schreibersii	Juvenile	Female	Non-breeding	45.9	13	No
Georgia	Vardigora	2021-08-05	GE0854	Miniopteridae	Miniopterus	Miniopterus schreibersii	Juvenile	Female	Non-breeding	45.9	13	No
Georgia	Vardigora	2021-08-06	GE0855	Vespertilionidae	Myotis	Myotis blythii	Adult	Male	Non-scrotal	56.5	27	No
Georgia	Vardigora	2021-08-06	GE0856	Miniopteridae	Miniopterus	Miniopterus schreibersii	Adult	Female	Post-lactating	47.1	12	No
Georgia	Vardigora	2021-08-06	GE0857	Rhinolophidae	Rhinolophus	Rhinolophus euryale	Juvenile	Male	Non-scrotal	42.2	9.5	No
Georgia	Vardigora	2021-08-06	GE0858	Miniopteridae	Miniopterus	Miniopterus schreibersii	Juvenile	Male	Non-scrotal	42.1	11	No
Georgia	Vardigora	2021-08-06	GE0859	Vespertilionidae	Myotis	Myotis blythii	Adult	Male	Non-scrotal	56.8	26	No
Georgia	Vardigora	2021-08-06	GE0860	Miniopteridae	Miniopterus	Miniopterus schreibersii	Juvenile	Male	Non-scrotal	45.9	13	No
Georgia	Vardigora	2021-08-06	GE0861	Miniopteridae	Miniopterus	Miniopterus schreibersii	Juvenile	Male	Non-scrotal	43.3	14	No
Georgia	Vardigora	2021-08-06	GE0862	Miniopteridae	Miniopterus	Miniopterus schreibersii	Juvenile	Male	Non-scrotal	44.2	14	No
Georgia	Vardigora	2021-08-06	GE0863	Miniopteridae	Miniopterus	Miniopterus schreibersii	Juvenile	Female	Non-breeding	43.5	12	No
Georgia	Vardigora	2021-08-06	GE0864	Miniopteridae	Miniopterus	Miniopterus schreibersii	Juvenile	Male	Non-scrotal	46.2	12	No
Georgia	Vardigora	2021-08-06	GE0865	Miniopteridae	Miniopterus	Miniopterus schreibersii	Juvenile	Male	Non-scrotal	43.8	13	No
Georgia	Vardigora	2021-08-07	GE0866	Miniopteridae	Miniopterus	Miniopterus schreibersii	Juvenile	Male	Non-scrotal	44.9	13	No
Georgia	Vardigora	2021-08-07	GE0867	Miniopteridae	Miniopterus	Miniopterus schreibersii	Juvenile	Female	Non-breeding	44.9	13	No
Georgia	Vardigora	2021-08-07	GE0868	Miniopteridae	Miniopterus	Miniopterus schreibersii	Juvenile	Female	Non-breeding	46.3	12.5	No
Georgia	Vardigora	2021-08-07	GE0869	Miniopteridae	Miniopterus	Miniopterus schreibersii	Juvenile	Male	Non-scrotal	46	15	No
Georgia	Vardigora	2021-08-07	GE0870	Miniopteridae	Miniopterus	Miniopterus schreibersii	Adult	Female	Post-lactating	46.2	13.5	No
Georgia	Vardigora	2021-08-07	GE0871	Miniopteridae	Miniopterus	Miniopterus schreibersii	Juvenile	Male	Non-scrotal	45.7	13.5	No
Georgia	Vardigora	2021-08-07	GE0872	Miniopteridae	Miniopterus	Miniopterus schreibersii	Juvenile	Male	Non-scrotal	44.9	12	No
Georgia	Vardigora	2021-08-07	GE0873	Miniopteridae	Miniopterus	Miniopterus schreibersii	Juvenile	Male	Non-scrotal	46.1	12.5	No
Georgia	Vardigora	2021-08-08	GE0874	Miniopteridae	Miniopterus	Miniopterus schreibersii	Juvenile	Female	Non-breeding	45.6	13	No
Georgia	Vardigora	2021-08-08	GE0875	Miniopteridae	Miniopterus	Miniopterus schreibersii	Juvenile	Female	Non-breeding	45.9	14	No
Georgia	Vardigora	2021-08-08	GE0876	Miniopteridae	Miniopterus	Miniopterus schreibersii	Juvenile	Male	Non-scrotal	45.9	15	No
Georgia	Vardigora	2021-08-08	GE0877	Miniopteridae	Miniopterus	Miniopterus schreibersii	Juvenile	Female	Non-breeding	44.7	14	No
Georgia	Vardigora	2021-08-08	GE0878	Miniopteridae	Miniopterus	Miniopterus schreibersii	Juvenile	Female	Non-breeding	46.5	13	No
Georgia	Vardigora	2021-08-08	GE0879	Miniopteridae	Miniopterus	Miniopterus schreibersii	Juvenile	Female	Non-breeding	46.1	14	No
Georgia	Vardigora	2021-08-08	GE0880	Miniopteridae	Miniopterus	Miniopterus schreibersii	Juvenile	Male	Non-scrotal	44.8	12	No
Georgia	Vardigora	2021-08-08	GE0881	Miniopteridae	Miniopterus	Miniopterus schreibersii	Juvenile	Female	Non-breeding	47.1	13	No
Georgia	Vardigora	2021-08-08	GE0882	Miniopteridae	Miniopterus	Miniopterus schreibersii	Juvenile	Female	Non-breeding	45.1	13	No
Georgia	Vardigora	2021-08-09	GE0883	Miniopteridae	Miniopterus	Miniopterus schreibersii	Juvenile	Female	Non-breeding	45.1	12	No
Georgia	Vardigora	2021-08-09	GE0884	Miniopteridae	Miniopterus	Miniopterus schreibersii	Juvenile	Male	Non-scrotal	45.1	14	No
Georgia	Vardigora	2021-08-09	GE0885	Miniopteridae	Miniopterus	Miniopterus schreibersii	Juvenile	Female	Non-breeding	45.1	11	No
Georgia	Vardigora	2021-08-09	GE0886	Miniopteridae	Miniopterus	Miniopterus schreibersii	Juvenile	Male	Non-scrotal	45	13	No
Georgia	Vardigora	2021-08-09	GE0887	Miniopteridae	Miniopterus	Miniopterus schreibersii	Juvenile	Male	Non-scrotal	44.5	14	No
Georgia	Vardigora	2021-08-09	GE0888	Miniopteridae	Miniopterus	Miniopterus schreibersii	Juvenile	Female	Non-breeding	45.5	13	No
Georgia	Vardigora	2021-08-09	GE0889	Miniopteridae	Miniopterus	Miniopterus schreibersii	Juvenile	Female	Non-breeding	46.3	13	No
Georgia	Vardigora	2021-08-09	GE0890	Miniopteridae	Miniopterus	Miniopterus schreibersii	Juvenile	Male	Non-scrotal	45.5	12	No
Georgia	Vardigora	2021-08-10	GE0891	Miniopteridae	Miniopterus	Miniopterus schreibersii	Juvenile	Male	Non-scrotal	45.9	12	No
Georgia	Vardigora	2021-08-10	GE0892	Miniopteridae	Miniopterus	Miniopterus schreibersii	Juvenile	Male	Non-scrotal	44.7	12	No
Georgia	Vardigora	2021-08-10	GE0893	Miniopteridae	Miniopterus	Miniopterus schreibersii	Juvenile	Female	Non-breeding	45.2	12	No
Georgia	Vardigora	2021-08-10	GE0894	Miniopteridae	Miniopterus	Miniopterus schreibersii	Juvenile	Female	Non-breeding	45.9	13	No
Georgia	Vardigora	2021-08-10	GE0895	Miniopteridae	Miniopterus	Miniopterus schreibersii	Adult	Female	Post-lactating	46.5	14.5	No
Georgia	Vardigora	2021-08-10	GE0896	Miniopteridae	Miniopterus	Miniopterus schreibersii	Juvenile	Male	Non-scrotal	45.3	11.5	No
Georgia	Vardigora	2021-08-10	GE0897	Miniopteridae	Miniopterus	Miniopterus schreibersii	Juvenile	Male	Non-scrotal	45.7	13	No
Georgia	Vardigora	2021-08-10	GE0898	Miniopteridae	Miniopterus	Miniopterus schreibersii	Juvenile	Male	Non-scrotal	46.5	14	No
Georgia	Vardigora	2021-08-10	GE0899	Miniopteridae	Miniopterus	Miniopterus schreibersii	Adult	Female	Post-lactating	44.2	14	No
Georgia	Vardigora	2021-08-10	GE0900	Miniopteridae	Miniopterus	Miniopterus schreibersii	Juvenile	Female	Non-breeding	45.3	12	No
Jordan	Pella Cave	2018-10-04	JO0001	Rhinopomatidae	Rhinopoma	Rhinopoma microphyllum	Adult	Male	Non-scrotal	65.2	18	No
Jordan	Pella Cave	2018-10-04	JO0002	Rhinopomatidae	Rhinopoma	Rhinopoma microphyllum	Adult	Male	Non-scrotal	69.1	27	No
Jordan	Pella Cave	2018-10-04	JO0003	Rhinopomatidae	Rhinopoma	Rhinopoma microphyllum	Adult	Female	Non-breeding	66.5	26	No
Jordan	Pella Cave	2018-10-04	JO0004	Rhinopomatidae	Rhinopoma	Rhinopoma microphyllum	Adult	Male	Non-scrotal	65.3	21	No
Jordan	Pella Cave	2018-10-04	JO0005	Rhinopomatidae	Rhinopoma	Rhinopoma microphyllum	Adult	Male	Non-scrotal	63.3	21	No
Jordan	Pella Cave	2018-10-04	JO0006	Rhinopomatidae	Rhinopoma	Rhinopoma microphyllum	Adult	Male	Non-scrotal	65.1	20	No
Jordan	Pella Cave	2018-10-04	JO0007	Rhinopomatidae	Rhinopoma	Rhinopoma microphyllum	Adult	Male	Non-scrotal	65.2	19	No
Jordan	Pella Cave	2018-10-04	JO0008	Rhinopomatidae	Rhinopoma	Rhinopoma microphyllum	Adult	Male	Non-scrotal	66.9	20	No
Jordan	Pella Cave	2018-10-04	JO0009	Pteropodidae	Rousettus	Rousettus aegyptiacus	Adult	Male	Scrotal	98.3	170	No
Jordan	Pella Cave	2018-10-04	JO0010	Rhinopomatidae	Rhinopoma	Rhinopoma microphyllum	Adult	Male	Non-scrotal	68.5	23	No
Jordan	Pella Cave	2018-10-04	JO0011	Rhinopomatidae	Rhinopoma	Rhinopoma microphyllum	Adult	Male	Non-scrotal	62	20	No
Jordan	Pella Cave	2018-10-04	JO0012	Rhinopomatidae	Rhinopoma	Rhinopoma microphyllum	Adult	Female	Non-breeding	62	19	No
Jordan	Pella Cave	2018-10-04	JO0013	Rhinopomatidae	Rhinopoma	Rhinopoma microphyllum	Adult	Male	Non-scrotal	61	24	No
Jordan	Pella Cave	2018-10-04	JO0014	Rhinopomatidae	Rhinopoma	Rhinopoma microphyllum	Adult	Male	Non-scrotal	70	31	No
Jordan	Pella Cave	2018-10-04	JO0015	Rhinopomatidae	Rhinopoma	Rhinopoma microphyllum	Adult	Male	Non-scrotal	69	24	No
Jordan	Pella Cave	2018-10-04	JO0016	Rhinopomatidae	Rhinopoma	Rhinopoma microphyllum	Adult	Male	Non-scrotal	63	23	No
Jordan	Pella Cave	2018-10-04	JO0017	Rhinopomatidae	Rhinopoma	Rhinopoma microphyllum	Adult	Male	Non-scrotal	65	24	No
Jordan	Pella Cave	2018-10-04	JO0018	Rhinopomatidae	Rhinopoma	Rhinopoma microphyllum	Adult	Male	Non-scrotal	68	23	No
Jordan	Pella Cave	2018-10-04	JO0019	Rhinopomatidae	Rhinopoma	Rhinopoma microphyllum	Adult	Male	Non-scrotal	61	17	No
[truncated: 2,279 more rows]
