# Supplementary material for: Distribution of bat species in Western Asia: Occurrence records from the Western Asia Bat Research Network (WAB-Net) project
Source: Biodivers Data J. 2024 Aug 21;12:e132199. doi: 10.3897/BDJ.12.e132199 (PMC11358616; doi:10.3897/BDJ.12.e132199)
Supplement: Supplementary material 2 — Updated species identifications based on multiple lines of evidence [file bdj-12-e132199-s002.csv]

Country	Site	Animal ID	Field species identification	Barcode results	Final species determination	Justification for species reassignment	GenBank accession number	GBIF occurrenceID
Armenia	Areni 1 Cave	AM0001	Barbastella caspica	Barbastella caspica	Barbastella caspica			a03d87cc-e19c-11ee-bd3d-0242ac120002
Armenia	Areni 1 Cave	AM0002	Barbastella caspica		Barbastella caspica			a03d89ca-e19c-11ee-bd3d-0242ac120002
Armenia	Areni 1 Cave	AM0003	Barbastella caspica		Barbastella caspica			a03d8aec-e19c-11ee-bd3d-0242ac120002
Armenia	Areni 1 Cave	AM0004	Barbastella caspica		Barbastella caspica			a03d8c04-e19c-11ee-bd3d-0242ac120002
Armenia	Areni 1 Cave	AM0005	Barbastella caspica		Barbastella caspica			a03d9078-e19c-11ee-bd3d-0242ac120002
Armenia	Areni 1 Cave	AM0006	Barbastella caspica	Barbastella caspica	Barbastella caspica		http://www.ncbi.nlm.nih.gov/nuccore/PP929091	a03d92bc-e19c-11ee-bd3d-0242ac120002
Armenia	Areni 1 Cave	AM0007	Eptesicus serotinus	Failed	Cnephaeus serotinus	Updated taxonomy (Claudio, VC. et al. 2023. Zoologia (Curitiba), 40, e22029)		a03d93fc-e19c-11ee-bd3d-0242ac120002
Armenia	Areni 1 Cave	AM0008	Myotis blythii	Myotis blythii	Myotis blythii		http://www.ncbi.nlm.nih.gov/nuccore/PP929092	a03d9500-e19c-11ee-bd3d-0242ac120002
Armenia	Areni 1 Cave	AM0009	Eptesicus serotinus		Cnephaeus serotinus	Updated taxonomy (Claudio, VC. et al. 2023. Zoologia (Curitiba), 40, e22029)		a03d9604-e19c-11ee-bd3d-0242ac120002
Armenia	Areni 1 Cave	AM0010	Barbastella caspica		Barbastella caspica			a03d9762-e19c-11ee-bd3d-0242ac120002
Armenia	Areni 1 Cave	AM0011	Eptesicus serotinus		Cnephaeus serotinus	Updated taxonomy (Claudio, VC. et al. 2023. Zoologia (Curitiba), 40, e22029)		a03d99d8-e19c-11ee-bd3d-0242ac120002
Armenia	Areni 1 Cave	AM0012	Eptesicus serotinus		Cnephaeus serotinus	Updated taxonomy (Claudio, VC. et al. 2023. Zoologia (Curitiba), 40, e22029)		a03d9af0-e19c-11ee-bd3d-0242ac120002
Armenia	Areni 1 Cave	AM0013	Eptesicus serotinus	Failed	Cnephaeus serotinus	Updated taxonomy (Claudio, VC. et al. 2023. Zoologia (Curitiba), 40, e22029)		a03d9bea-e19c-11ee-bd3d-0242ac120002
Armenia	Areni 1 Cave	AM0014	Myotis blythii		Myotis blythii			a03d9ce4-e19c-11ee-bd3d-0242ac120002
Armenia	Areni 1 Cave	AM0015	Barbastella caspica		Barbastella caspica			a03d9de8-e19c-11ee-bd3d-0242ac120002
Armenia	Areni 1 Cave	AM0016	Barbastella caspica		Barbastella caspica			a03d9ee2-e19c-11ee-bd3d-0242ac120002
Armenia	Areni 1 Cave	AM0017	Barbastella caspica		Barbastella caspica			a03da14e-e19c-11ee-bd3d-0242ac120002
Armenia	Areni 1 Cave	AM0018	Barbastella caspica		Barbastella caspica			a03da266-e19c-11ee-bd3d-0242ac120002
Armenia	Areni 1 Cave	AM0019	Eptesicus serotinus		Cnephaeus serotinus	Updated taxonomy (Claudio, VC. et al. 2023. Zoologia (Curitiba), 40, e22029)		a03da3ba-e19c-11ee-bd3d-0242ac120002
Armenia	Areni 1 Cave	AM0020	Eptesicus serotinus		Cnephaeus serotinus	Updated taxonomy (Claudio, VC. et al. 2023. Zoologia (Curitiba), 40, e22029)		a03da4be-e19c-11ee-bd3d-0242ac120002
Armenia	Areni 1 Cave	AM0021	Barbastella caspica	Failed	Barbastella caspica			a03da5b8-e19c-11ee-bd3d-0242ac120002
Armenia	Areni 1 Cave	AM0022	Eptesicus serotinus		Cnephaeus serotinus	Updated taxonomy (Claudio, VC. et al. 2023. Zoologia (Curitiba), 40, e22029)		a03da6a8-e19c-11ee-bd3d-0242ac120002
Armenia	Areni 1 Cave	AM0023	Eptesicus serotinus	Failed	Cnephaeus serotinus	Updated taxonomy (Claudio, VC. et al. 2023. Zoologia (Curitiba), 40, e22029)		a03da7b6-e19c-11ee-bd3d-0242ac120002
Armenia	Areni 1 Cave	AM0024	Eptesicus serotinus	Failed	Cnephaeus serotinus	Updated taxonomy (Claudio, VC. et al. 2023. Zoologia (Curitiba), 40, e22029)		a03daab8-e19c-11ee-bd3d-0242ac120002
Armenia	Areni 1 Cave	AM0025	Eptesicus serotinus		Cnephaeus serotinus	Updated taxonomy (Claudio, VC. et al. 2023. Zoologia (Curitiba), 40, e22029)		a03dac0c-e19c-11ee-bd3d-0242ac120002
Armenia	Areni 1 Cave	AM0026	Barbastella caspica		Barbastella caspica			a03dad06-e19c-11ee-bd3d-0242ac120002
Armenia	Areni 1 Cave	AM0027	Eptesicus serotinus		Cnephaeus serotinus	Updated taxonomy (Claudio, VC. et al. 2023. Zoologia (Curitiba), 40, e22029)		a03dae78-e19c-11ee-bd3d-0242ac120002
Armenia	Areni 1 Cave	AM0028	Myotis blythii		Myotis blythii			a03dafae-e19c-11ee-bd3d-0242ac120002
Armenia	Areni 1 Cave	AM0029	Barbastella caspica		Barbastella caspica			a03db0b2-e19c-11ee-bd3d-0242ac120002
Armenia	Areni 1 Cave	AM0030	Eptesicus serotinus	Failed	Cnephaeus serotinus	Updated taxonomy (Claudio, VC. et al. 2023. Zoologia (Curitiba), 40, e22029)		a03db1a2-e19c-11ee-bd3d-0242ac120002
Armenia	Areni 1 Cave	AM0031	Myotis blythii		Myotis blythii			a03db4ae-e19c-11ee-bd3d-0242ac120002
Armenia	Areni 1 Cave	AM0032	Barbastella caspica		Barbastella caspica			a03db5c6-e19c-11ee-bd3d-0242ac120002
Armenia	Areni 1 Cave	AM0033	Pipistrellus pipistrellus	Failed	Pipistrellus pipistrellus			a03db6c0-e19c-11ee-bd3d-0242ac120002
Armenia	Areni 1 Cave	AM0034	Myotis blythii	Myotis blythii	Myotis blythii		http://www.ncbi.nlm.nih.gov/nuccore/PP929093	a03db7b0-e19c-11ee-bd3d-0242ac120002
Armenia	Areni 1 Cave	AM0035	Eptesicus serotinus		Cnephaeus serotinus	Updated taxonomy (Claudio, VC. et al. 2023. Zoologia (Curitiba), 40, e22029)		a03db8aa-e19c-11ee-bd3d-0242ac120002
Armenia	Areni 1 Cave	AM0036	Eptesicus serotinus		Cnephaeus serotinus	Updated taxonomy (Claudio, VC. et al. 2023. Zoologia (Curitiba), 40, e22029)		a03db9a4-e19c-11ee-bd3d-0242ac120002
Armenia	Areni 1 Cave	AM0037	Eptesicus serotinus	Failed	Cnephaeus serotinus	Updated taxonomy (Claudio, VC. et al. 2023. Zoologia (Curitiba), 40, e22029)		a03dba9e-e19c-11ee-bd3d-0242ac120002
Armenia	Areni 1 Cave	AM0038	Eptesicus serotinus		Cnephaeus serotinus	Updated taxonomy (Claudio, VC. et al. 2023. Zoologia (Curitiba), 40, e22029)		a03dbde6-e19c-11ee-bd3d-0242ac120002
Armenia	Areni 1 Cave	AM0039	Myotis blythii		Myotis blythii			a03dbf08-e19c-11ee-bd3d-0242ac120002
Armenia	Areni 1 Cave	AM0040	Myotis blythii	Myotis blythii	Myotis blythii		http://www.ncbi.nlm.nih.gov/nuccore/PP929094	a03dbff8-e19c-11ee-bd3d-0242ac120002
Armenia	Areni 1 Cave	AM0041	Hypsugo savii	Failed	Hypsugo savii			a03dc0e8-e19c-11ee-bd3d-0242ac120002
Armenia	Areni 1 Cave	AM0042	Barbastella caspica		Barbastella caspica			a03dc1e2-e19c-11ee-bd3d-0242ac120002
Armenia	Areni 1 Cave	AM0043	Barbastella caspica		Barbastella caspica			a03dc2d2-e19c-11ee-bd3d-0242ac120002
Armenia	Areni 1 Cave	AM0044	Myotis blythii		Myotis blythii			a03dc3c2-e19c-11ee-bd3d-0242ac120002
Armenia	Areni 1 Cave	AM0045	Pipistrellus pipistrellus		Pipistrellus pipistrellus			a03dc67e-e19c-11ee-bd3d-0242ac120002
Armenia	Areni 1 Cave	AM0046	Eptesicus serotinus		Cnephaeus serotinus	Updated taxonomy (Claudio, VC. et al. 2023. Zoologia (Curitiba), 40, e22029)		a03dc782-e19c-11ee-bd3d-0242ac120002
Armenia	Areni 1 Cave	AM0047	Myotis tschuliensis	Failed	Myotis tschuliensis			a03dc886-e19c-11ee-bd3d-0242ac120002
Armenia	Areni 1 Cave	AM0048	Barbastella caspica	Failed	Barbastella caspica			a03dc98a-e19c-11ee-bd3d-0242ac120002
Armenia	Areni 1 Cave	AM0049	Barbastella caspica		Barbastella caspica			a03dca7a-e19c-11ee-bd3d-0242ac120002
Armenia	Areni 1 Cave	AM0050	Barbastella caspica		Barbastella caspica			a03dcb6a-e19c-11ee-bd3d-0242ac120002
Armenia	Areni 1 Cave	AM0051	Barbastella caspica		Barbastella caspica			a03dcc5a-e19c-11ee-bd3d-0242ac120002
Armenia	Areni 1 Cave	AM0052	Barbastella caspica		Barbastella caspica			a03dceda-e19c-11ee-bd3d-0242ac120002
Armenia	Areni 1 Cave	AM0053	Barbastella caspica		Barbastella caspica			a03dcfe8-e19c-11ee-bd3d-0242ac120002
Armenia	Areni 1 Cave	AM0054	Barbastella caspica		Barbastella caspica			a03dd0ec-e19c-11ee-bd3d-0242ac120002
Armenia	Areni 1 Cave	AM0055	Myotis blythii		Myotis blythii			a03dd1e6-e19c-11ee-bd3d-0242ac120002
Armenia	Areni 1 Cave	AM0056	Barbastella caspica		Barbastella caspica			a03dd2e0-e19c-11ee-bd3d-0242ac120002
Armenia	Areni 1 Cave	AM0057	Myotis blythii		Myotis blythii			a03dd3da-e19c-11ee-bd3d-0242ac120002
Armenia	Areni 1 Cave	AM0058	Barbastella caspica		Barbastella caspica			a03dd4ca-e19c-11ee-bd3d-0242ac120002
Armenia	Areni 1 Cave	AM0059	Rhinolophus ferrumequinum	Rhinolophus ferrumequinum	Rhinolophus ferrumequinum		http://www.ncbi.nlm.nih.gov/nuccore/PP929095	a03dd786-e19c-11ee-bd3d-0242ac120002
Armenia	Areni 1 Cave	AM0060	Barbastella caspica	Failed	Barbastella caspica			a03dd894-e19c-11ee-bd3d-0242ac120002
Armenia	Areni 1 Cave	AM0061	Barbastella caspica		Barbastella caspica			a03dd984-e19c-11ee-bd3d-0242ac120002
Armenia	Areni 1 Cave	AM0062	Myotis blythii		Myotis blythii			a03dda7e-e19c-11ee-bd3d-0242ac120002
Armenia	Areni 1 Cave	AM0063	Myotis blythii		Myotis blythii			a03ddb6e-e19c-11ee-bd3d-0242ac120002
Armenia	Areni 1 Cave	AM0064	Myotis blythii		Myotis blythii			a03ddc68-e19c-11ee-bd3d-0242ac120002
Armenia	Areni 1 Cave	AM0065	Myotis blythii	Myotis blythii	Myotis blythii		http://www.ncbi.nlm.nih.gov/nuccore/PP929096	a03ddd4e-e19c-11ee-bd3d-0242ac120002
Armenia	Areni 1 Cave	AM0066	Rhinolophus ferrumequinum	Rhinolophus ferrumequinum	Rhinolophus ferrumequinum		http://www.ncbi.nlm.nih.gov/nuccore/PP929097	a03ddfc4-e19c-11ee-bd3d-0242ac120002
Armenia	Areni 1 Cave	AM0067	Pipistrellus pipistrellus	Pipistrellus pipistrellus	Pipistrellus pipistrellus		http://www.ncbi.nlm.nih.gov/nuccore/PP929098	a03de0c8-e19c-11ee-bd3d-0242ac120002
Armenia	Areni 1 Cave	AM0068	Pipistrellus pipistrellus	Failed	Pipistrellus pipistrellus			a03de1c2-e19c-11ee-bd3d-0242ac120002
Armenia	Areni 1 Cave	AM0069	Myotis blythii		Myotis blythii			a03de2b2-e19c-11ee-bd3d-0242ac120002
Armenia	Areni 1 Cave	AM0070	Barbastella caspica		Barbastella caspica			a03de3ac-e19c-11ee-bd3d-0242ac120002
Armenia	Areni 1 Cave	AM0071	Eptesicus serotinus		Cnephaeus serotinus	Updated taxonomy (Claudio, VC. et al. 2023. Zoologia (Curitiba), 40, e22029)		a03de4ec-e19c-11ee-bd3d-0242ac120002
Armenia	Areni 1 Cave	AM0072	Barbastella caspica		Barbastella caspica			a03de5e6-e19c-11ee-bd3d-0242ac120002
Armenia	Areni 1 Cave	AM0073	Barbastella caspica		Barbastella caspica			a03de6d6-e19c-11ee-bd3d-0242ac120002
Armenia	Areni 1 Cave	AM0074	Barbastella caspica	Failed	Barbastella caspica			a03debc2-e19c-11ee-bd3d-0242ac120002
Armenia	Areni 1 Cave	AM0075	Myotis blythii		Myotis blythii			a03decee-e19c-11ee-bd3d-0242ac120002
Armenia	Areni 1 Cave	AM0076	Myotis tschuliensis	Failed	Myotis tschuliensis			a03dedde-e19c-11ee-bd3d-0242ac120002
Armenia	Areni 1 Cave	AM0077	Pipistrellus pipistrellus		Pipistrellus pipistrellus			a03deed8-e19c-11ee-bd3d-0242ac120002
Armenia	Areni 1 Cave	AM0078	Myotis blythii		Myotis blythii			a03defd2-e19c-11ee-bd3d-0242ac120002
Armenia	Areni 1 Cave	AM0079	Myotis blythii		Myotis blythii			a03df0cc-e19c-11ee-bd3d-0242ac120002
Armenia	Areni 1 Cave	AM0080	Eptesicus serotinus	Failed	Cnephaeus serotinus	Updated taxonomy (Claudio, VC. et al. 2023. Zoologia (Curitiba), 40, e22029)		a03df1c6-e19c-11ee-bd3d-0242ac120002
Armenia	Areni 1 Cave	AM0081	Pipistrellus pipistrellus		Pipistrellus pipistrellus			a03df2b6-e19c-11ee-bd3d-0242ac120002
Armenia	Areni 1 Cave	AM0082	Pipistrellus pipistrellus	Pipistrellus pipistrellus	Pipistrellus pipistrellus		http://www.ncbi.nlm.nih.gov/nuccore/PP929099	a03df5c2-e19c-11ee-bd3d-0242ac120002
Armenia	Areni 1 Cave	AM0083	Pipistrellus pipistrellus		Pipistrellus pipistrellus			a03df6c6-e19c-11ee-bd3d-0242ac120002
Armenia	Areni 1 Cave	AM0084	Myotis blythii		Myotis blythii			a03df7b6-e19c-11ee-bd3d-0242ac120002
Armenia	Areni 1 Cave	AM0085	Pipistrellus pipistrellus		Pipistrellus pipistrellus			a03dfd42-e19c-11ee-bd3d-0242ac120002
Armenia	Areni 1 Cave	AM0086	Pipistrellus pipistrellus		Pipistrellus pipistrellus			a03dfeb4-e19c-11ee-bd3d-0242ac120002
Armenia	Areni 1 Cave	AM0087	Pipistrellus pipistrellus	Pipistrellus pipistrellus	Pipistrellus pipistrellus		http://www.ncbi.nlm.nih.gov/nuccore/PP929100	a03dffc2-e19c-11ee-bd3d-0242ac120002
Armenia	Areni 1 Cave	AM0088	Rhinolophus ferrumequinum	Rhinolophus ferrumequinum	Rhinolophus ferrumequinum		http://www.ncbi.nlm.nih.gov/nuccore/PP929101	a03e00bc-e19c-11ee-bd3d-0242ac120002
Armenia	Areni 1 Cave	AM0089	Myotis blythii	Myotis blythii	Myotis blythii		http://www.ncbi.nlm.nih.gov/nuccore/PP929102	a03e01ac-e19c-11ee-bd3d-0242ac120002
Armenia	Areni 1 Cave	AM0090	Myotis emarginatus	Failed	Myotis emarginatus			a03e047c-e19c-11ee-bd3d-0242ac120002
Armenia	Arakelots Vanq	AM0091	Myotis blythii	Myotis blythii	Myotis blythii		http://www.ncbi.nlm.nih.gov/nuccore/PP929103	a03e0576-e19c-11ee-bd3d-0242ac120002
Armenia	Arakelots Vanq	AM0092	Myotis blythii		Myotis blythii			a03e0670-e19c-11ee-bd3d-0242ac120002
Armenia	Arakelots Vanq	AM0093	Myotis blythii		Myotis blythii			a03e0760-e19c-11ee-bd3d-0242ac120002
Armenia	Arakelots Vanq	AM0094	Myotis blythii		Myotis blythii			a03e085a-e19c-11ee-bd3d-0242ac120002
Armenia	Arakelots Vanq	AM0095	Miniopterus pallidus	Miniopterus schreibersii	Miniopterus pallidus	Geographical distribution does not include Armenia	http://www.ncbi.nlm.nih.gov/nuccore/PP929104	a03e099a-e19c-11ee-bd3d-0242ac120002
Armenia	Arakelots Vanq	AM0096	Myotis blythii	Failed	Myotis blythii			a03e0a9e-e19c-11ee-bd3d-0242ac120002
Armenia	Arakelots Vanq	AM0097	Myotis blythii	Failed	Myotis blythii			a03e0b8e-e19c-11ee-bd3d-0242ac120002
Armenia	Arakelots Vanq	AM0098	Myotis blythii		Myotis blythii			a03e0e72-e19c-11ee-bd3d-0242ac120002
Armenia	Arakelots Vanq	AM0099	Myotis blythii		Myotis blythii			a03e0f6c-e19c-11ee-bd3d-0242ac120002
Armenia	Arakelots Vanq	AM0100	Myotis blythii		Myotis blythii			a03e105c-e19c-11ee-bd3d-0242ac120002
Armenia	Arakelots Vanq	AM0101	Myotis blythii		Myotis blythii			a03e1156-e19c-11ee-bd3d-0242ac120002
Armenia	Arakelots Vanq	AM0102	Myotis blythii	Failed	Myotis blythii			a03e1250-e19c-11ee-bd3d-0242ac120002
Armenia	Arakelots Vanq	AM0103	Myotis blythii		Myotis blythii			a03e1340-e19c-11ee-bd3d-0242ac120002
Armenia	Arakelots Vanq	AM0104	Myotis blythii		Myotis blythii			a03e143a-e19c-11ee-bd3d-0242ac120002
Armenia	Arakelots Vanq	AM0105	Myotis blythii	Failed	Myotis blythii			a03e152a-e19c-11ee-bd3d-0242ac120002
Armenia	Arakelots Vanq	AM0106	Miniopterus pallidus		Miniopterus pallidus			a03e1890-e19c-11ee-bd3d-0242ac120002
Armenia	Arakelots Vanq	AM0107	Miniopterus pallidus		Miniopterus pallidus			a03e19e4-e19c-11ee-bd3d-0242ac120002
Armenia	Arakelots Vanq	AM0108	Miniopterus pallidus	Failed	Miniopterus pallidus			a03e1ae8-e19c-11ee-bd3d-0242ac120002
Armenia	Arakelots Vanq	AM0109	Myotis blythii	Myotis blythii	Myotis blythii		http://www.ncbi.nlm.nih.gov/nuccore/PP929105	a03e1be2-e19c-11ee-bd3d-0242ac120002
Armenia	Arakelots Vanq	AM0110	Myotis blythii		Myotis blythii			a03e1cdc-e19c-11ee-bd3d-0242ac120002
Armenia	Arakelots Vanq	AM0111	Miniopterus pallidus	Failed	Miniopterus pallidus			a03e1de0-e19c-11ee-bd3d-0242ac120002
Armenia	Arakelots Vanq	AM0112	Myotis blythii		Myotis blythii			a03e1eda-e19c-11ee-bd3d-0242ac120002
Armenia	Arakelots Vanq	AM0113	Myotis blythii		Myotis blythii			a03e1fde-e19c-11ee-bd3d-0242ac120002
Armenia	Arakelots Vanq	AM0114	Myotis blythii		Myotis blythii			a03e224a-e19c-11ee-bd3d-0242ac120002
Armenia	Arakelots Vanq	AM0115	Miniopterus pallidus		Miniopterus pallidus			a03e2344-e19c-11ee-bd3d-0242ac120002
Armenia	Arakelots Vanq	AM0116	Miniopterus pallidus		Miniopterus pallidus			a03e243e-e19c-11ee-bd3d-0242ac120002
Armenia	Arakelots Vanq	AM0117	Myotis blythii	Myotis blythii	Myotis blythii		http://www.ncbi.nlm.nih.gov/nuccore/PP929106	a03e252e-e19c-11ee-bd3d-0242ac120002
Armenia	Arakelots Vanq	AM0118	Myotis blythii		Myotis blythii			a03e261e-e19c-11ee-bd3d-0242ac120002
Armenia	Arakelots Vanq	AM0119	Miniopterus pallidus	Miniopterus schreibersii	Miniopterus pallidus	Geographical distribution does not include Armenia	http://www.ncbi.nlm.nih.gov/nuccore/PP929107	a03e2718-e19c-11ee-bd3d-0242ac120002
Armenia	Arakelots Vanq	AM0120	Miniopterus pallidus		Miniopterus pallidus			a03e2812-e19c-11ee-bd3d-0242ac120002
Armenia	Arakelots Vanq	AM0121	Miniopterus pallidus		Miniopterus pallidus			a03e2b96-e19c-11ee-bd3d-0242ac120002
Armenia	Arakelots Vanq	AM0122	Myotis blythii		Myotis blythii			a03e2ca4-e19c-11ee-bd3d-0242ac120002
Armenia	Arakelots Vanq	AM0123	Miniopterus pallidus		Miniopterus pallidus			a03e2d94-e19c-11ee-bd3d-0242ac120002
Armenia	Arakelots Vanq	AM0124	Miniopterus pallidus		Miniopterus pallidus			a03e2e98-e19c-11ee-bd3d-0242ac120002
Armenia	Arakelots Vanq	AM0125	Miniopterus pallidus		Miniopterus pallidus			a03e2f92-e19c-11ee-bd3d-0242ac120002
Armenia	Arakelots Vanq	AM0126	Myotis blythii		Myotis blythii			a03e308c-e19c-11ee-bd3d-0242ac120002
Armenia	Arakelots Vanq	AM0127	Myotis blythii	Myotis blythii	Myotis blythii		http://www.ncbi.nlm.nih.gov/nuccore/PP929108	a03e317c-e19c-11ee-bd3d-0242ac120002
Armenia	Arakelots Vanq	AM0128	Myotis blythii		Myotis blythii			a03e3276-e19c-11ee-bd3d-0242ac120002
Armenia	Arakelots Vanq	AM0129	Myotis blythii		Myotis blythii			a03e35a0-e19c-11ee-bd3d-0242ac120002
Armenia	Arakelots Vanq	AM0130	Myotis blythii		Myotis blythii			a03e36a4-e19c-11ee-bd3d-0242ac120002
Armenia	Arakelots Vanq	AM0131	Myotis blythii	Myotis blythii	Myotis blythii		http://www.ncbi.nlm.nih.gov/nuccore/PP929109	a03e379e-e19c-11ee-bd3d-0242ac120002
Armenia	Arakelots Vanq	AM0132	Myotis blythii		Myotis blythii			a03e3898-e19c-11ee-bd3d-0242ac120002
Armenia	Arakelots Vanq	AM0133	Myotis blythii		Myotis blythii			a03e3988-e19c-11ee-bd3d-0242ac120002
Armenia	Arakelots Vanq	AM0134	Myotis blythii	Myotis blythii	Myotis blythii		http://www.ncbi.nlm.nih.gov/nuccore/PP929110	a03e3adc-e19c-11ee-bd3d-0242ac120002
Armenia	Arakelots Vanq	AM0135	Myotis blythii		Myotis blythii			a03e3bd6-e19c-11ee-bd3d-0242ac120002
Armenia	Arakelots Vanq	AM0136	Myotis blythii	Myotis blythii	Myotis blythii		http://www.ncbi.nlm.nih.gov/nuccore/PP929111	a03e3db6-e19c-11ee-bd3d-0242ac120002
Armenia	Arakelots Vanq	AM0137	Pipistrellus pipistrellus		Pipistrellus pipistrellus			a03e3eb0-e19c-11ee-bd3d-0242ac120002
Armenia	Arakelots Vanq	AM0138	Miniopterus pallidus	Miniopterus pallidus	Miniopterus pallidus		http://www.ncbi.nlm.nih.gov/nuccore/PP929112	a03e3fb4-e19c-11ee-bd3d-0242ac120002
Armenia	Arakelots Vanq	AM0139	Miniopterus pallidus		Miniopterus pallidus			a03e40a4-e19c-11ee-bd3d-0242ac120002
Armenia	Arakelots Vanq	AM0140	Miniopterus pallidus		Miniopterus pallidus			a03e419e-e19c-11ee-bd3d-0242ac120002
Armenia	Arakelots Vanq	AM0141	Miniopterus pallidus	Failed	Miniopterus pallidus			a03e43d8-e19c-11ee-bd3d-0242ac120002
Armenia	Arakelots Vanq	AM0142	Miniopterus pallidus		Miniopterus pallidus			a03e44d2-e19c-11ee-bd3d-0242ac120002
Armenia	Arakelots Vanq	AM0143	Eptesicus serotinus	Failed	Cnephaeus serotinus	Updated taxonomy (Claudio, VC. et al. 2023. Zoologia (Curitiba), 40, e22029)		a03e45d6-e19c-11ee-bd3d-0242ac120002
Armenia	Arakelots Vanq	AM0144	Pipistrellus pipistrellus	Pipistrellus pipistrellus	Pipistrellus pipistrellus		http://www.ncbi.nlm.nih.gov/nuccore/PP929113	a03e46c6-e19c-11ee-bd3d-0242ac120002
Armenia	Arakelots Vanq	AM0145	Pipistrellus pipistrellus	Pipistrellus pipistrellus	Pipistrellus pipistrellus		http://www.ncbi.nlm.nih.gov/nuccore/PP929114	a03e47c0-e19c-11ee-bd3d-0242ac120002
Armenia	Arakelots Vanq	AM0146	Pipistrellus pipistrellus		Pipistrellus pipistrellus			a03e48ba-e19c-11ee-bd3d-0242ac120002
Armenia	Arakelots Vanq	AM0147	Pipistrellus pipistrellus		Pipistrellus pipistrellus			a03e49b4-e19c-11ee-bd3d-0242ac120002
Armenia	Arakelots Vanq	AM0148	Miniopterus pallidus	Miniopterus schreibersii	Miniopterus pallidus	Geographical distribution does not include Armenia	http://www.ncbi.nlm.nih.gov/nuccore/PP929115	a03e4b4e-e19c-11ee-bd3d-0242ac120002
Armenia	Arakelots Vanq	AM0149	Pipistrellus pipistrellus	Pipistrellus pipistrellus	Pipistrellus pipistrellus		http://www.ncbi.nlm.nih.gov/nuccore/PP929116	a03e4c52-e19c-11ee-bd3d-0242ac120002
Armenia	Arakelots Vanq	AM0150	Pipistrellus pipistrellus		Pipistrellus pipistrellus			a03e4d4c-e19c-11ee-bd3d-0242ac120002
Armenia	Arakelots Vanq	AM0151	Miniopterus pallidus		Miniopterus pallidus			a03e4e3c-e19c-11ee-bd3d-0242ac120002
Armenia	Arakelots Vanq	AM0152	Miniopterus pallidus		Miniopterus pallidus			a03e4f36-e19c-11ee-bd3d-0242ac120002
Armenia	Arakelots Vanq	AM0153	Miniopterus pallidus		Miniopterus pallidus			a03e5184-e19c-11ee-bd3d-0242ac120002
Armenia	Arakelots Vanq	AM0154	Miniopterus pallidus		Miniopterus pallidus			a03e527e-e19c-11ee-bd3d-0242ac120002
Armenia	Arakelots Vanq	AM0155	Miniopterus pallidus		Miniopterus pallidus			a03e536e-e19c-11ee-bd3d-0242ac120002
Armenia	Arakelots Vanq	AM0156	Miniopterus pallidus		Miniopterus pallidus			a03e54ae-e19c-11ee-bd3d-0242ac120002
Armenia	Arakelots Vanq	AM0157	Miniopterus pallidus	Failed	Miniopterus pallidus			a03e55a8-e19c-11ee-bd3d-0242ac120002
Armenia	Arakelots Vanq	AM0158	Miniopterus pallidus		Miniopterus pallidus			a03e5698-e19c-11ee-bd3d-0242ac120002
Armenia	Arakelots Vanq	AM0159	Miniopterus pallidus		Miniopterus pallidus			a03e5a8a-e19c-11ee-bd3d-0242ac120002
Armenia	Arakelots Vanq	AM0160	Miniopterus pallidus		Miniopterus pallidus			a03e5bac-e19c-11ee-bd3d-0242ac120002
Armenia	Arakelots Vanq	AM0161	Miniopterus pallidus	Miniopterus schreibersii	Miniopterus pallidus	Geographical distribution does not include Armenia	http://www.ncbi.nlm.nih.gov/nuccore/PP929117	a03e5c92-e19c-11ee-bd3d-0242ac120002
Armenia	Arakelots Vanq	AM0162	Miniopterus pallidus	Miniopterus schreibersii	Miniopterus pallidus	Geographical distribution does not include Armenia	http://www.ncbi.nlm.nih.gov/nuccore/PP929118	a03e5d8c-e19c-11ee-bd3d-0242ac120002
Armenia	Arakelots Vanq	AM0163	Miniopterus pallidus		Miniopterus pallidus			a03e5e86-e19c-11ee-bd3d-0242ac120002
Armenia	Arakelots Vanq	AM0164	Miniopterus pallidus		Miniopterus pallidus			a03e5f76-e19c-11ee-bd3d-0242ac120002
Armenia	Arakelots Vanq	AM0165	Miniopterus pallidus		Miniopterus pallidus			a03e60ca-e19c-11ee-bd3d-0242ac120002
Armenia	Arakelots Vanq	AM0166	Miniopterus pallidus		Miniopterus pallidus			a03e6264-e19c-11ee-bd3d-0242ac120002
Armenia	Arakelots Vanq	AM0167	Miniopterus pallidus		Miniopterus pallidus			a03e64f8-e19c-11ee-bd3d-0242ac120002
Armenia	Arakelots Vanq	AM0168	Myotis blythii		Myotis blythii			a03e666a-e19c-11ee-bd3d-0242ac120002
Armenia	Arakelots Vanq	AM0169	Myotis blythii		Myotis blythii			a03e67be-e19c-11ee-bd3d-0242ac120002
Armenia	Arakelots Vanq	AM0170	Pipistrellus pipistrellus	Pipistrellus pipistrellus	Pipistrellus pipistrellus		http://www.ncbi.nlm.nih.gov/nuccore/PP929119	a03e68b8-e19c-11ee-bd3d-0242ac120002
Armenia	Arakelots Vanq	AM0171	Pipistrellus pipistrellus		Pipistrellus pipistrellus			a03e69b2-e19c-11ee-bd3d-0242ac120002
Armenia	Arakelots Vanq	AM0172	Pipistrellus pipistrellus	Pipistrellus pipistrellus	Pipistrellus pipistrellus		http://www.ncbi.nlm.nih.gov/nuccore/PP929120	a03e6aa2-e19c-11ee-bd3d-0242ac120002
Armenia	Arakelots Vanq	AM0173	Myotis blythii	Myotis blythii	Myotis blythii		http://www.ncbi.nlm.nih.gov/nuccore/PP929121	a03e6b92-e19c-11ee-bd3d-0242ac120002
Armenia	Arakelots Vanq	AM0174	Myotis blythii	Failed	Myotis blythii			a03e6c82-e19c-11ee-bd3d-0242ac120002
Armenia	Arakelots Vanq	AM0175	Miniopterus pallidus	Failed	Miniopterus pallidus			a03e6ea8-e19c-11ee-bd3d-0242ac120002
Armenia	Arakelots Vanq	AM0176	Miniopterus pallidus	Miniopterus pallidus	Miniopterus pallidus		http://www.ncbi.nlm.nih.gov/nuccore/PP929122	a03e6fa2-e19c-11ee-bd3d-0242ac120002
Armenia	Arakelots Vanq	AM0177	Miniopterus pallidus	Miniopterus pallidus	Miniopterus pallidus		http://www.ncbi.nlm.nih.gov/nuccore/PP929123	a03e709c-e19c-11ee-bd3d-0242ac120002
Armenia	Arakelots Vanq	AM0178	Myotis blythii		Myotis blythii			a03e7196-e19c-11ee-bd3d-0242ac120002
Armenia	Arakelots Vanq	AM0179	Myotis blythii		Myotis blythii			a03e7290-e19c-11ee-bd3d-0242ac120002
Armenia	Arakelots Vanq	AM0180	Myotis blythii	Myotis blythii	Myotis blythii		http://www.ncbi.nlm.nih.gov/nuccore/PP929124	a03e738a-e19c-11ee-bd3d-0242ac120002
Armenia	Shikahogh Mine	AM0181	Miniopterus pallidus	Miniopterus pallidus	Miniopterus pallidus		http://www.ncbi.nlm.nih.gov/nuccore/PP929125	a03e747a-e19c-11ee-bd3d-0242ac120002
Armenia	Shikahogh Mine	AM0182	Miniopterus pallidus		Miniopterus pallidus			a03e756a-e19c-11ee-bd3d-0242ac120002
Armenia	Shikahogh Mine	AM0183	Miniopterus pallidus		Miniopterus pallidus			a03e77d6-e19c-11ee-bd3d-0242ac120002
Armenia	Shikahogh Mine	AM0184	Miniopterus pallidus		Miniopterus pallidus			a03e78d0-e19c-11ee-bd3d-0242ac120002
Armenia	Shikahogh Mine	AM0185	Miniopterus pallidus	Miniopterus pallidus	Miniopterus pallidus		http://www.ncbi.nlm.nih.gov/nuccore/PP929126	a03e79ca-e19c-11ee-bd3d-0242ac120002
Armenia	Shikahogh Mine	AM0186	Miniopterus pallidus	Miniopterus pallidus	Miniopterus pallidus		http://www.ncbi.nlm.nih.gov/nuccore/PP929127	a03e7aba-e19c-11ee-bd3d-0242ac120002
Armenia	Shikahogh Mine	AM0187	Myotis blythii	Myotis blythii	Myotis blythii		http://www.ncbi.nlm.nih.gov/nuccore/PP929128	a03e7bb4-e19c-11ee-bd3d-0242ac120002
Armenia	Shikahogh Mine	AM0188	Miniopterus pallidus		Miniopterus pallidus			a03e7cae-e19c-11ee-bd3d-0242ac120002
Armenia	Shikahogh Mine	AM0189	Miniopterus pallidus		Miniopterus pallidus			a03e7d94-e19c-11ee-bd3d-0242ac120002
Armenia	Shikahogh Mine	AM0190	Miniopterus pallidus		Miniopterus pallidus			a03e80e6-e19c-11ee-bd3d-0242ac120002
Armenia	Shikahogh Mine	AM0191	Miniopterus pallidus		Miniopterus pallidus			a03e81fe-e19c-11ee-bd3d-0242ac120002
Armenia	Shikahogh Mine	AM0192	Miniopterus pallidus		Miniopterus pallidus			a03e8302-e19c-11ee-bd3d-0242ac120002
Armenia	Shikahogh Mine	AM0193	Myotis blythii		Myotis blythii			a03e83f2-e19c-11ee-bd3d-0242ac120002
Armenia	Shikahogh Mine	AM0194	Myotis blythii		Myotis blythii			a03e84d8-e19c-11ee-bd3d-0242ac120002
Armenia	Shikahogh Mine	AM0195	Myotis blythii		Myotis blythii			a03e85d2-e19c-11ee-bd3d-0242ac120002
Armenia	Shikahogh Mine	AM0196	Myotis blythii		Myotis blythii			a03e86c2-e19c-11ee-bd3d-0242ac120002
Armenia	Shikahogh Mine	AM0197	Myotis blythii		Myotis blythii			a03e87bc-e19c-11ee-bd3d-0242ac120002
Armenia	Shikahogh Mine	AM0198	Myotis blythii		Myotis blythii			a03e89b0-e19c-11ee-bd3d-0242ac120002
Armenia	Shikahogh Mine	AM0199	Myotis blythii		Myotis blythii			a03e8ab4-e19c-11ee-bd3d-0242ac120002
Armenia	Shikahogh Mine	AM0200	Myotis blythii		Myotis blythii			a03e8bae-e19c-11ee-bd3d-0242ac120002
Armenia	Shikahogh Mine	AM0201	Myotis blythii		Myotis blythii			a03e8c9e-e19c-11ee-bd3d-0242ac120002
Armenia	Shikahogh Mine	AM0202	Myotis blythii		Myotis blythii			a03e8d8e-e19c-11ee-bd3d-0242ac120002
Armenia	Shikahogh Mine	AM0203	Myotis blythii		Myotis blythii			a03e8e7e-e19c-11ee-bd3d-0242ac120002
Armenia	Shikahogh Mine	AM0204	Myotis blythii		Myotis blythii			a03e8f6e-e19c-11ee-bd3d-0242ac120002
Armenia	Shikahogh Mine	AM0205	Myotis blythii		Myotis blythii			a03e905e-e19c-11ee-bd3d-0242ac120002
Armenia	Shikahogh Mine	AM0206	Myotis blythii		Myotis blythii			a03e9310-e19c-11ee-bd3d-0242ac120002
Armenia	Shikahogh Mine	AM0207	Myotis blythii		Myotis blythii			a03e9414-e19c-11ee-bd3d-0242ac120002
Armenia	Shikahogh Mine	AM0208	Myotis blythii		Myotis blythii			a03e9504-e19c-11ee-bd3d-0242ac120002
Armenia	Shikahogh Mine	AM0209	Miniopterus pallidus		Miniopterus pallidus			a03e95f4-e19c-11ee-bd3d-0242ac120002
Armenia	Shikahogh Mine	AM0210	Myotis blythii		Myotis blythii			a03e96e4-e19c-11ee-bd3d-0242ac120002
Armenia	Shikahogh Mine	AM0211	Myotis blythii	Myotis blythii	Myotis blythii		http://www.ncbi.nlm.nih.gov/nuccore/PP929129	a03e97d4-e19c-11ee-bd3d-0242ac120002
Armenia	Shikahogh Mine	AM0212	Myotis blythii	Myotis blythii	Myotis blythii		http://www.ncbi.nlm.nih.gov/nuccore/PP929130	a03e98c4-e19c-11ee-bd3d-0242ac120002
Armenia	Shikahogh Mine	AM0213	Myotis blythii		Myotis blythii			a03e99b4-e19c-11ee-bd3d-0242ac120002
Armenia	Shikahogh Mine	AM0214	Myotis blythii		Myotis blythii			a03e9d88-e19c-11ee-bd3d-0242ac120002
Armenia	Shikahogh Mine	AM0215	Myotis blythii		Myotis blythii			a03e9f0e-e19c-11ee-bd3d-0242ac120002
Armenia	Shikahogh Mine	AM0216	Myotis blythii		Myotis blythii			a03ea01c-e19c-11ee-bd3d-0242ac120002
Armenia	Shikahogh Mine	AM0217	Myotis blythii		Myotis blythii			a03ea10c-e19c-11ee-bd3d-0242ac120002
Armenia	Shikahogh Mine	AM0218	Myotis blythii		Myotis blythii			a03ea206-e19c-11ee-bd3d-0242ac120002
Armenia	Shikahogh Mine	AM0219	Myotis blythii		Myotis blythii			a03ea2f6-e19c-11ee-bd3d-0242ac120002
Armenia	Shikahogh Mine	AM0220	Myotis blythii		Myotis blythii			a03ea3f0-e19c-11ee-bd3d-0242ac120002
Armenia	Shikahogh Mine	AM0221	Myotis blythii		Myotis blythii			a03ea4e0-e19c-11ee-bd3d-0242ac120002
Armenia	Shikahogh Mine	AM0222	Myotis blythii		Myotis blythii			a03ea7a6-e19c-11ee-bd3d-0242ac120002
Armenia	Shikahogh Mine	AM0223	Myotis blythii		Myotis blythii			a03ea8aa-e19c-11ee-bd3d-0242ac120002
Armenia	Shikahogh Mine	AM0224	Myotis blythii		Myotis blythii			a03ea99a-e19c-11ee-bd3d-0242ac120002
Armenia	Shikahogh Mine	AM0225	Myotis blythii		Myotis blythii			a03eaa8a-e19c-11ee-bd3d-0242ac120002
Armenia	Shikahogh Mine	AM0226	Myotis blythii		Myotis blythii			a03eab7a-e19c-11ee-bd3d-0242ac120002
Armenia	Shikahogh Mine	AM0227	Myotis blythii		Myotis blythii			a03eac6a-e19c-11ee-bd3d-0242ac120002
Armenia	Shikahogh Mine	AM0228	Myotis blythii		Myotis blythii			a03ead50-e19c-11ee-bd3d-0242ac120002
Armenia	Shikahogh Mine	AM0229	Myotis blythii		Myotis blythii			a03eae68-e19c-11ee-bd3d-0242ac120002
Armenia	Shikahogh Mine	AM0230	Myotis blythii		Myotis blythii			a03eb11a-e19c-11ee-bd3d-0242ac120002
Armenia	Shikahogh Mine	AM0231	Miniopterus pallidus		Miniopterus pallidus			a03eb23c-e19c-11ee-bd3d-0242ac120002
Armenia	Shikahogh Mine	AM0232	Myotis blythii		Myotis blythii			a03eb368-e19c-11ee-bd3d-0242ac120002
Armenia	Shikahogh Mine	AM0233	Miniopterus pallidus		Miniopterus pallidus			a03eb4bc-e19c-11ee-bd3d-0242ac120002
Armenia	Shikahogh Mine	AM0234	Miniopterus pallidus		Miniopterus pallidus			a03eb5c0-e19c-11ee-bd3d-0242ac120002
Armenia	Shikahogh Mine	AM0235	Miniopterus pallidus		Miniopterus pallidus			a03eb6ba-e19c-11ee-bd3d-0242ac120002
Armenia	Shikahogh Mine	AM0236	Myotis blythii	Failed	Myotis blythii			a03eb7a0-e19c-11ee-bd3d-0242ac120002
Armenia	Shikahogh Mine	AM0237	Miniopterus pallidus	Failed	Miniopterus pallidus			a03eb89a-e19c-11ee-bd3d-0242ac120002
Armenia	Shikahogh Mine	AM0238	Miniopterus pallidus		Miniopterus pallidus			a03ebaca-e19c-11ee-bd3d-0242ac120002
Armenia	Shikahogh Mine	AM0239	Miniopterus pallidus		Miniopterus pallidus			a03ebbc4-e19c-11ee-bd3d-0242ac120002
Armenia	Shikahogh Mine	AM0240	Miniopterus pallidus		Miniopterus pallidus			a03ebd18-e19c-11ee-bd3d-0242ac120002
Armenia	Shikahogh Mine	AM0241	Myotis blythii		Myotis blythii			a03ebe26-e19c-11ee-bd3d-0242ac120002
Armenia	Shikahogh Mine	AM0242	Myotis blythii		Myotis blythii			a03ebf16-e19c-11ee-bd3d-0242ac120002
Armenia	Shikahogh Mine	AM0243	Myotis blythii		Myotis blythii			a03ec010-e19c-11ee-bd3d-0242ac120002
Armenia	Shikahogh Mine	AM0244	Myotis blythii		Myotis blythii			a03ec100-e19c-11ee-bd3d-0242ac120002
Armenia	Shikahogh Mine	AM0245	Myotis blythii		Myotis blythii			a03ec362-e19c-11ee-bd3d-0242ac120002
Armenia	Shikahogh Mine	AM0246	Myotis blythii		Myotis blythii			a03ec47a-e19c-11ee-bd3d-0242ac120002
Armenia	Shikahogh Mine	AM0247	Myotis blythii		Myotis blythii			a03ec574-e19c-11ee-bd3d-0242ac120002
Armenia	Shikahogh Mine	AM0248	Myotis blythii		Myotis blythii			a03ec66e-e19c-11ee-bd3d-0242ac120002
Armenia	Shikahogh Mine	AM0249	Myotis blythii		Myotis blythii			a03ec75e-e19c-11ee-bd3d-0242ac120002
Armenia	Shikahogh Mine	AM0250	Myotis blythii		Myotis blythii			a03ec84e-e19c-11ee-bd3d-0242ac120002
Armenia	Shikahogh Mine	AM0251	Myotis blythii		Myotis blythii			a03ec93e-e19c-11ee-bd3d-0242ac120002
Armenia	Shikahogh Mine	AM0252	Myotis blythii		Myotis blythii			a03ecb00-e19c-11ee-bd3d-0242ac120002
Armenia	Shikahogh Mine	AM0253	Myotis blythii		Myotis blythii			a03ecc68-e19c-11ee-bd3d-0242ac120002
Armenia	Shikahogh Mine	AM0254	Myotis blythii		Myotis blythii			a03ecd58-e19c-11ee-bd3d-0242ac120002
Armenia	Shikahogh Mine	AM0255	Myotis blythii		Myotis blythii			a03ece48-e19c-11ee-bd3d-0242ac120002
Armenia	Shikahogh Mine	AM0256	Myotis blythii		Myotis blythii			a03ecf42-e19c-11ee-bd3d-0242ac120002
Armenia	Shikahogh Mine	AM0257	Myotis blythii		Myotis blythii			a03ed032-e19c-11ee-bd3d-0242ac120002
Armenia	Shikahogh Mine	AM0258	Myotis blythii		Myotis blythii			a03ed1fe-e19c-11ee-bd3d-0242ac120002
Armenia	Shikahogh Mine	AM0259	Myotis blythii		Myotis blythii			a03ed2ee-e19c-11ee-bd3d-0242ac120002
Armenia	Shikahogh Mine	AM0260	Myotis blythii		Myotis blythii			a03ed3f2-e19c-11ee-bd3d-0242ac120002
Armenia	Shikahogh Mine	AM0261	Myotis blythii	Myotis blythii	Myotis blythii		http://www.ncbi.nlm.nih.gov/nuccore/PP929131	a03ed4ec-e19c-11ee-bd3d-0242ac120002
Armenia	Shikahogh Mine	AM0262	Myotis blythii		Myotis blythii			a03ed5dc-e19c-11ee-bd3d-0242ac120002
Armenia	Shikahogh Mine	AM0263	Myotis blythii		Myotis blythii			a03ed6d6-e19c-11ee-bd3d-0242ac120002
Armenia	Shikahogh Mine	AM0264	Myotis blythii		Myotis blythii			a03ed7d0-e19c-11ee-bd3d-0242ac120002
Armenia	Shikahogh Mine	AM0265	Myotis blythii		Myotis blythii			a03eda1e-e19c-11ee-bd3d-0242ac120002
Armenia	Shikahogh Mine	AM0266	Myotis blythii		Myotis blythii			a03edb22-e19c-11ee-bd3d-0242ac120002
Armenia	Shikahogh Mine	AM0267	Myotis blythii	Failed	Myotis blythii			a03edc1c-e19c-11ee-bd3d-0242ac120002
Armenia	Shikahogh Mine	AM0268	Myotis blythii		Myotis blythii			a03edd16-e19c-11ee-bd3d-0242ac120002
Armenia	Shikahogh Mine	AM0269	Myotis blythii		Myotis blythii			a03ede06-e19c-11ee-bd3d-0242ac120002
Armenia	Shikahogh Mine	AM0270	Myotis blythii		Myotis blythii			a03edef6-e19c-11ee-bd3d-0242ac120002
Armenia	Dilijan	AM0271	Pipistrellus pipistrellus	Pipistrellus pipistrellus	Pipistrellus pipistrellus		http://www.ncbi.nlm.nih.gov/nuccore/PP929132	a03ee1a8-e19c-11ee-bd3d-0242ac120002
Armenia	Dilijan	AM0272	Pipistrellus pipistrellus	Pipistrellus pipistrellus	Pipistrellus pipistrellus		http://www.ncbi.nlm.nih.gov/nuccore/PP929133	a03ee2c0-e19c-11ee-bd3d-0242ac120002
Armenia	Dilijan	AM0273	Pipistrellus pipistrellus		Pipistrellus pipistrellus			a03ee3b0-e19c-11ee-bd3d-0242ac120002
Armenia	Dilijan	AM0274	Pipistrellus pipistrellus		Pipistrellus pipistrellus			a03ee4aa-e19c-11ee-bd3d-0242ac120002
Armenia	Dilijan	AM0275	Pipistrellus pipistrellus		Pipistrellus pipistrellus			a03ee59a-e19c-11ee-bd3d-0242ac120002
Armenia	Dilijan	AM0276	Myotis davidii	Failed	Myotis davidii			a03ee694-e19c-11ee-bd3d-0242ac120002
Armenia	Dilijan	AM0277	Myotis tschuliensis	Myotis tschuliensis	Myotis tschuliensis		http://www.ncbi.nlm.nih.gov/nuccore/PP929134	a03ee784-e19c-11ee-bd3d-0242ac120002
Armenia	Dilijan	AM0278	Pipistrellus pipistrellus		Pipistrellus pipistrellus			a03ee9dc-e19c-11ee-bd3d-0242ac120002
Armenia	Dilijan	AM0279	Myotis davidii	Failed	Myotis davidii			a03eeacc-e19c-11ee-bd3d-0242ac120002
Armenia	Dilijan	AM0280	Pipistrellus pipistrellus		Pipistrellus pipistrellus			a03eebc6-e19c-11ee-bd3d-0242ac120002
Armenia	Dilijan	AM0281	Pipistrellus pipistrellus		Pipistrellus pipistrellus			a03eecc0-e19c-11ee-bd3d-0242ac120002
Armenia	Dilijan	AM0282	Pipistrellus pipistrellus		Pipistrellus pipistrellus			a03eedb0-e19c-11ee-bd3d-0242ac120002
Armenia	Dilijan	AM0283	Pipistrellus pipistrellus		Pipistrellus pipistrellus			a03eeea0-e19c-11ee-bd3d-0242ac120002
Armenia	Dilijan	AM0284	Plecotus auritus	Failed	Plecotus auritus			a03ef12a-e19c-11ee-bd3d-0242ac120002
Armenia	Dilijan	AM0285	Pipistrellus pipistrellus		Pipistrellus pipistrellus			a03ef238-e19c-11ee-bd3d-0242ac120002
Armenia	Dilijan	AM0286	Pipistrellus pipistrellus		Pipistrellus pipistrellus			a03ef328-e19c-11ee-bd3d-0242ac120002
Armenia	Dilijan	AM0287	Pipistrellus pipistrellus		Pipistrellus pipistrellus			a03ef4ea-e19c-11ee-bd3d-0242ac120002
Armenia	Dilijan	AM0288	Pipistrellus pipistrellus		Pipistrellus pipistrellus			a03ef5ee-e19c-11ee-bd3d-0242ac120002
Armenia	Dilijan	AM0289	Pipistrellus pipistrellus		Pipistrellus pipistrellus			a03ef6e8-e19c-11ee-bd3d-0242ac120002
Armenia	Dilijan	AM0290	Pipistrellus pipistrellus		Pipistrellus pipistrellus			a03ef7e2-e19c-11ee-bd3d-0242ac120002
Armenia	Dilijan	AM0291	Pipistrellus pipistrellus		Pipistrellus pipistrellus			a03efaa8-e19c-11ee-bd3d-0242ac120002
Armenia	Dilijan	AM0292	Pipistrellus pipistrellus		Pipistrellus pipistrellus			a03efc10-e19c-11ee-bd3d-0242ac120002
Armenia	Dilijan	AM0293	Pipistrellus pipistrellus		Pipistrellus pipistrellus			a03efd14-e19c-11ee-bd3d-0242ac120002
Armenia	Dilijan	AM0294	Pipistrellus pipistrellus		Pipistrellus pipistrellus			a03efe0e-e19c-11ee-bd3d-0242ac120002
Armenia	Dilijan	AM0295	Pipistrellus pipistrellus	Pipistrellus pipistrellus	Pipistrellus pipistrellus		http://www.ncbi.nlm.nih.gov/nuccore/PP929135	a03efefe-e19c-11ee-bd3d-0242ac120002
Armenia	Dilijan	AM0296	Pipistrellus pipistrellus		Pipistrellus pipistrellus			a03efff8-e19c-11ee-bd3d-0242ac120002
Armenia	Dilijan	AM0297	Pipistrellus pipistrellus		Pipistrellus pipistrellus			a03f028c-e19c-11ee-bd3d-0242ac120002
Armenia	Dilijan	AM0298	Pipistrellus pipistrellus		Pipistrellus pipistrellus			a03f0390-e19c-11ee-bd3d-0242ac120002
Armenia	Dilijan	AM0299	Pipistrellus pipistrellus		Pipistrellus pipistrellus			a03f0480-e19c-11ee-bd3d-0242ac120002
Armenia	Dilijan	AM0300	Pipistrellus pipistrellus		Pipistrellus pipistrellus			a03f0570-e19c-11ee-bd3d-0242ac120002
Armenia	Dilijan	AM0301	Pipistrellus pipistrellus		Pipistrellus pipistrellus			a03f0660-e19c-11ee-bd3d-0242ac120002
Armenia	Dilijan	AM0302	Myotis davidii		Myotis davidii			a03f0750-e19c-11ee-bd3d-0242ac120002
Armenia	Dilijan	AM0303	Pipistrellus pipistrellus		Pipistrellus pipistrellus			a03f0840-e19c-11ee-bd3d-0242ac120002
Armenia	Dilijan	AM0304	Pipistrellus pipistrellus		Pipistrellus pipistrellus			a03f0bd8-e19c-11ee-bd3d-0242ac120002
Armenia	Dilijan	AM0305	Pipistrellus pipistrellus		Pipistrellus pipistrellus			a03f0cfa-e19c-11ee-bd3d-0242ac120002
Armenia	Dilijan	AM0306	Pipistrellus pipistrellus		Pipistrellus pipistrellus			a03f0df4-e19c-11ee-bd3d-0242ac120002
Armenia	Dilijan	AM0307	Pipistrellus pipistrellus		Pipistrellus pipistrellus			a03f0eee-e19c-11ee-bd3d-0242ac120002
Armenia	Dilijan	AM0308	Pipistrellus pipistrellus		Pipistrellus pipistrellus			a03f0fd4-e19c-11ee-bd3d-0242ac120002
Armenia	Dilijan	AM0309	Pipistrellus pipistrellus		Pipistrellus pipistrellus			a03f11c8-e19c-11ee-bd3d-0242ac120002
Armenia	Dilijan	AM0310	Pipistrellus pipistrellus		Pipistrellus pipistrellus			a03f12c2-e19c-11ee-bd3d-0242ac120002
Armenia	Dilijan	AM0311	Pipistrellus pipistrellus		Pipistrellus pipistrellus			a03f13b2-e19c-11ee-bd3d-0242ac120002
Armenia	Dilijan	AM0312	Pipistrellus pipistrellus		Pipistrellus pipistrellus			a03f14a2-e19c-11ee-bd3d-0242ac120002
Armenia	Dilijan	AM0313	Pipistrellus pipistrellus		Pipistrellus pipistrellus			a03f1592-e19c-11ee-bd3d-0242ac120002
Armenia	Dilijan	AM0314	Pipistrellus pipistrellus		Pipistrellus pipistrellus			a03f168c-e19c-11ee-bd3d-0242ac120002
Armenia	Dilijan	AM0315	Pipistrellus pipistrellus		Pipistrellus pipistrellus			a03f1786-e19c-11ee-bd3d-0242ac120002
Armenia	Dilijan	AM0316	Pipistrellus pipistrellus		Pipistrellus pipistrellus			a03f19a2-e19c-11ee-bd3d-0242ac120002
Armenia	Dilijan	AM0317	Pipistrellus pipistrellus		Pipistrellus pipistrellus			a03f1a9c-e19c-11ee-bd3d-0242ac120002
Armenia	Dilijan	AM0318	Pipistrellus pipistrellus		Pipistrellus pipistrellus			a03f1c36-e19c-11ee-bd3d-0242ac120002
Armenia	Dilijan	AM0319	Pipistrellus pipistrellus		Pipistrellus pipistrellus			a03f1fb0-e19c-11ee-bd3d-0242ac120002
Armenia	Dilijan	AM0320	Pipistrellus pipistrellus		Pipistrellus pipistrellus			a03f20dc-e19c-11ee-bd3d-0242ac120002
Armenia	Dilijan	AM0321	Pipistrellus pipistrellus		Pipistrellus pipistrellus			a03f21d6-e19c-11ee-bd3d-0242ac120002
Armenia	Dilijan	AM0322	Pipistrellus pipistrellus		Pipistrellus pipistrellus			a03f22da-e19c-11ee-bd3d-0242ac120002
Armenia	Dilijan	AM0323	Pipistrellus pipistrellus		Pipistrellus pipistrellus			a03f24c4-e19c-11ee-bd3d-0242ac120002
Armenia	Dilijan	AM0324	Pipistrellus pipistrellus		Pipistrellus pipistrellus			a03f25b4-e19c-11ee-bd3d-0242ac120002
Armenia	Dilijan	AM0325	Pipistrellus pipistrellus		Pipistrellus pipistrellus			a03f26a4-e19c-11ee-bd3d-0242ac120002
Armenia	Dilijan	AM0326	Pipistrellus pipistrellus		Pipistrellus pipistrellus			a03f279e-e19c-11ee-bd3d-0242ac120002
Armenia	Dilijan	AM0327	Pipistrellus pipistrellus		Pipistrellus pipistrellus			a03f2898-e19c-11ee-bd3d-0242ac120002
Armenia	Dilijan	AM0328	Pipistrellus pipistrellus		Pipistrellus pipistrellus			a03f2a78-e19c-11ee-bd3d-0242ac120002
Armenia	Dilijan	AM0329	Pipistrellus pipistrellus		Pipistrellus pipistrellus			a03f2b7c-e19c-11ee-bd3d-0242ac120002
Armenia	Dilijan	AM0330	Pipistrellus pipistrellus		Pipistrellus pipistrellus			a03f2cf8-e19c-11ee-bd3d-0242ac120002
Armenia	Dilijan	AM0331	Pipistrellus pipistrellus		Pipistrellus pipistrellus			a03f2e06-e19c-11ee-bd3d-0242ac120002
Armenia	Dilijan	AM0332	Pipistrellus pipistrellus		Pipistrellus pipistrellus			a03f3068-e19c-11ee-bd3d-0242ac120002
Armenia	Dilijan	AM0333	Pipistrellus pipistrellus		Pipistrellus pipistrellus			a03f316c-e19c-11ee-bd3d-0242ac120002
Armenia	Dilijan	AM0334	Pipistrellus pipistrellus		Pipistrellus pipistrellus			a03f3266-e19c-11ee-bd3d-0242ac120002
Armenia	Dilijan	AM0335	Pipistrellus pipistrellus		Pipistrellus pipistrellus			a03f336a-e19c-11ee-bd3d-0242ac120002
Armenia	Dilijan	AM0336	Pipistrellus pipistrellus		Pipistrellus pipistrellus			a03f3464-e19c-11ee-bd3d-0242ac120002
Armenia	Dilijan	AM0337	Pipistrellus pipistrellus		Pipistrellus pipistrellus			a03f3554-e19c-11ee-bd3d-0242ac120002
Armenia	Dilijan	AM0338	Pipistrellus pipistrellus		Pipistrellus pipistrellus			a03f364e-e19c-11ee-bd3d-0242ac120002
Armenia	Dilijan	AM0339	Pipistrellus pipistrellus		Pipistrellus pipistrellus			a03f3806-e19c-11ee-bd3d-0242ac120002
Armenia	Dilijan	AM0340	Pipistrellus pipistrellus		Pipistrellus pipistrellus			a03f3900-e19c-11ee-bd3d-0242ac120002
Armenia	Dilijan	AM0341	Pipistrellus pipistrellus		Pipistrellus pipistrellus			a03f39fa-e19c-11ee-bd3d-0242ac120002
Armenia	Dilijan	AM0342	Pipistrellus pipistrellus		Pipistrellus pipistrellus			a03f3af4-e19c-11ee-bd3d-0242ac120002
Armenia	Dilijan	AM0343	Pipistrellus pipistrellus		Pipistrellus pipistrellus			a03f3bee-e19c-11ee-bd3d-0242ac120002
Armenia	Dilijan	AM0344	Pipistrellus pipistrellus		Pipistrellus pipistrellus			a03f3cde-e19c-11ee-bd3d-0242ac120002
Armenia	Dilijan	AM0345	Pipistrellus pipistrellus		Pipistrellus pipistrellus			a03f3dce-e19c-11ee-bd3d-0242ac120002
Armenia	Dilijan	AM0346	Pipistrellus pipistrellus		Pipistrellus pipistrellus			a03f3ffe-e19c-11ee-bd3d-0242ac120002
Armenia	Dilijan	AM0347	Pipistrellus pipistrellus		Pipistrellus pipistrellus			a03f4102-e19c-11ee-bd3d-0242ac120002
Armenia	Dilijan	AM0348	Pipistrellus pipistrellus		Pipistrellus pipistrellus			a03f41fc-e19c-11ee-bd3d-0242ac120002
Armenia	Dilijan	AM0349	Pipistrellus pipistrellus		Pipistrellus pipistrellus			a03f42f6-e19c-11ee-bd3d-0242ac120002
Armenia	Dilijan	AM0350	Pipistrellus pipistrellus		Pipistrellus pipistrellus			a03f43e6-e19c-11ee-bd3d-0242ac120002
Armenia	Dilijan	AM0351	Pipistrellus pipistrellus		Pipistrellus pipistrellus			a03f44e0-e19c-11ee-bd3d-0242ac120002
Armenia	Dilijan	AM0352	Pipistrellus pipistrellus		Pipistrellus pipistrellus			a03f45da-e19c-11ee-bd3d-0242ac120002
Armenia	Dilijan	AM0353	Pipistrellus pipistrellus		Pipistrellus pipistrellus			a03f48e6-e19c-11ee-bd3d-0242ac120002
Armenia	Dilijan	AM0354	Myotis davidii		Myotis davidii			a03f49fe-e19c-11ee-bd3d-0242ac120002
Armenia	Dilijan	AM0355	Pipistrellus pipistrellus		Pipistrellus pipistrellus			a03f4af8-e19c-11ee-bd3d-0242ac120002
Armenia	Dilijan	AM0356	Pipistrellus pipistrellus		Pipistrellus pipistrellus			a03f4bfc-e19c-11ee-bd3d-0242ac120002
Armenia	Dilijan	AM0357	Pipistrellus pipistrellus		Pipistrellus pipistrellus			a03f4cec-e19c-11ee-bd3d-0242ac120002
Armenia	Dilijan	AM0358	Pipistrellus pipistrellus		Pipistrellus pipistrellus			a03f4df0-e19c-11ee-bd3d-0242ac120002
Armenia	Dilijan	AM0359	Pipistrellus pipistrellus		Pipistrellus pipistrellus			a03f4eea-e19c-11ee-bd3d-0242ac120002
Armenia	Dilijan	AM0360	Pipistrellus pipistrellus	Failed	Pipistrellus pipistrellus			a03f5070-e19c-11ee-bd3d-0242ac120002
Armenia	Getashen	AM0361	Rhinolophus ferrumequinum	Rhinolophus ferrumequinum	Rhinolophus ferrumequinum		http://www.ncbi.nlm.nih.gov/nuccore/PP929136	a03f516a-e19c-11ee-bd3d-0242ac120002
Armenia	Getashen	AM0362	Rhinolophus euryale	Rhinolophus euryale	Rhinolophus euryale		http://www.ncbi.nlm.nih.gov/nuccore/PP929137	a03f525a-e19c-11ee-bd3d-0242ac120002
Armenia	Getashen	AM0363	Rhinolophus ferrumequinum	Rhinolophus ferrumequinum	Rhinolophus ferrumequinum		http://www.ncbi.nlm.nih.gov/nuccore/PP929138	a03f534a-e19c-11ee-bd3d-0242ac120002
Armenia	Getashen	AM0364	Rhinolophus euryale		Rhinolophus euryale			a03f553e-e19c-11ee-bd3d-0242ac120002
Armenia	Getashen	AM0365	Rhinolophus ferrumequinum	Failed	Rhinolophus ferrumequinum			a03f5642-e19c-11ee-bd3d-0242ac120002
Armenia	Getashen	AM0366	Rhinolophus euryale		Rhinolophus euryale			a03f5732-e19c-11ee-bd3d-0242ac120002
Armenia	Getashen	AM0367	Rhinolophus euryale	Rhinolophus euryale	Rhinolophus euryale		http://www.ncbi.nlm.nih.gov/nuccore/PP929139	a03f5822-e19c-11ee-bd3d-0242ac120002
Armenia	Getashen	AM0368	Rhinolophus ferrumequinum		Rhinolophus ferrumequinum			a03f5926-e19c-11ee-bd3d-0242ac120002
Armenia	Getashen	AM0369	Rhinolophus ferrumequinum	Rhinolophus ferrumequinum	Rhinolophus ferrumequinum		http://www.ncbi.nlm.nih.gov/nuccore/PP929140	a03f5a16-e19c-11ee-bd3d-0242ac120002
Armenia	Getashen	AM0370	Rhinolophus ferrumequinum	Failed	Rhinolophus ferrumequinum			a03f5c96-e19c-11ee-bd3d-0242ac120002
Armenia	Getashen	AM0371	Rhinolophus ferrumequinum		Rhinolophus ferrumequinum			a03f5d9a-e19c-11ee-bd3d-0242ac120002
Armenia	Getashen	AM0372	Rhinolophus ferrumequinum	Failed	Rhinolophus ferrumequinum			a03f5eee-e19c-11ee-bd3d-0242ac120002
Armenia	Getashen	AM0373	Rhinolophus ferrumequinum	Rhinolophus ferrumequinum	Rhinolophus ferrumequinum		http://www.ncbi.nlm.nih.gov/nuccore/PP929141	a03f5ff2-e19c-11ee-bd3d-0242ac120002
Armenia	Getashen	AM0374	Rhinolophus ferrumequinum	Rhinolophus ferrumequinum	Rhinolophus ferrumequinum		http://www.ncbi.nlm.nih.gov/nuccore/PP929142	a03f60e2-e19c-11ee-bd3d-0242ac120002
Armenia	Getashen	AM0375	Barbastella caspica	Barbastella caspica	Barbastella caspica		http://www.ncbi.nlm.nih.gov/nuccore/PP929143	a03f63a8-e19c-11ee-bd3d-0242ac120002
Armenia	Getashen	AM0376	Rhinolophus euryale	Rhinolophus euryale	Rhinolophus euryale		http://www.ncbi.nlm.nih.gov/nuccore/PP929144	a03f64b6-e19c-11ee-bd3d-0242ac120002
Armenia	Getashen	AM0377	Barbastella caspica	Barbastella caspica	Barbastella caspica		http://www.ncbi.nlm.nih.gov/nuccore/PP929145	a03f65ba-e19c-11ee-bd3d-0242ac120002
Armenia	Getashen	AM0378	Rhinolophus ferrumequinum	Rhinolophus ferrumequinum	Rhinolophus ferrumequinum		http://www.ncbi.nlm.nih.gov/nuccore/PP929146	a03f66b4-e19c-11ee-bd3d-0242ac120002
Armenia	Getashen	AM0379	Rhinolophus euryale	Rhinolophus euryale	Rhinolophus euryale		http://www.ncbi.nlm.nih.gov/nuccore/PP929147	a03f67ae-e19c-11ee-bd3d-0242ac120002
Armenia	Getashen	AM0380	Rhinolophus ferrumequinum	Rhinolophus ferrumequinum	Rhinolophus ferrumequinum		http://www.ncbi.nlm.nih.gov/nuccore/PP929148	a03f6998-e19c-11ee-bd3d-0242ac120002
Armenia	Getashen	AM0381	Rhinolophus euryale		Rhinolophus euryale			a03f6a92-e19c-11ee-bd3d-0242ac120002
Armenia	Getashen	AM0382	Rhinolophus euryale		Rhinolophus euryale			a03f6b82-e19c-11ee-bd3d-0242ac120002
Armenia	Getashen	AM0383	Rhinolophus euryale		Rhinolophus euryale			a03f6c72-e19c-11ee-bd3d-0242ac120002
Armenia	Getashen	AM0384	Rhinolophus euryale		Rhinolophus euryale			a03f6d62-e19c-11ee-bd3d-0242ac120002
Armenia	Getashen	AM0385	Rhinolophus euryale		Rhinolophus euryale			a03f6e5c-e19c-11ee-bd3d-0242ac120002
Armenia	Getashen	AM0386	Rhinolophus euryale		Rhinolophus euryale			a03f705a-e19c-11ee-bd3d-0242ac120002
Armenia	Getashen	AM0387	Rhinolophus euryale		Rhinolophus euryale			a03f71b8-e19c-11ee-bd3d-0242ac120002
Armenia	Getashen	AM0388	Rhinolophus ferrumequinum	Failed	Rhinolophus ferrumequinum			a03f72bc-e19c-11ee-bd3d-0242ac120002
Armenia	Getashen	AM0389	Rhinolophus ferrumequinum		Rhinolophus ferrumequinum			a03f73b6-e19c-11ee-bd3d-0242ac120002
Armenia	Getashen	AM0390	Rhinolophus euryale		Rhinolophus euryale			a03f74a6-e19c-11ee-bd3d-0242ac120002
Armenia	Getashen	AM0391	Rhinolophus ferrumequinum		Rhinolophus ferrumequinum			a03f7636-e19c-11ee-bd3d-0242ac120002
Armenia	Getashen	AM0392	Rhinolophus ferrumequinum	Rhinolophus ferrumequinum	Rhinolophus ferrumequinum		http://www.ncbi.nlm.nih.gov/nuccore/PP929149	a03f7730-e19c-11ee-bd3d-0242ac120002
Armenia	Getashen	AM0393	Rhinolophus euryale	Rhinolophus euryale	Rhinolophus euryale		http://www.ncbi.nlm.nih.gov/nuccore/PP929150	a03f782a-e19c-11ee-bd3d-0242ac120002
Armenia	Getashen	AM0394	Rhinolophus euryale	Rhinolophus euryale	Rhinolophus euryale		http://www.ncbi.nlm.nih.gov/nuccore/PP929151	a03f791a-e19c-11ee-bd3d-0242ac120002
Armenia	Getashen	AM0395	Rhinolophus euryale	Rhinolophus euryale	Rhinolophus euryale		http://www.ncbi.nlm.nih.gov/nuccore/PP929152	a03f7b18-e19c-11ee-bd3d-0242ac120002
Armenia	Getashen	AM0396	Rhinolophus euryale		Rhinolophus euryale			a03f7c1c-e19c-11ee-bd3d-0242ac120002
Armenia	Getashen	AM0397	Rhinolophus euryale		Rhinolophus euryale			a03f7d16-e19c-11ee-bd3d-0242ac120002
Armenia	Getashen	AM0398	Rhinolophus euryale		Rhinolophus euryale			a03f7e10-e19c-11ee-bd3d-0242ac120002
Armenia	Getashen	AM0399	Rhinolophus euryale		Rhinolophus euryale			a03f8036-e19c-11ee-bd3d-0242ac120002
Armenia	Getashen	AM0400	Rhinolophus euryale		Rhinolophus euryale			a03f8130-e19c-11ee-bd3d-0242ac120002
Armenia	Getashen	AM0401	Rhinolophus euryale		Rhinolophus euryale			a03f822a-e19c-11ee-bd3d-0242ac120002
Armenia	Getashen	AM0402	Rhinolophus euryale		Rhinolophus euryale			a03f8324-e19c-11ee-bd3d-0242ac120002
Armenia	Getashen	AM0403	Rhinolophus ferrumequinum	Failed	Rhinolophus ferrumequinum			a03f8414-e19c-11ee-bd3d-0242ac120002
Armenia	Getashen	AM0404	Rhinolophus ferrumequinum	Failed	Rhinolophus ferrumequinum			a03f850e-e19c-11ee-bd3d-0242ac120002
Armenia	Getashen	AM0405	Rhinolophus ferrumequinum	Failed	Rhinolophus ferrumequinum			a03f85fe-e19c-11ee-bd3d-0242ac120002
Armenia	Getashen	AM0406	Rhinolophus euryale		Rhinolophus euryale			a03f88c4-e19c-11ee-bd3d-0242ac120002
Armenia	Getashen	AM0407	Rhinolophus euryale	Rhinolophus euryale	Rhinolophus euryale		http://www.ncbi.nlm.nih.gov/nuccore/PP929153	a03f89dc-e19c-11ee-bd3d-0242ac120002
Armenia	Getashen	AM0408	Rhinolophus euryale	Rhinolophus euryale	Rhinolophus euryale		http://www.ncbi.nlm.nih.gov/nuccore/PP929154	a03f8ad6-e19c-11ee-bd3d-0242ac120002
Armenia	Getashen	AM0409	Rhinolophus ferrumequinum	Failed	Rhinolophus ferrumequinum			a03f8c48-e19c-11ee-bd3d-0242ac120002
Armenia	Getashen	AM0410	Rhinolophus euryale		Rhinolophus euryale			a03f8d74-e19c-11ee-bd3d-0242ac120002
Armenia	Getashen	AM0411	Rhinolophus euryale		Rhinolophus euryale			a03f8e6e-e19c-11ee-bd3d-0242ac120002
Armenia	Getashen	AM0412	Rhinolophus euryale		Rhinolophus euryale			a03f8f68-e19c-11ee-bd3d-0242ac120002
Armenia	Getashen	AM0413	Rhinolophus ferrumequinum	Rhinolophus ferrumequinum	Rhinolophus ferrumequinum		http://www.ncbi.nlm.nih.gov/nuccore/PP929155	a03f922e-e19c-11ee-bd3d-0242ac120002
Armenia	Getashen	AM0414	Rhinolophus euryale		Rhinolophus euryale			a03f9346-e19c-11ee-bd3d-0242ac120002
Armenia	Getashen	AM0415	Rhinolophus euryale		Rhinolophus euryale			a03f9440-e19c-11ee-bd3d-0242ac120002
Armenia	Getashen	AM0416	Rhinolophus euryale		Rhinolophus euryale			a03f953a-e19c-11ee-bd3d-0242ac120002
Armenia	Getashen	AM0417	Rhinolophus euryale		Rhinolophus euryale			a03f962a-e19c-11ee-bd3d-0242ac120002
Armenia	Getashen	AM0418	Rhinolophus ferrumequinum	Rhinolophus ferrumequinum	Rhinolophus ferrumequinum		http://www.ncbi.nlm.nih.gov/nuccore/PP929156	a03f9724-e19c-11ee-bd3d-0242ac120002
Armenia	Getashen	AM0419	Rhinolophus euryale	Rhinolophus euryale	Rhinolophus euryale		http://www.ncbi.nlm.nih.gov/nuccore/PP929157	a03f98f0-e19c-11ee-bd3d-0242ac120002
Armenia	Getashen	AM0420	Rhinolophus ferrumequinum	Rhinolophus ferrumequinum	Rhinolophus ferrumequinum		http://www.ncbi.nlm.nih.gov/nuccore/PP929158	a03f9a44-e19c-11ee-bd3d-0242ac120002
Armenia	Getashen	AM0421	Rhinolophus euryale		Rhinolophus euryale			a03f9b48-e19c-11ee-bd3d-0242ac120002
Armenia	Getashen	AM0422	Rhinolophus ferrumequinum		Rhinolophus ferrumequinum			a03f9cba-e19c-11ee-bd3d-0242ac120002
Armenia	Getashen	AM0423	Rhinolophus ferrumequinum		Rhinolophus ferrumequinum			a03f9e0e-e19c-11ee-bd3d-0242ac120002
Armenia	Getashen	AM0424	Rhinolophus ferrumequinum	Rhinolophus ferrumequinum	Rhinolophus ferrumequinum		http://www.ncbi.nlm.nih.gov/nuccore/PP929159	a03f9f12-e19c-11ee-bd3d-0242ac120002
Armenia	Getashen	AM0425	Rhinolophus euryale	Rhinolophus euryale	Rhinolophus euryale		http://www.ncbi.nlm.nih.gov/nuccore/PP929160	a03fa002-e19c-11ee-bd3d-0242ac120002
Armenia	Getashen	AM0426	Rhinolophus euryale		Rhinolophus euryale			a03fa2d2-e19c-11ee-bd3d-0242ac120002
Armenia	Getashen	AM0427	Rhinolophus euryale		Rhinolophus euryale			a03fa3d6-e19c-11ee-bd3d-0242ac120002
Armenia	Getashen	AM0428	Rhinolophus ferrumequinum	Rhinolophus ferrumequinum	Rhinolophus ferrumequinum		http://www.ncbi.nlm.nih.gov/nuccore/PP929161	a03fa4da-e19c-11ee-bd3d-0242ac120002
Armenia	Getashen	AM0429	Rhinolophus ferrumequinum	Rhinolophus ferrumequinum	Rhinolophus ferrumequinum		http://www.ncbi.nlm.nih.gov/nuccore/PP929162	a03fa5d4-e19c-11ee-bd3d-0242ac120002
Armenia	Getashen	AM0430	Rhinolophus euryale	Failed	Rhinolophus euryale			a03fa6d8-e19c-11ee-bd3d-0242ac120002
Armenia	Getashen	AM0431	Rhinolophus euryale		Rhinolophus euryale			a03faa0c-e19c-11ee-bd3d-0242ac120002
Armenia	Getashen	AM0432	Rhinolophus ferrumequinum	Rhinolophus ferrumequinum	Rhinolophus ferrumequinum		http://www.ncbi.nlm.nih.gov/nuccore/PP929163	a03fab1a-e19c-11ee-bd3d-0242ac120002
Armenia	Getashen	AM0433	Rhinolophus euryale	Rhinolophus euryale	Rhinolophus euryale		http://www.ncbi.nlm.nih.gov/nuccore/PP929164	a03fac14-e19c-11ee-bd3d-0242ac120002
Armenia	Getashen	AM0434	Rhinolophus ferrumequinum	Rhinolophus ferrumequinum	Rhinolophus ferrumequinum		http://www.ncbi.nlm.nih.gov/nuccore/PP929165	a03fad04-e19c-11ee-bd3d-0242ac120002
Armenia	Getashen	AM0435	Rhinolophus euryale	Rhinolophus euryale	Rhinolophus euryale		http://www.ncbi.nlm.nih.gov/nuccore/PP929166	a03fadfe-e19c-11ee-bd3d-0242ac120002
Armenia	Getashen	AM0436	Rhinolophus euryale		Rhinolophus euryale			a03faf02-e19c-11ee-bd3d-0242ac120002
Armenia	Getashen	AM0437	Rhinolophus ferrumequinum		Rhinolophus ferrumequinum			a03fb006-e19c-11ee-bd3d-0242ac120002
Armenia	Getashen	AM0438	Rhinolophus ferrumequinum		Rhinolophus ferrumequinum			a03fb312-e19c-11ee-bd3d-0242ac120002
Armenia	Getashen	AM0439	Rhinolophus euryale		Rhinolophus euryale			a03fb42a-e19c-11ee-bd3d-0242ac120002
Armenia	Getashen	AM0440	Rhinolophus euryale	Failed	Rhinolophus euryale			a03fb52e-e19c-11ee-bd3d-0242ac120002
Armenia	Getashen	AM0441	Rhinolophus euryale		Rhinolophus euryale			a03fb628-e19c-11ee-bd3d-0242ac120002
Armenia	Getashen	AM0442	Rhinolophus ferrumequinum	Rhinolophus ferrumequinum	Rhinolophus ferrumequinum		http://www.ncbi.nlm.nih.gov/nuccore/PP929167	a03fb768-e19c-11ee-bd3d-0242ac120002
Armenia	Getashen	AM0443	Rhinolophus euryale		Rhinolophus euryale			a03fb86c-e19c-11ee-bd3d-0242ac120002
Armenia	Getashen	AM0444	Rhinolophus ferrumequinum	Rhinolophus ferrumequinum	Rhinolophus ferrumequinum		http://www.ncbi.nlm.nih.gov/nuccore/PP929168	a03fbaba-e19c-11ee-bd3d-0242ac120002
Armenia	Getashen	AM0445	Rhinolophus ferrumequinum	Rhinolophus ferrumequinum	Rhinolophus ferrumequinum		http://www.ncbi.nlm.nih.gov/nuccore/PP929169	a03fbbb4-e19c-11ee-bd3d-0242ac120002
Armenia	Getashen	AM0446	Rhinolophus euryale		Rhinolophus euryale			a03fbcae-e19c-11ee-bd3d-0242ac120002
Armenia	Getashen	AM0447	Rhinolophus ferrumequinum	Failed	Rhinolophus ferrumequinum			a03fbdb2-e19c-11ee-bd3d-0242ac120002
Armenia	Getashen	AM0448	Rhinolophus euryale	Rhinolophus euryale	Rhinolophus euryale		http://www.ncbi.nlm.nih.gov/nuccore/PP929170	a03fbeac-e19c-11ee-bd3d-0242ac120002
Armenia	Getashen	AM0449	Rhinolophus ferrumequinum	Rhinolophus ferrumequinum	Rhinolophus ferrumequinum		http://www.ncbi.nlm.nih.gov/nuccore/PP929171	a03fbfb0-e19c-11ee-bd3d-0242ac120002
Armenia	Getashen	AM0450	Rhinolophus ferrumequinum	Rhinolophus ferrumequinum	Rhinolophus ferrumequinum		http://www.ncbi.nlm.nih.gov/nuccore/PP929172	a03fc1d6-e19c-11ee-bd3d-0242ac120002
Armenia	Jermuk	AM0451	Hypsugo savii	Hypsugo savii	Hypsugo savii		http://www.ncbi.nlm.nih.gov/nuccore/PP929173	a03fc2ee-e19c-11ee-bd3d-0242ac120002
Armenia	Jermuk	AM0452	Hypsugo savii	Hypsugo savii	Hypsugo savii		http://www.ncbi.nlm.nih.gov/nuccore/PP929174	a03fc3f2-e19c-11ee-bd3d-0242ac120002
Armenia	Jermuk	AM0453	Hypsugo savii	Hypsugo savii	Hypsugo savii		http://www.ncbi.nlm.nih.gov/nuccore/PP929175	a03fc53c-e19c-11ee-bd3d-0242ac120002
Armenia	Jermuk	AM0454	Pipistrellus kuhlii		Pipistrellus kuhlii			a03fc640-e19c-11ee-bd3d-0242ac120002
Armenia	Jermuk	AM0455	Pipistrellus pipistrellus		Pipistrellus pipistrellus			a03fc730-e19c-11ee-bd3d-0242ac120002
Armenia	Jermuk	AM0456	Pipistrellus kuhlii		Pipistrellus kuhlii			a03fc83e-e19c-11ee-bd3d-0242ac120002
Armenia	Jermuk	AM0457	Hypsugo savii		Hypsugo savii			a03fca82-e19c-11ee-bd3d-0242ac120002
Armenia	Jermuk	AM0458	Hypsugo savii		Hypsugo savii			a03fcb86-e19c-11ee-bd3d-0242ac120002
Armenia	Jermuk	AM0459	Hypsugo savii		Hypsugo savii			a03fcc80-e19c-11ee-bd3d-0242ac120002
Armenia	Jermuk	AM0460	Pipistrellus kuhlii		Pipistrellus kuhlii			a03fcd70-e19c-11ee-bd3d-0242ac120002
Armenia	Jermuk	AM0461	Hypsugo savii	Hypsugo savii	Hypsugo savii		http://www.ncbi.nlm.nih.gov/nuccore/PP929176	a03fce6a-e19c-11ee-bd3d-0242ac120002
Armenia	Jermuk	AM0462	Hypsugo savii		Hypsugo savii			a03fcf6e-e19c-11ee-bd3d-0242ac120002
Armenia	Jermuk	AM0463	Hypsugo savii		Hypsugo savii			a03fd068-e19c-11ee-bd3d-0242ac120002
Armenia	Jermuk	AM0464	Myotis davidii	Failed	Myotis davidii			a03fd284-e19c-11ee-bd3d-0242ac120002
Armenia	Jermuk	AM0465	Hypsugo savii	Hypsugo savii	Hypsugo savii		http://www.ncbi.nlm.nih.gov/nuccore/PP929177	a03fd37e-e19c-11ee-bd3d-0242ac120002
Armenia	Jermuk	AM0466	Myotis davidii	Failed	Myotis davidii			a03fd478-e19c-11ee-bd3d-0242ac120002
Armenia	Jermuk	AM0467	Pipistrellus kuhlii	Failed	Pipistrellus kuhlii			a03fd572-e19c-11ee-bd3d-0242ac120002
Armenia	Jermuk	AM0468	Hypsugo savii	Failed	Hypsugo savii			a03fd662-e19c-11ee-bd3d-0242ac120002
Armenia	Jermuk	AM0469	Myotis davidii	Failed	Myotis davidii			a03fd75c-e19c-11ee-bd3d-0242ac120002
Armenia	Jermuk	AM0470	Myotis davidii	Failed	Myotis davidii			a03fd856-e19c-11ee-bd3d-0242ac120002
Armenia	Jermuk	AM0471	Hypsugo savii	Failed	Hypsugo savii			a03fdaae-e19c-11ee-bd3d-0242ac120002
Armenia	Jermuk	AM0472	Pipistrellus kuhlii	Pipistrellus pipistrellus	Pipistrellus pipistrellus	Barcode results > 97% percent identity	http://www.ncbi.nlm.nih.gov/nuccore/PP929178	a03fdbb2-e19c-11ee-bd3d-0242ac120002
Armenia	Jermuk	AM0473	Myotis davidii	Failed	Myotis davidii			a03fdca2-e19c-11ee-bd3d-0242ac120002
Armenia	Jermuk	AM0474	Plecotus macrobullaris		Plecotus macrobullaris			a03fdd9c-e19c-11ee-bd3d-0242ac120002
Armenia	Jermuk	AM0475	Plecotus macrobullaris		Plecotus macrobullaris			a03fdee6-e19c-11ee-bd3d-0242ac120002
Armenia	Jermuk	AM0476	Plecotus macrobullaris	Plecotus macrobullaris	Plecotus macrobullaris		http://www.ncbi.nlm.nih.gov/nuccore/PP929179	a03fe1a2-e19c-11ee-bd3d-0242ac120002
Armenia	Jermuk	AM0477	Plecotus macrobullaris		Plecotus macrobullaris			a03fe2a6-e19c-11ee-bd3d-0242ac120002
Armenia	Jermuk	AM0478	Plecotus macrobullaris		Plecotus macrobullaris			a03fe3aa-e19c-11ee-bd3d-0242ac120002
Armenia	Jermuk	AM0479	Plecotus macrobullaris		Plecotus macrobullaris			a03fe4a4-e19c-11ee-bd3d-0242ac120002
Armenia	Jermuk	AM0480	Plecotus macrobullaris		Plecotus macrobullaris			a03fe59e-e19c-11ee-bd3d-0242ac120002
Armenia	Jermuk	AM0481	Plecotus macrobullaris		Plecotus macrobullaris			a03fe698-e19c-11ee-bd3d-0242ac120002
Armenia	Jermuk	AM0482	Plecotus macrobullaris		Plecotus macrobullaris			a03fe788-e19c-11ee-bd3d-0242ac120002
Armenia	Jermuk	AM0483	Plecotus macrobullaris		Plecotus macrobullaris			a03fe9c2-e19c-11ee-bd3d-0242ac120002
Armenia	Jermuk	AM0484	Plecotus macrobullaris		Plecotus macrobullaris			a03feac6-e19c-11ee-bd3d-0242ac120002
Armenia	Jermuk	AM0485	Plecotus macrobullaris	Failed	Plecotus macrobullaris			a03febc0-e19c-11ee-bd3d-0242ac120002
Armenia	Jermuk	AM0486	Plecotus macrobullaris	Plecotus macrobullaris	Plecotus macrobullaris		http://www.ncbi.nlm.nih.gov/nuccore/PP929180	a03fecba-e19c-11ee-bd3d-0242ac120002
Armenia	Jermuk	AM0487	Plecotus macrobullaris	Failed	Plecotus macrobullaris			a03fedbe-e19c-11ee-bd3d-0242ac120002
Armenia	Jermuk	AM0488	Plecotus macrobullaris		Plecotus macrobullaris			a03feeb8-e19c-11ee-bd3d-0242ac120002
Armenia	Jermuk	AM0489	Plecotus macrobullaris		Plecotus macrobullaris			a03ff142-e19c-11ee-bd3d-0242ac120002
Armenia	Jermuk	AM0490	Plecotus macrobullaris	Failed	Plecotus macrobullaris			a03ff246-e19c-11ee-bd3d-0242ac120002
Armenia	Jermuk	AM0491	Plecotus macrobullaris		Plecotus macrobullaris			a03ff340-e19c-11ee-bd3d-0242ac120002
Armenia	Jermuk	AM0492	Plecotus macrobullaris		Plecotus macrobullaris			a03ff43a-e19c-11ee-bd3d-0242ac120002
Armenia	Jermuk	AM0493	Plecotus macrobullaris	Failed	Plecotus macrobullaris			a03ff52a-e19c-11ee-bd3d-0242ac120002
Armenia	Jermuk	AM0494	Plecotus macrobullaris	Failed	Plecotus macrobullaris			a03ff70a-e19c-11ee-bd3d-0242ac120002
Armenia	Jermuk	AM0495	Plecotus macrobullaris		Plecotus macrobullaris			a03ff804-e19c-11ee-bd3d-0242ac120002
Armenia	Jermuk	AM0496	Plecotus macrobullaris		Plecotus macrobullaris			a03ff908-e19c-11ee-bd3d-0242ac120002
Armenia	Jermuk	AM0497	Plecotus macrobullaris		Plecotus macrobullaris			a03ffa02-e19c-11ee-bd3d-0242ac120002
Armenia	Jermuk	AM0498	Plecotus macrobullaris		Plecotus macrobullaris			a03ffaf2-e19c-11ee-bd3d-0242ac120002
Armenia	Jermuk	AM0499	Plecotus macrobullaris		Plecotus macrobullaris			a03ffca0-e19c-11ee-bd3d-0242ac120002
Armenia	Jermuk	AM0500	Plecotus macrobullaris		Plecotus macrobullaris			a03ffda4-e19c-11ee-bd3d-0242ac120002
Armenia	Jermuk	AM0501	Plecotus macrobullaris		Plecotus macrobullaris			c432ab76-e19c-11ee-bd3d-0242ac120002
Armenia	Jermuk	AM0502	Plecotus macrobullaris		Plecotus macrobullaris			c432add8-e19c-11ee-bd3d-0242ac120002
Armenia	Jermuk	AM0503	Plecotus macrobullaris		Plecotus macrobullaris			c432af18-e19c-11ee-bd3d-0242ac120002
Armenia	Jermuk	AM0504	Pipistrellus kuhlii		Pipistrellus kuhlii			c432b030-e19c-11ee-bd3d-0242ac120002
Armenia	Jermuk	AM0505	Pipistrellus kuhlii		Pipistrellus kuhlii			c432b148-e19c-11ee-bd3d-0242ac120002
Armenia	Jermuk	AM0506	Pipistrellus kuhlii		Pipistrellus kuhlii			c432b256-e19c-11ee-bd3d-0242ac120002
Armenia	Jermuk	AM0507	Pipistrellus kuhlii		Pipistrellus kuhlii			c432b6ca-e19c-11ee-bd3d-0242ac120002
Armenia	Jermuk	AM0508	Plecotus macrobullaris		Plecotus macrobullaris			c432b7ec-e19c-11ee-bd3d-0242ac120002
Armenia	Jermuk	AM0509	Plecotus macrobullaris		Plecotus macrobullaris			c432b8f0-e19c-11ee-bd3d-0242ac120002
Armenia	Jermuk	AM0510	Plecotus macrobullaris		Plecotus macrobullaris			c432b9fe-e19c-11ee-bd3d-0242ac120002
Armenia	Jermuk	AM0511	Plecotus macrobullaris		Plecotus macrobullaris			c432bb16-e19c-11ee-bd3d-0242ac120002
Armenia	Jermuk	AM0512	Plecotus macrobullaris		Plecotus macrobullaris			c432bc1a-e19c-11ee-bd3d-0242ac120002
Armenia	Jermuk	AM0513	Plecotus macrobullaris		Plecotus macrobullaris			c432bd32-e19c-11ee-bd3d-0242ac120002
Armenia	Jermuk	AM0514	Plecotus macrobullaris		Plecotus macrobullaris			c432be40-e19c-11ee-bd3d-0242ac120002
Armenia	Jermuk	AM0515	Plecotus macrobullaris		Plecotus macrobullaris			c432c14c-e19c-11ee-bd3d-0242ac120002
Armenia	Jermuk	AM0516	Plecotus macrobullaris		Plecotus macrobullaris			c432c25a-e19c-11ee-bd3d-0242ac120002
Armenia	Jermuk	AM0517	Plecotus macrobullaris		Plecotus macrobullaris			c432c35e-e19c-11ee-bd3d-0242ac120002
Armenia	Jermuk	AM0518	Plecotus macrobullaris		Plecotus macrobullaris			c432c46c-e19c-11ee-bd3d-0242ac120002
Armenia	Jermuk	AM0519	Plecotus macrobullaris		Plecotus macrobullaris			c432c57a-e19c-11ee-bd3d-0242ac120002
Armenia	Jermuk	AM0520	Plecotus macrobullaris	Plecotus macrobullaris	Plecotus macrobullaris		http://www.ncbi.nlm.nih.gov/nuccore/PP929181	c432c67e-e19c-11ee-bd3d-0242ac120002
Armenia	Jermuk	AM0521	Plecotus macrobullaris		Plecotus macrobullaris			c432c78c-e19c-11ee-bd3d-0242ac120002
Armenia	Jermuk	AM0522	Plecotus macrobullaris		Plecotus macrobullaris			c432c8a4-e19c-11ee-bd3d-0242ac120002
Armenia	Jermuk	AM0523	Plecotus macrobullaris		Plecotus macrobullaris			c432cd7c-e19c-11ee-bd3d-0242ac120002
Armenia	Jermuk	AM0524	Plecotus macrobullaris		Plecotus macrobullaris			c432cea8-e19c-11ee-bd3d-0242ac120002
Armenia	Jermuk	AM0525	Plecotus macrobullaris		Plecotus macrobullaris			c432cfb6-e19c-11ee-bd3d-0242ac120002
Armenia	Jermuk	AM0526	Plecotus macrobullaris		Plecotus macrobullaris			c432d0ce-e19c-11ee-bd3d-0242ac120002
Armenia	Jermuk	AM0527	Plecotus macrobullaris		Plecotus macrobullaris			c432d1dc-e19c-11ee-bd3d-0242ac120002
Armenia	Jermuk	AM0528	Plecotus macrobullaris		Plecotus macrobullaris			c432d2d6-e19c-11ee-bd3d-0242ac120002
Armenia	Jermuk	AM0529	Plecotus macrobullaris		Plecotus macrobullaris			c432d3d0-e19c-11ee-bd3d-0242ac120002
Armenia	Jermuk	AM0530	Plecotus macrobullaris		Plecotus macrobullaris			c432d4d4-e19c-11ee-bd3d-0242ac120002
Armenia	Jermuk	AM0531	Plecotus macrobullaris		Plecotus macrobullaris			c432d7ae-e19c-11ee-bd3d-0242ac120002
Armenia	Jermuk	AM0532	Plecotus macrobullaris		Plecotus macrobullaris			c432d8bc-e19c-11ee-bd3d-0242ac120002
Armenia	Jermuk	AM0533	Plecotus macrobullaris		Plecotus macrobullaris			c432d9ca-e19c-11ee-bd3d-0242ac120002
Armenia	Jermuk	AM0534	Plecotus macrobullaris		Plecotus macrobullaris			c432dace-e19c-11ee-bd3d-0242ac120002
Armenia	Jermuk	AM0535	Plecotus macrobullaris		Plecotus macrobullaris			c432dbd2-e19c-11ee-bd3d-0242ac120002
Armenia	Jermuk	AM0536	Plecotus macrobullaris		Plecotus macrobullaris			c432dd1c-e19c-11ee-bd3d-0242ac120002
Armenia	Jermuk	AM0537	Plecotus macrobullaris		Plecotus macrobullaris			c432de2a-e19c-11ee-bd3d-0242ac120002
Armenia	Jermuk	AM0538	Plecotus macrobullaris		Plecotus macrobullaris			c432e1ae-e19c-11ee-bd3d-0242ac120002
Armenia	Jermuk	AM0539	Plecotus macrobullaris		Plecotus macrobullaris			c432e2c6-e19c-11ee-bd3d-0242ac120002
Armenia	Jermuk	AM0540	Plecotus macrobullaris		Plecotus macrobullaris			c432e3c0-e19c-11ee-bd3d-0242ac120002
Azerbaijan	Fish Reproduction Plant	AZ0001	Pipistrellus kuhlii		Pipistrellus kuhlii			c432e4c4-e19c-11ee-bd3d-0242ac120002
Azerbaijan	Fish Reproduction Plant	AZ0002	Pipistrellus kuhlii		Pipistrellus kuhlii			c432e5be-e19c-11ee-bd3d-0242ac120002
Azerbaijan	Fish Reproduction Plant	AZ0003	Pipistrellus kuhlii		Pipistrellus kuhlii			c432e6c2-e19c-11ee-bd3d-0242ac120002
Azerbaijan	Fish Reproduction Plant	AZ0004	Pipistrellus kuhlii		Pipistrellus kuhlii			c432e7c6-e19c-11ee-bd3d-0242ac120002
Azerbaijan	Fish Reproduction Plant	AZ0005	Pipistrellus kuhlii	Pipistrellus kuhlii	Pipistrellus kuhlii		http://www.ncbi.nlm.nih.gov/nuccore/PP929182	c432e8c0-e19c-11ee-bd3d-0242ac120002
Azerbaijan	Fish Reproduction Plant	AZ0006	Pipistrellus nathusii	Failed	Pipistrellus nathusii			c432ec4e-e19c-11ee-bd3d-0242ac120002
Azerbaijan	Fish Reproduction Plant	AZ0007	Pipistrellus kuhlii	Pipistrellus kuhlii	Pipistrellus kuhlii		http://www.ncbi.nlm.nih.gov/nuccore/PP929183	c432ed7a-e19c-11ee-bd3d-0242ac120002
Azerbaijan	Fish Reproduction Plant	AZ0008	Pipistrellus kuhlii		Pipistrellus kuhlii			c432ee74-e19c-11ee-bd3d-0242ac120002
Azerbaijan	Fish Reproduction Plant	AZ0009	Pipistrellus kuhlii		Pipistrellus kuhlii			c432ef78-e19c-11ee-bd3d-0242ac120002
Azerbaijan	Fish Reproduction Plant	AZ0010	Pipistrellus kuhlii		Pipistrellus kuhlii			c432f068-e19c-11ee-bd3d-0242ac120002
Azerbaijan	Fish Reproduction Plant	AZ0011	Pipistrellus kuhlii		Pipistrellus kuhlii			c432f162-e19c-11ee-bd3d-0242ac120002
Azerbaijan	Fish Reproduction Plant	AZ0012	Pipistrellus kuhlii		Pipistrellus kuhlii			c432f266-e19c-11ee-bd3d-0242ac120002
Azerbaijan	Fish Reproduction Plant	AZ0013	Pipistrellus kuhlii		Pipistrellus kuhlii			c432f4b4-e19c-11ee-bd3d-0242ac120002
Azerbaijan	Fish Reproduction Plant	AZ0014	Pipistrellus kuhlii		Pipistrellus kuhlii			c432f5c2-e19c-11ee-bd3d-0242ac120002
Azerbaijan	Fish Reproduction Plant	AZ0015	Pipistrellus kuhlii		Pipistrellus kuhlii			c432f6d0-e19c-11ee-bd3d-0242ac120002
Azerbaijan	Fish Reproduction Plant	AZ0016	Pipistrellus kuhlii		Pipistrellus kuhlii			c432f7c0-e19c-11ee-bd3d-0242ac120002
Azerbaijan	Fish Reproduction Plant	AZ0017	Pipistrellus kuhlii		Pipistrellus kuhlii			c432f90a-e19c-11ee-bd3d-0242ac120002
Azerbaijan	Fish Reproduction Plant	AZ0018	Pipistrellus kuhlii		Pipistrellus kuhlii			c432fc5c-e19c-11ee-bd3d-0242ac120002
Azerbaijan	Fish Reproduction Plant	AZ0019	Pipistrellus kuhlii		Pipistrellus kuhlii			c432fd74-e19c-11ee-bd3d-0242ac120002
Azerbaijan	Fish Reproduction Plant	AZ0020	Pipistrellus kuhlii		Pipistrellus kuhlii			c432fe6e-e19c-11ee-bd3d-0242ac120002
Azerbaijan	Fish Reproduction Plant	AZ0021	Pipistrellus kuhlii		Pipistrellus kuhlii			c432ff68-e19c-11ee-bd3d-0242ac120002
Azerbaijan	Fish Reproduction Plant	AZ0022	Pipistrellus kuhlii		Pipistrellus kuhlii			c4330062-e19c-11ee-bd3d-0242ac120002
Azerbaijan	Fish Reproduction Plant	AZ0023	Pipistrellus kuhlii		Pipistrellus kuhlii			c4330166-e19c-11ee-bd3d-0242ac120002
Azerbaijan	Fish Reproduction Plant	AZ0024	Pipistrellus kuhlii		Pipistrellus kuhlii			c4330260-e19c-11ee-bd3d-0242ac120002
Azerbaijan	Fish Reproduction Plant	AZ0025	Pipistrellus kuhlii		Pipistrellus kuhlii			c433042c-e19c-11ee-bd3d-0242ac120002
Azerbaijan	Fish Reproduction Plant	AZ0026	Pipistrellus kuhlii		Pipistrellus kuhlii			c4330530-e19c-11ee-bd3d-0242ac120002
Azerbaijan	Fish Reproduction Plant	AZ0027	Pipistrellus kuhlii		Pipistrellus kuhlii			c43306c0-e19c-11ee-bd3d-0242ac120002
Azerbaijan	Fish Reproduction Plant	AZ0028	Pipistrellus kuhlii		Pipistrellus kuhlii			c4330846-e19c-11ee-bd3d-0242ac120002
Azerbaijan	Fish Reproduction Plant	AZ0029	Pipistrellus kuhlii		Pipistrellus kuhlii			c4330b3e-e19c-11ee-bd3d-0242ac120002
Azerbaijan	Fish Reproduction Plant	AZ0030	Pipistrellus kuhlii		Pipistrellus kuhlii			c4330c56-e19c-11ee-bd3d-0242ac120002
Azerbaijan	Fish Reproduction Plant	AZ0031	Pipistrellus kuhlii		Pipistrellus kuhlii			c4330d50-e19c-11ee-bd3d-0242ac120002
Azerbaijan	Fish Reproduction Plant	AZ0032	Pipistrellus kuhlii		Pipistrellus kuhlii			c4330fb2-e19c-11ee-bd3d-0242ac120002
Azerbaijan	Fish Reproduction Plant	AZ0033	Pipistrellus kuhlii		Pipistrellus kuhlii			c43310b6-e19c-11ee-bd3d-0242ac120002
Azerbaijan	Fish Reproduction Plant	AZ0034	Pipistrellus kuhlii		Pipistrellus kuhlii			c43311b0-e19c-11ee-bd3d-0242ac120002
Azerbaijan	Fish Reproduction Plant	AZ0035	Pipistrellus kuhlii		Pipistrellus kuhlii			c43312aa-e19c-11ee-bd3d-0242ac120002
Azerbaijan	Fish Reproduction Plant	AZ0036	Pipistrellus kuhlii		Pipistrellus kuhlii			c433166a-e19c-11ee-bd3d-0242ac120002
Azerbaijan	Fish Reproduction Plant	AZ0037	Pipistrellus kuhlii		Pipistrellus kuhlii			c433178c-e19c-11ee-bd3d-0242ac120002
Azerbaijan	Fish Reproduction Plant	AZ0038	Pipistrellus kuhlii		Pipistrellus kuhlii			c4331886-e19c-11ee-bd3d-0242ac120002
Azerbaijan	Fish Reproduction Plant	AZ0039	Pipistrellus kuhlii		Pipistrellus kuhlii			c4331976-e19c-11ee-bd3d-0242ac120002
Azerbaijan	Fish Reproduction Plant	AZ0040	Pipistrellus kuhlii		Pipistrellus kuhlii			c4331a70-e19c-11ee-bd3d-0242ac120002
Azerbaijan	Fish Reproduction Plant	AZ0041	Pipistrellus kuhlii		Pipistrellus kuhlii			c4331b6a-e19c-11ee-bd3d-0242ac120002
Azerbaijan	Fish Reproduction Plant	AZ0042	Pipistrellus kuhlii		Pipistrellus kuhlii			c4331c64-e19c-11ee-bd3d-0242ac120002
Azerbaijan	Fish Reproduction Plant	AZ0043	Pipistrellus kuhlii		Pipistrellus kuhlii			c4331d54-e19c-11ee-bd3d-0242ac120002
Azerbaijan	Fish Reproduction Plant	AZ0044	Pipistrellus kuhlii		Pipistrellus kuhlii			c433202e-e19c-11ee-bd3d-0242ac120002
Azerbaijan	Fish Reproduction Plant	AZ0045	Pipistrellus kuhlii		Pipistrellus kuhlii			c4332132-e19c-11ee-bd3d-0242ac120002
Azerbaijan	Fish Reproduction Plant	AZ0046	Pipistrellus kuhlii		Pipistrellus kuhlii			c433222c-e19c-11ee-bd3d-0242ac120002
Azerbaijan	Fish Reproduction Plant	AZ0047	Pipistrellus kuhlii		Pipistrellus kuhlii			c4332326-e19c-11ee-bd3d-0242ac120002
Azerbaijan	Fish Reproduction Plant	AZ0048	Pipistrellus kuhlii		Pipistrellus kuhlii			c4332420-e19c-11ee-bd3d-0242ac120002
Azerbaijan	Fish Reproduction Plant	AZ0049	Pipistrellus kuhlii		Pipistrellus kuhlii			c433251a-e19c-11ee-bd3d-0242ac120002
Azerbaijan	Fish Reproduction Plant	AZ0050	Pipistrellus kuhlii		Pipistrellus kuhlii			c4332614-e19c-11ee-bd3d-0242ac120002
Azerbaijan	Fish Reproduction Plant	AZ0051	Pipistrellus kuhlii		Pipistrellus kuhlii			c4332704-e19c-11ee-bd3d-0242ac120002
Azerbaijan	Fish Reproduction Plant	AZ0052	Pipistrellus kuhlii	Pipistrellus kuhlii	Pipistrellus kuhlii		http://www.ncbi.nlm.nih.gov/nuccore/PP929184	c4332952-e19c-11ee-bd3d-0242ac120002
Azerbaijan	Fish Reproduction Plant	AZ0053	Pipistrellus nathusii	Failed	Pipistrellus nathusii			c4332a56-e19c-11ee-bd3d-0242ac120002
Azerbaijan	Fish Reproduction Plant	AZ0054	Pipistrellus kuhlii	Pipistrellus kuhlii	Pipistrellus kuhlii		http://www.ncbi.nlm.nih.gov/nuccore/PP929185	c4332b5a-e19c-11ee-bd3d-0242ac120002
Azerbaijan	Fish Reproduction Plant	AZ0055	Pipistrellus nathusii	Failed	Pipistrellus nathusii			c4332c54-e19c-11ee-bd3d-0242ac120002
Azerbaijan	Fish Reproduction Plant	AZ0056	Pipistrellus kuhlii	Pipistrellus kuhlii	Pipistrellus kuhlii		http://www.ncbi.nlm.nih.gov/nuccore/PP929186	c4332d58-e19c-11ee-bd3d-0242ac120002
Azerbaijan	Fish Reproduction Plant	AZ0057	Pipistrellus kuhlii		Pipistrellus kuhlii			c4332e52-e19c-11ee-bd3d-0242ac120002
Azerbaijan	Fish Reproduction Plant	AZ0058	Pipistrellus kuhlii		Pipistrellus kuhlii			c4332f56-e19c-11ee-bd3d-0242ac120002
Azerbaijan	Fish Reproduction Plant	AZ0059	Pipistrellus kuhlii		Pipistrellus kuhlii			c4333050-e19c-11ee-bd3d-0242ac120002
Azerbaijan	Fish Reproduction Plant	AZ0060	Pipistrellus kuhlii		Pipistrellus kuhlii			c4333294-e19c-11ee-bd3d-0242ac120002
Azerbaijan	Fish Reproduction Plant	AZ0061	Pipistrellus kuhlii		Pipistrellus kuhlii			c433338e-e19c-11ee-bd3d-0242ac120002
Azerbaijan	Fish Reproduction Plant	AZ0062	Pipistrellus kuhlii		Pipistrellus kuhlii			c4333488-e19c-11ee-bd3d-0242ac120002
Azerbaijan	Fish Reproduction Plant	AZ0063	Pipistrellus kuhlii		Pipistrellus kuhlii			c433358c-e19c-11ee-bd3d-0242ac120002
Azerbaijan	Fish Reproduction Plant	AZ0064	Pipistrellus kuhlii		Pipistrellus kuhlii			c4333686-e19c-11ee-bd3d-0242ac120002
Azerbaijan	Fish Reproduction Plant	AZ0065	Pipistrellus kuhlii		Pipistrellus kuhlii			c4333776-e19c-11ee-bd3d-0242ac120002
Azerbaijan	Fish Reproduction Plant	AZ0066	Pipistrellus kuhlii		Pipistrellus kuhlii			c4333870-e19c-11ee-bd3d-0242ac120002
Azerbaijan	Fish Reproduction Plant	AZ0067	Pipistrellus kuhlii		Pipistrellus kuhlii			c4333db6-e19c-11ee-bd3d-0242ac120002
Azerbaijan	Fish Reproduction Plant	AZ0068	Pipistrellus kuhlii		Pipistrellus kuhlii			c4333f32-e19c-11ee-bd3d-0242ac120002
Azerbaijan	Fish Reproduction Plant	AZ0069	Pipistrellus kuhlii		Pipistrellus kuhlii			c4334036-e19c-11ee-bd3d-0242ac120002
Azerbaijan	Fish Reproduction Plant	AZ0070	Pipistrellus kuhlii		Pipistrellus kuhlii			c433413a-e19c-11ee-bd3d-0242ac120002
Azerbaijan	Fish Reproduction Plant	AZ0071	Pipistrellus kuhlii		Pipistrellus kuhlii			c4334234-e19c-11ee-bd3d-0242ac120002
Azerbaijan	Fish Reproduction Plant	AZ0072	Pipistrellus kuhlii		Pipistrellus kuhlii			c4334324-e19c-11ee-bd3d-0242ac120002
Azerbaijan	Fish Reproduction Plant	AZ0073	Pipistrellus kuhlii		Pipistrellus kuhlii			c433441e-e19c-11ee-bd3d-0242ac120002
Azerbaijan	Fish Reproduction Plant	AZ0074	Pipistrellus kuhlii		Pipistrellus kuhlii			c433450e-e19c-11ee-bd3d-0242ac120002
Azerbaijan	Fish Reproduction Plant	AZ0075	Pipistrellus kuhlii		Pipistrellus kuhlii			c4334752-e19c-11ee-bd3d-0242ac120002
Azerbaijan	Fish Reproduction Plant	AZ0076	Pipistrellus kuhlii		Pipistrellus kuhlii			c4334856-e19c-11ee-bd3d-0242ac120002
Azerbaijan	Fish Reproduction Plant	AZ0077	Pipistrellus kuhlii		Pipistrellus kuhlii			c4334946-e19c-11ee-bd3d-0242ac120002
Azerbaijan	Fish Reproduction Plant	AZ0078	Pipistrellus kuhlii		Pipistrellus kuhlii			c4334a40-e19c-11ee-bd3d-0242ac120002
Azerbaijan	Fish Reproduction Plant	AZ0079	Pipistrellus kuhlii		Pipistrellus kuhlii			c4334b3a-e19c-11ee-bd3d-0242ac120002
Azerbaijan	Fish Reproduction Plant	AZ0080	Pipistrellus kuhlii		Pipistrellus kuhlii			c4334c34-e19c-11ee-bd3d-0242ac120002
Azerbaijan	Fish Reproduction Plant	AZ0081	Pipistrellus kuhlii		Pipistrellus kuhlii			c4334d2e-e19c-11ee-bd3d-0242ac120002
Azerbaijan	Fish Reproduction Plant	AZ0082	Pipistrellus kuhlii		Pipistrellus kuhlii			c4334e28-e19c-11ee-bd3d-0242ac120002
Azerbaijan	Fish Reproduction Plant	AZ0083	Pipistrellus kuhlii		Pipistrellus kuhlii			c4335152-e19c-11ee-bd3d-0242ac120002
Azerbaijan	Fish Reproduction Plant	AZ0084	Pipistrellus kuhlii		Pipistrellus kuhlii			c433524c-e19c-11ee-bd3d-0242ac120002
Azerbaijan	Fish Reproduction Plant	AZ0085	Pipistrellus kuhlii		Pipistrellus kuhlii			c4335350-e19c-11ee-bd3d-0242ac120002
Azerbaijan	Fish Reproduction Plant	AZ0086	Pipistrellus kuhlii		Pipistrellus kuhlii			c433544a-e19c-11ee-bd3d-0242ac120002
Azerbaijan	Fish Reproduction Plant	AZ0087	Pipistrellus kuhlii		Pipistrellus kuhlii			c433554e-e19c-11ee-bd3d-0242ac120002
Azerbaijan	Fish Reproduction Plant	AZ0088	Pipistrellus kuhlii		Pipistrellus kuhlii			c433563e-e19c-11ee-bd3d-0242ac120002
Azerbaijan	Fish Reproduction Plant	AZ0089	Pipistrellus kuhlii		Pipistrellus kuhlii			c4335738-e19c-11ee-bd3d-0242ac120002
Azerbaijan	Fish Reproduction Plant	AZ0090	Pipistrellus kuhlii		Pipistrellus kuhlii			c4335d1e-e19c-11ee-bd3d-0242ac120002
Azerbaijan	Baligchilar Village	AZ0091	Pipistrellus kuhlii		Pipistrellus kuhlii			c4336232-e19c-11ee-bd3d-0242ac120002
Azerbaijan	Baligchilar Village	AZ0092	Pipistrellus kuhlii		Pipistrellus kuhlii			c4336368-e19c-11ee-bd3d-0242ac120002
Azerbaijan	Baligchilar Village	AZ0093	Pipistrellus kuhlii		Pipistrellus kuhlii			c43364bc-e19c-11ee-bd3d-0242ac120002
Azerbaijan	Baligchilar Village	AZ0094	Pipistrellus kuhlii		Pipistrellus kuhlii			c4336610-e19c-11ee-bd3d-0242ac120002
Azerbaijan	Baligchilar Village	AZ0095	Pipistrellus kuhlii		Pipistrellus kuhlii			c43368ea-e19c-11ee-bd3d-0242ac120002
Azerbaijan	Baligchilar Village	AZ0096	Pipistrellus pipistrellus		Pipistrellus pipistrellus			c4336a02-e19c-11ee-bd3d-0242ac120002
Azerbaijan	Baligchilar Village	AZ0097	Pipistrellus nathusii		Pipistrellus nathusii			c4336b06-e19c-11ee-bd3d-0242ac120002
Azerbaijan	Baligchilar Village	AZ0098	Pipistrellus nathusii		Pipistrellus nathusii			c4336c0a-e19c-11ee-bd3d-0242ac120002
Azerbaijan	Baligchilar Village	AZ0099	Pipistrellus kuhlii		Pipistrellus kuhlii			c4336fde-e19c-11ee-bd3d-0242ac120002
Azerbaijan	Baligchilar Village	AZ0100	Pipistrellus kuhlii		Pipistrellus kuhlii			c43371b4-e19c-11ee-bd3d-0242ac120002
Azerbaijan	Baligchilar Village	AZ0101	Pipistrellus kuhlii		Pipistrellus kuhlii			c433734e-e19c-11ee-bd3d-0242ac120002
Azerbaijan	Baligchilar Village	AZ0102	Pipistrellus kuhlii		Pipistrellus kuhlii			c43374f2-e19c-11ee-bd3d-0242ac120002
Azerbaijan	Baligchilar Village	AZ0103	Pipistrellus nathusii		Pipistrellus nathusii			c4337646-e19c-11ee-bd3d-0242ac120002
Azerbaijan	Baligchilar Village	AZ0104	Pipistrellus kuhlii		Pipistrellus kuhlii			c4337740-e19c-11ee-bd3d-0242ac120002
Azerbaijan	Baligchilar Village	AZ0105	Pipistrellus kuhlii		Pipistrellus kuhlii			c433783a-e19c-11ee-bd3d-0242ac120002
Azerbaijan	Baligchilar Village	AZ0106	Pipistrellus nathusii		Pipistrellus nathusii			c4337934-e19c-11ee-bd3d-0242ac120002
Azerbaijan	Baligchilar Village	AZ0107	Pipistrellus kuhlii		Pipistrellus kuhlii			c4337c4a-e19c-11ee-bd3d-0242ac120002
Azerbaijan	Baligchilar Village	AZ0108	Pipistrellus nathusii		Pipistrellus nathusii			c4337d62-e19c-11ee-bd3d-0242ac120002
Azerbaijan	Baligchilar Village	AZ0109	Pipistrellus kuhlii		Pipistrellus kuhlii			c4337e70-e19c-11ee-bd3d-0242ac120002
Azerbaijan	Baligchilar Village	AZ0110	Pipistrellus kuhlii		Pipistrellus kuhlii			c4337f6a-e19c-11ee-bd3d-0242ac120002
Azerbaijan	Baligchilar Village	AZ0111	Pipistrellus nathusii		Pipistrellus nathusii			c433805a-e19c-11ee-bd3d-0242ac120002
Azerbaijan	Baligchilar Village	AZ0112	Pipistrellus kuhlii	Pipistrellus kuhlii	Pipistrellus kuhlii		http://www.ncbi.nlm.nih.gov/nuccore/PP929187	c4338154-e19c-11ee-bd3d-0242ac120002
Azerbaijan	Baligchilar Village	AZ0113	Pipistrellus nathusii	Pipistrellus kuhlii	Pipistrellus kuhlii	Barcode results > 97% percent identity	http://www.ncbi.nlm.nih.gov/nuccore/PP929188	c4338258-e19c-11ee-bd3d-0242ac120002
Azerbaijan	Baligchilar Village	AZ0114	Pipistrellus kuhlii	Pipistrellus kuhlii	Pipistrellus kuhlii		http://www.ncbi.nlm.nih.gov/nuccore/PP929189	c4338352-e19c-11ee-bd3d-0242ac120002
Azerbaijan	Baligchilar Village	AZ0115	Pipistrellus kuhlii	Pipistrellus kuhlii	Pipistrellus kuhlii		http://www.ncbi.nlm.nih.gov/nuccore/PP929190	c433865e-e19c-11ee-bd3d-0242ac120002
Azerbaijan	Baligchilar Village	AZ0116	Pipistrellus nathusii	Pipistrellus kuhlii	Pipistrellus kuhlii	Barcode results > 97% percent identity	http://www.ncbi.nlm.nih.gov/nuccore/PP929191	c43387b2-e19c-11ee-bd3d-0242ac120002
Azerbaijan	Baligchilar Village	AZ0117	Pipistrellus kuhlii	Pipistrellus kuhlii	Pipistrellus kuhlii		http://www.ncbi.nlm.nih.gov/nuccore/PP929192	c4338942-e19c-11ee-bd3d-0242ac120002
Azerbaijan	Baligchilar Village	AZ0118	Pipistrellus kuhlii		Pipistrellus kuhlii			c4338ad2-e19c-11ee-bd3d-0242ac120002
Azerbaijan	Baligchilar Village	AZ0119	Pipistrellus nathusii	Pipistrellus kuhlii	Pipistrellus kuhlii	Barcode results = 97% percent identity	http://www.ncbi.nlm.nih.gov/nuccore/PP929193	c4338bea-e19c-11ee-bd3d-0242ac120002
Azerbaijan	Baligchilar Village	AZ0120	Pipistrellus nathusii		Pipistrellus nathusii			c4338cee-e19c-11ee-bd3d-0242ac120002
Azerbaijan	Baligchilar Village	AZ0121	Pipistrellus kuhlii		Pipistrellus kuhlii			c4338de8-e19c-11ee-bd3d-0242ac120002
Azerbaijan	Baligchilar Village	AZ0122	Pipistrellus kuhlii		Pipistrellus kuhlii			c43391d0-e19c-11ee-bd3d-0242ac120002
Azerbaijan	Baligchilar Village	AZ0123	Pipistrellus nathusii		Pipistrellus nathusii			c43392de-e19c-11ee-bd3d-0242ac120002
Azerbaijan	Baligchilar Village	AZ0124	Pipistrellus pipistrellus		Pipistrellus pipistrellus			c43393e2-e19c-11ee-bd3d-0242ac120002
Azerbaijan	Baligchilar Village	AZ0125	Pipistrellus kuhlii		Pipistrellus kuhlii			c43394d2-e19c-11ee-bd3d-0242ac120002
Azerbaijan	Baligchilar Village	AZ0126	Pipistrellus nathusii		Pipistrellus nathusii			c43395c2-e19c-11ee-bd3d-0242ac120002
Azerbaijan	Baligchilar Village	AZ0127	Pipistrellus nathusii		Pipistrellus nathusii			c43396bc-e19c-11ee-bd3d-0242ac120002
Azerbaijan	Baligchilar Village	AZ0128	Pipistrellus kuhlii		Pipistrellus kuhlii			c43397b6-e19c-11ee-bd3d-0242ac120002
Azerbaijan	Baligchilar Village	AZ0129	Pipistrellus nathusii		Pipistrellus nathusii			c43399fa-e19c-11ee-bd3d-0242ac120002
Azerbaijan	Baligchilar Village	AZ0130	Pipistrellus nathusii	Pipistrellus pygmaeus	Pipistrellus pygmaeus	Barcode results > 97% percent identity	http://www.ncbi.nlm.nih.gov/nuccore/PP929194	c4339af4-e19c-11ee-bd3d-0242ac120002
Azerbaijan	Baligchilar Village	AZ0131	Pipistrellus pipistrellus	Pipistrellus pygmaeus	Pipistrellus pygmaeus	Barcode results > 97% percent identity	http://www.ncbi.nlm.nih.gov/nuccore/PP929195	c4339be4-e19c-11ee-bd3d-0242ac120002
Azerbaijan	Baligchilar Village	AZ0132	Pipistrellus nathusii	Failed	Pipistrellus nathusii			c4339cd4-e19c-11ee-bd3d-0242ac120002
Azerbaijan	Baligchilar Village	AZ0133	Pipistrellus nathusii	Failed	Pipistrellus nathusii			c4339dc4-e19c-11ee-bd3d-0242ac120002
Azerbaijan	Baligchilar Village	AZ0134	Pipistrellus pipistrellus	Pipistrellus pygmaeus	Pipistrellus pygmaeus	Barcode results > 97% percent identity	http://www.ncbi.nlm.nih.gov/nuccore/PP929196	c4339ebe-e19c-11ee-bd3d-0242ac120002
Azerbaijan	Baligchilar Village	AZ0135	Pipistrellus pipistrellus	Pipistrellus pygmaeus	Pipistrellus pygmaeus	Barcode results > 97% percent identity	http://www.ncbi.nlm.nih.gov/nuccore/PP929197	c433a116-e19c-11ee-bd3d-0242ac120002
Azerbaijan	Baligchilar Village	AZ0136	Pipistrellus kuhlii		Pipistrellus kuhlii			c433a210-e19c-11ee-bd3d-0242ac120002
Azerbaijan	Baligchilar Village	AZ0137	Pipistrellus nathusii	Pipistrellus kuhlii	Pipistrellus kuhlii	Barcode results = 96% percent identity	http://www.ncbi.nlm.nih.gov/nuccore/PP929198	c433a300-e19c-11ee-bd3d-0242ac120002
Azerbaijan	Baligchilar Village	AZ0138	Pipistrellus nathusii	Pipistrellus kuhlii	Pipistrellus kuhlii	Barcode results > 97% percent identity	http://www.ncbi.nlm.nih.gov/nuccore/PP929199	c433a3f0-e19c-11ee-bd3d-0242ac120002
Azerbaijan	Baligchilar Village	AZ0139	Pipistrellus kuhlii		Pipistrellus kuhlii			c433a4e0-e19c-11ee-bd3d-0242ac120002
Azerbaijan	Baligchilar Village	AZ0140	Pipistrellus pipistrellus	Pipistrellus pygmaeus	Pipistrellus pygmaeus	Barcode results = 96% percent identity	http://www.ncbi.nlm.nih.gov/nuccore/PP929200	c433a5d0-e19c-11ee-bd3d-0242ac120002
Azerbaijan	Baligchilar Village	AZ0141	Pipistrellus pipistrellus	Pipistrellus pygmaeus	Pipistrellus pygmaeus	Barcode results = 97% percent identity	http://www.ncbi.nlm.nih.gov/nuccore/PP929201	c433a94a-e19c-11ee-bd3d-0242ac120002
Azerbaijan	Baligchilar Village	AZ0142	Pipistrellus pipistrellus		Pipistrellus pipistrellus			c433ac88-e19c-11ee-bd3d-0242ac120002
Azerbaijan	Baligchilar Village	AZ0143	Pipistrellus pipistrellus		Pipistrellus pipistrellus			c433adf0-e19c-11ee-bd3d-0242ac120002
Azerbaijan	Baligchilar Village	AZ0144	Pipistrellus pipistrellus		Pipistrellus pipistrellus			c433aefe-e19c-11ee-bd3d-0242ac120002
Azerbaijan	Baligchilar Village	AZ0145	Pipistrellus pipistrellus		Pipistrellus pipistrellus			c433b11a-e19c-11ee-bd3d-0242ac120002
Azerbaijan	Baligchilar Village	AZ0146	Pipistrellus pipistrellus		Pipistrellus pipistrellus			c433b232-e19c-11ee-bd3d-0242ac120002
Azerbaijan	Baligchilar Village	AZ0147	Pipistrellus pipistrellus		Pipistrellus pipistrellus			c433b35e-e19c-11ee-bd3d-0242ac120002
Azerbaijan	Baligchilar Village	AZ0148	Pipistrellus kuhlii		Pipistrellus kuhlii			c433b6b0-e19c-11ee-bd3d-0242ac120002
Azerbaijan	Baligchilar Village	AZ0149	Pipistrellus pipistrellus		Pipistrellus pipistrellus			c433b7d2-e19c-11ee-bd3d-0242ac120002
Azerbaijan	Baligchilar Village	AZ0150	Pipistrellus nathusii	Pipistrellus pygmaeus	Pipistrellus pygmaeus	Barcode results > 97% percent identity	http://www.ncbi.nlm.nih.gov/nuccore/PP929202	c433b8cc-e19c-11ee-bd3d-0242ac120002
Azerbaijan	Baligchilar Village	AZ0151	Pipistrellus pipistrellus		Pipistrellus pipistrellus			c433b9c6-e19c-11ee-bd3d-0242ac120002
Azerbaijan	Baligchilar Village	AZ0152	Pipistrellus pipistrellus		Pipistrellus pipistrellus			c433bab6-e19c-11ee-bd3d-0242ac120002
Azerbaijan	Baligchilar Village	AZ0153	Pipistrellus pipistrellus		Pipistrellus pipistrellus			c433bc00-e19c-11ee-bd3d-0242ac120002
Azerbaijan	Baligchilar Village	AZ0154	Pipistrellus pipistrellus		Pipistrellus pipistrellus			c433bcfa-e19c-11ee-bd3d-0242ac120002
Azerbaijan	Baligchilar Village	AZ0155	Pipistrellus pipistrellus		Pipistrellus pipistrellus			c433c01a-e19c-11ee-bd3d-0242ac120002
Azerbaijan	Baligchilar Village	AZ0156	Pipistrellus kuhlii		Pipistrellus kuhlii			c433c11e-e19c-11ee-bd3d-0242ac120002
Azerbaijan	Baligchilar Village	AZ0157	Pipistrellus pipistrellus	Pipistrellus pygmaeus	Pipistrellus pygmaeus	Barcode results > 97% percent identity	http://www.ncbi.nlm.nih.gov/nuccore/PP929203	c433c20e-e19c-11ee-bd3d-0242ac120002
Azerbaijan	Baligchilar Village	AZ0158	Pipistrellus pipistrellus		Pipistrellus pipistrellus			c433c308-e19c-11ee-bd3d-0242ac120002
Azerbaijan	Baligchilar Village	AZ0159	Pipistrellus pipistrellus		Pipistrellus pipistrellus			c433c3f8-e19c-11ee-bd3d-0242ac120002
Azerbaijan	Baligchilar Village	AZ0160	Pipistrellus pipistrellus	Pipistrellus pygmaeus	Pipistrellus pygmaeus	Barcode results > 97% percent identity	http://www.ncbi.nlm.nih.gov/nuccore/PP929204	c433c4e8-e19c-11ee-bd3d-0242ac120002
Azerbaijan	Baligchilar Village	AZ0161	Pipistrellus pipistrellus		Pipistrellus pipistrellus			c433c88a-e19c-11ee-bd3d-0242ac120002
Azerbaijan	Baligchilar Village	AZ0162	Pipistrellus kuhlii		Pipistrellus kuhlii			c433c998-e19c-11ee-bd3d-0242ac120002
Azerbaijan	Baligchilar Village	AZ0163	Pipistrellus pipistrellus		Pipistrellus pipistrellus			c433ca92-e19c-11ee-bd3d-0242ac120002
Azerbaijan	Baligchilar Village	AZ0164	Pipistrellus pipistrellus		Pipistrellus pipistrellus			c433cb8c-e19c-11ee-bd3d-0242ac120002
Azerbaijan	Baligchilar Village	AZ0165	Pipistrellus pipistrellus		Pipistrellus pipistrellus			c433cc90-e19c-11ee-bd3d-0242ac120002
Azerbaijan	Baligchilar Village	AZ0166	Pipistrellus nathusii		Pipistrellus nathusii			c433cd8a-e19c-11ee-bd3d-0242ac120002
Azerbaijan	Baligchilar Village	AZ0167	Pipistrellus pipistrellus		Pipistrellus pipistrellus			c433ce84-e19c-11ee-bd3d-0242ac120002
Azerbaijan	Baligchilar Village	AZ0168	Pipistrellus pipistrellus		Pipistrellus pipistrellus			c433d0aa-e19c-11ee-bd3d-0242ac120002
Azerbaijan	Baligchilar Village	AZ0169	Pipistrellus pipistrellus		Pipistrellus pipistrellus			c433d1a4-e19c-11ee-bd3d-0242ac120002
Azerbaijan	Baligchilar Village	AZ0170	Pipistrellus pipistrellus		Pipistrellus pipistrellus			c433d2a8-e19c-11ee-bd3d-0242ac120002
Azerbaijan	Baligchilar Village	AZ0171	Pipistrellus pipistrellus		Pipistrellus pipistrellus			c433d398-e19c-11ee-bd3d-0242ac120002
Azerbaijan	Baligchilar Village	AZ0172	Pipistrellus pipistrellus		Pipistrellus pipistrellus			c433d488-e19c-11ee-bd3d-0242ac120002
Azerbaijan	Baligchilar Village	AZ0173	Pipistrellus pipistrellus		Pipistrellus pipistrellus			c433d578-e19c-11ee-bd3d-0242ac120002
Azerbaijan	Baligchilar Village	AZ0174	Pipistrellus pipistrellus		Pipistrellus pipistrellus			c433d7c6-e19c-11ee-bd3d-0242ac120002
Azerbaijan	Baligchilar Village	AZ0175	Pipistrellus pipistrellus		Pipistrellus pipistrellus			c433d8c0-e19c-11ee-bd3d-0242ac120002
Azerbaijan	Baligchilar Village	AZ0176	Pipistrellus pipistrellus		Pipistrellus pipistrellus			c433d9b0-e19c-11ee-bd3d-0242ac120002
Azerbaijan	Baligchilar Village	AZ0177	Pipistrellus pipistrellus		Pipistrellus pipistrellus			c433daaa-e19c-11ee-bd3d-0242ac120002
Azerbaijan	Baligchilar Village	AZ0178	Pipistrellus pipistrellus		Pipistrellus pipistrellus			c433dba4-e19c-11ee-bd3d-0242ac120002
Azerbaijan	Baligchilar Village	AZ0179	Pipistrellus kuhlii		Pipistrellus kuhlii			c433dcb2-e19c-11ee-bd3d-0242ac120002
Azerbaijan	Baligchilar Village	AZ0180	Eptesicus serotinus	Failed	Cnephaeus serotinus	Updated taxonomy (Claudio, VC. et al. 2023. Zoologia (Curitiba), 40, e22029)		c433dda2-e19c-11ee-bd3d-0242ac120002
Azerbaijan	Gakh	AZ0181	Rhinolophus hipposideros	Failed	Rhinolophus hipposideros			c433e004-e19c-11ee-bd3d-0242ac120002
Azerbaijan	Gakh	AZ0182	Rhinolophus ferrumequinum		Rhinolophus ferrumequinum			c433e0f4-e19c-11ee-bd3d-0242ac120002
Azerbaijan	Gakh	AZ0183	Rhinolophus hipposideros	Failed	Rhinolophus hipposideros			c433e1ee-e19c-11ee-bd3d-0242ac120002
Azerbaijan	Gakh	AZ0184	Rhinolophus ferrumequinum		Rhinolophus ferrumequinum			c433e2de-e19c-11ee-bd3d-0242ac120002
Azerbaijan	Gakh	AZ0185	Rhinolophus ferrumequinum		Rhinolophus ferrumequinum			c433e3d8-e19c-11ee-bd3d-0242ac120002
Azerbaijan	Gakh	AZ0186	Rhinolophus hipposideros	Rhinolophus hipposideros	Rhinolophus hipposideros		http://www.ncbi.nlm.nih.gov/nuccore/PP929205	c433e644-e19c-11ee-bd3d-0242ac120002
Azerbaijan	Gakh	AZ0187	Rhinolophus ferrumequinum		Rhinolophus ferrumequinum			c433e748-e19c-11ee-bd3d-0242ac120002
Azerbaijan	Gakh	AZ0188	Rhinolophus ferrumequinum		Rhinolophus ferrumequinum			c433e838-e19c-11ee-bd3d-0242ac120002
Azerbaijan	Gakh	AZ0189	Rhinolophus ferrumequinum		Rhinolophus ferrumequinum			c433e932-e19c-11ee-bd3d-0242ac120002
Azerbaijan	Gakh	AZ0190	Rhinolophus ferrumequinum		Rhinolophus ferrumequinum			c433ea2c-e19c-11ee-bd3d-0242ac120002
Azerbaijan	Gakh	AZ0191	Rhinolophus ferrumequinum		Rhinolophus ferrumequinum			c433eb26-e19c-11ee-bd3d-0242ac120002
Azerbaijan	Gakh	AZ0192	Rhinolophus hipposideros	Failed	Rhinolophus hipposideros			c433ec16-e19c-11ee-bd3d-0242ac120002
Azerbaijan	Gakh	AZ0193	Rhinolophus ferrumequinum	Failed	Rhinolophus ferrumequinum			c433ee8c-e19c-11ee-bd3d-0242ac120002
Azerbaijan	Gakh	AZ0194	Rhinolophus ferrumequinum	Failed	Rhinolophus ferrumequinum			c433ef90-e19c-11ee-bd3d-0242ac120002
Azerbaijan	Gakh	AZ0195	Rhinolophus ferrumequinum	Failed	Rhinolophus ferrumequinum			c433f08a-e19c-11ee-bd3d-0242ac120002
Azerbaijan	Gakh	AZ0196	Rhinolophus ferrumequinum	Failed	Rhinolophus ferrumequinum			c433f17a-e19c-11ee-bd3d-0242ac120002
Azerbaijan	Gakh	AZ0197	Pipistrellus pipistrellus	Pipistrellus pipistrellus	Pipistrellus pipistrellus		http://www.ncbi.nlm.nih.gov/nuccore/PP929206	c433f26a-e19c-11ee-bd3d-0242ac120002
Azerbaijan	Gakh	AZ0198	Pipistrellus pipistrellus	Failed	Pipistrellus pipistrellus			c433f364-e19c-11ee-bd3d-0242ac120002
Azerbaijan	Gakh	AZ0199	Rhinolophus ferrumequinum		Rhinolophus ferrumequinum			c433f454-e19c-11ee-bd3d-0242ac120002
Azerbaijan	Gakh	AZ0200	Rhinolophus ferrumequinum		Rhinolophus ferrumequinum			c433f738-e19c-11ee-bd3d-0242ac120002
Azerbaijan	Gakh	AZ0201	Myotis emarginatus		Myotis emarginatus			c433f846-e19c-11ee-bd3d-0242ac120002
Azerbaijan	Gakh	AZ0202	Myotis emarginatus	Myotis emarginatus	Myotis emarginatus			c433f940-e19c-11ee-bd3d-0242ac120002
Azerbaijan	Gakh	AZ0203	Myotis emarginatus	Failed	Myotis emarginatus			c433fa3a-e19c-11ee-bd3d-0242ac120002
Azerbaijan	Gakh	AZ0204	Myotis emarginatus	Failed	Myotis emarginatus			c433fb2a-e19c-11ee-bd3d-0242ac120002
Azerbaijan	Gakh	AZ0205	Myotis emarginatus	Failed	Myotis emarginatus			c433fcce-e19c-11ee-bd3d-0242ac120002
Azerbaijan	Gakh	AZ0206	Rhinolophus ferrumequinum		Rhinolophus ferrumequinum			c433fdbe-e19c-11ee-bd3d-0242ac120002
Azerbaijan	Gakh	AZ0207	Myotis emarginatus	Failed	Myotis emarginatus			c433feae-e19c-11ee-bd3d-0242ac120002
Azerbaijan	Gakh	AZ0208	Myotis emarginatus		Myotis emarginatus			c433ffa8-e19c-11ee-bd3d-0242ac120002
Azerbaijan	Gakh	AZ0209	Myotis emarginatus		Myotis emarginatus			c4340228-e19c-11ee-bd3d-0242ac120002
Azerbaijan	Gakh	AZ0210	Myotis emarginatus		Myotis emarginatus			c4340336-e19c-11ee-bd3d-0242ac120002
Azerbaijan	Gakh	AZ0211	Myotis emarginatus		Myotis emarginatus			c4340430-e19c-11ee-bd3d-0242ac120002
Azerbaijan	Gakh	AZ0212	Myotis emarginatus		Myotis emarginatus			c4340520-e19c-11ee-bd3d-0242ac120002
Azerbaijan	Gakh	AZ0213	Myotis emarginatus		Myotis emarginatus			c4340624-e19c-11ee-bd3d-0242ac120002
Azerbaijan	Gakh	AZ0214	Myotis emarginatus		Myotis emarginatus			c4340714-e19c-11ee-bd3d-0242ac120002
Azerbaijan	Gakh	AZ0215	Myotis emarginatus		Myotis emarginatus			c434080e-e19c-11ee-bd3d-0242ac120002
Azerbaijan	Gakh	AZ0216	Rhinolophus ferrumequinum		Rhinolophus ferrumequinum			c43409f8-e19c-11ee-bd3d-0242ac120002
Azerbaijan	Gakh	AZ0217	Myotis emarginatus		Myotis emarginatus			c4340af2-e19c-11ee-bd3d-0242ac120002
Azerbaijan	Gakh	AZ0218	Rhinolophus ferrumequinum		Rhinolophus ferrumequinum			c4340be2-e19c-11ee-bd3d-0242ac120002
Azerbaijan	Gakh	AZ0219	Myotis emarginatus		Myotis emarginatus			c4340cdc-e19c-11ee-bd3d-0242ac120002
Azerbaijan	Gakh	AZ0220	Myotis emarginatus		Myotis emarginatus			c4340dcc-e19c-11ee-bd3d-0242ac120002
Azerbaijan	Gakh	AZ0221	Rhinolophus ferrumequinum		Rhinolophus ferrumequinum			c4340ec6-e19c-11ee-bd3d-0242ac120002
Azerbaijan	Gakh	AZ0222	Myotis emarginatus		Myotis emarginatus			c4340fb6-e19c-11ee-bd3d-0242ac120002
Azerbaijan	Gakh	AZ0223	Myotis emarginatus		Myotis emarginatus			c4341240-e19c-11ee-bd3d-0242ac120002
Azerbaijan	Gakh	AZ0224	Rhinolophus ferrumequinum		Rhinolophus ferrumequinum			c434133a-e19c-11ee-bd3d-0242ac120002
Azerbaijan	Gakh	AZ0225	Myotis emarginatus		Myotis emarginatus			c4341434-e19c-11ee-bd3d-0242ac120002
Azerbaijan	Gakh	AZ0226	Myotis emarginatus		Myotis emarginatus			c4341524-e19c-11ee-bd3d-0242ac120002
Azerbaijan	Gakh	AZ0227	Myotis emarginatus		Myotis emarginatus			c4341614-e19c-11ee-bd3d-0242ac120002
Azerbaijan	Gakh	AZ0228	Myotis emarginatus		Myotis emarginatus			c4341704-e19c-11ee-bd3d-0242ac120002
Azerbaijan	Gakh	AZ0229	Myotis emarginatus		Myotis emarginatus			c43417fe-e19c-11ee-bd3d-0242ac120002
Azerbaijan	Gakh	AZ0230	Rhinolophus ferrumequinum		Rhinolophus ferrumequinum			c4341a60-e19c-11ee-bd3d-0242ac120002
Azerbaijan	Gakh	AZ0231	Rhinolophus ferrumequinum		Rhinolophus ferrumequinum			c4341b64-e19c-11ee-bd3d-0242ac120002
Azerbaijan	Gakh	AZ0232	Myotis emarginatus		Myotis emarginatus			c4341c5e-e19c-11ee-bd3d-0242ac120002
Azerbaijan	Gakh	AZ0233	Rhinolophus ferrumequinum		Rhinolophus ferrumequinum			c4341d58-e19c-11ee-bd3d-0242ac120002
Azerbaijan	Gakh	AZ0234	Myotis emarginatus		Myotis emarginatus			c4341ea2-e19c-11ee-bd3d-0242ac120002
Azerbaijan	Gakh	AZ0235	Myotis emarginatus		Myotis emarginatus			c4341ff6-e19c-11ee-bd3d-0242ac120002
Azerbaijan	Gakh	AZ0236	Myotis emarginatus		Myotis emarginatus			c4342104-e19c-11ee-bd3d-0242ac120002
Azerbaijan	Gakh	AZ0237	Myotis emarginatus		Myotis emarginatus			c4342424-e19c-11ee-bd3d-0242ac120002
Azerbaijan	Gakh	AZ0238	Myotis emarginatus		Myotis emarginatus			c4342546-e19c-11ee-bd3d-0242ac120002
Azerbaijan	Gakh	AZ0239	Myotis emarginatus		Myotis emarginatus			c4342654-e19c-11ee-bd3d-0242ac120002
Azerbaijan	Gakh	AZ0240	Myotis emarginatus		Myotis emarginatus			c4342758-e19c-11ee-bd3d-0242ac120002
Azerbaijan	Gakh	AZ0241	Rhinolophus ferrumequinum		Rhinolophus ferrumequinum			c434292e-e19c-11ee-bd3d-0242ac120002
Azerbaijan	Gakh	AZ0242	Myotis emarginatus		Myotis emarginatus			c4342a3c-e19c-11ee-bd3d-0242ac120002
Azerbaijan	Gakh	AZ0243	Myotis emarginatus		Myotis emarginatus			c4342b4a-e19c-11ee-bd3d-0242ac120002
Azerbaijan	Gakh	AZ0244	Myotis emarginatus		Myotis emarginatus			c4342c58-e19c-11ee-bd3d-0242ac120002
Azerbaijan	Gakh	AZ0245	Myotis emarginatus		Myotis emarginatus			c4342d66-e19c-11ee-bd3d-0242ac120002
Azerbaijan	Gakh	AZ0246	Myotis emarginatus		Myotis emarginatus			c4342e6a-e19c-11ee-bd3d-0242ac120002
Azerbaijan	Gakh	AZ0247	Rhinolophus ferrumequinum		Rhinolophus ferrumequinum			c4343022-e19c-11ee-bd3d-0242ac120002
Azerbaijan	Gakh	AZ0248	Myotis emarginatus		Myotis emarginatus			c4343130-e19c-11ee-bd3d-0242ac120002
Azerbaijan	Gakh	AZ0249	Myotis emarginatus		Myotis emarginatus			c434323e-e19c-11ee-bd3d-0242ac120002
Azerbaijan	Gakh	AZ0250	Rhinolophus ferrumequinum	Failed	Rhinolophus ferrumequinum			c4343342-e19c-11ee-bd3d-0242ac120002
Azerbaijan	Gakh	AZ0251	Rhinolophus hipposideros	Failed	Rhinolophus hipposideros			c4343450-e19c-11ee-bd3d-0242ac120002
Azerbaijan	Gakh	AZ0252	Rhinolophus ferrumequinum	Rhinolophus ferrumequinum	Rhinolophus ferrumequinum		http://www.ncbi.nlm.nih.gov/nuccore/PP929207	c43437de-e19c-11ee-bd3d-0242ac120002
Azerbaijan	Gakh	AZ0253	Rhinolophus ferrumequinum	Failed	Rhinolophus ferrumequinum			c4343946-e19c-11ee-bd3d-0242ac120002
Azerbaijan	Gakh	AZ0254	Myotis emarginatus		Myotis emarginatus			c4343ae0-e19c-11ee-bd3d-0242ac120002
Azerbaijan	Gakh	AZ0255	Rhinolophus ferrumequinum		Rhinolophus ferrumequinum			c4343be4-e19c-11ee-bd3d-0242ac120002
Azerbaijan	Gakh	AZ0256	Rhinolophus ferrumequinum		Rhinolophus ferrumequinum			c4343cd4-e19c-11ee-bd3d-0242ac120002
Azerbaijan	Gakh	AZ0257	Pipistrellus pipistrellus		Pipistrellus pipistrellus			c4343fcc-e19c-11ee-bd3d-0242ac120002
Azerbaijan	Gakh	AZ0258	Myotis emarginatus		Myotis emarginatus			c43440da-e19c-11ee-bd3d-0242ac120002
Azerbaijan	Gakh	AZ0259	Rhinolophus ferrumequinum		Rhinolophus ferrumequinum			c43441ca-e19c-11ee-bd3d-0242ac120002
Azerbaijan	Gakh	AZ0260	Rhinolophus ferrumequinum		Rhinolophus ferrumequinum			c43442c4-e19c-11ee-bd3d-0242ac120002
Azerbaijan	Gakh	AZ0261	Rhinolophus ferrumequinum		Rhinolophus ferrumequinum			c43443b4-e19c-11ee-bd3d-0242ac120002
Azerbaijan	Gakh	AZ0262	Myotis emarginatus		Myotis emarginatus			c43444a4-e19c-11ee-bd3d-0242ac120002
Azerbaijan	Gakh	AZ0263	Myotis emarginatus		Myotis emarginatus			c4344792-e19c-11ee-bd3d-0242ac120002
Azerbaijan	Gakh	AZ0264	Myotis emarginatus		Myotis emarginatus			c43448a0-e19c-11ee-bd3d-0242ac120002
Azerbaijan	Gakh	AZ0265	Rhinolophus ferrumequinum		Rhinolophus ferrumequinum			c434499a-e19c-11ee-bd3d-0242ac120002
Azerbaijan	Gakh	AZ0266	Myotis emarginatus		Myotis emarginatus			c4344a94-e19c-11ee-bd3d-0242ac120002
Azerbaijan	Gakh	AZ0267	Rhinolophus ferrumequinum		Rhinolophus ferrumequinum			c4344b7a-e19c-11ee-bd3d-0242ac120002
Azerbaijan	Gakh	AZ0268	Myotis emarginatus		Myotis emarginatus			c4344d82-e19c-11ee-bd3d-0242ac120002
Azerbaijan	Gakh	AZ0269	Myotis emarginatus		Myotis emarginatus			c4344e72-e19c-11ee-bd3d-0242ac120002
Azerbaijan	Gakh	AZ0270	Rhinolophus ferrumequinum		Rhinolophus ferrumequinum			c4344f6c-e19c-11ee-bd3d-0242ac120002
Azerbaijan	Jangi Gobustan	AZ0271	Myotis blythii	Failed	Myotis blythii			c434505c-e19c-11ee-bd3d-0242ac120002
Azerbaijan	Jangi Gobustan	AZ0272	Myotis blythii	Myotis myotis	Myotis blythii	Geographical distribution does not include Azerbaijan	http://www.ncbi.nlm.nih.gov/nuccore/PP929208	c43452a0-e19c-11ee-bd3d-0242ac120002
Azerbaijan	Jangi Gobustan	AZ0273	Myotis blythii	Myotis myotis	Myotis blythii	Geographical distribution does not include Azerbaijan	http://www.ncbi.nlm.nih.gov/nuccore/PP929209	c43453a4-e19c-11ee-bd3d-0242ac120002
Azerbaijan	Jangi Gobustan	AZ0274	Myotis blythii		Myotis blythii			c434549e-e19c-11ee-bd3d-0242ac120002
Azerbaijan	Jangi Gobustan	AZ0275	Myotis blythii		Myotis blythii			c4345598-e19c-11ee-bd3d-0242ac120002
Azerbaijan	Jangi Gobustan	AZ0276	Myotis blythii		Myotis blythii			c43458a4-e19c-11ee-bd3d-0242ac120002
Azerbaijan	Jangi Gobustan	AZ0277	Myotis blythii		Myotis blythii			c43459a8-e19c-11ee-bd3d-0242ac120002
Azerbaijan	Jangi Gobustan	AZ0278	Myotis blythii		Myotis blythii			c4345aa2-e19c-11ee-bd3d-0242ac120002
Azerbaijan	Jangi Gobustan	AZ0279	Myotis blythii		Myotis blythii			c4345b92-e19c-11ee-bd3d-0242ac120002
Azerbaijan	Jangi Gobustan	AZ0280	Myotis blythii		Myotis blythii			c4345c82-e19c-11ee-bd3d-0242ac120002
Azerbaijan	Jangi Gobustan	AZ0281	Myotis blythii		Myotis blythii			c4345d72-e19c-11ee-bd3d-0242ac120002
Azerbaijan	Jangi Gobustan	AZ0282	Myotis blythii		Myotis blythii			c4345e62-e19c-11ee-bd3d-0242ac120002
Azerbaijan	Jangi Gobustan	AZ0283	Myotis blythii		Myotis blythii			c43460a6-e19c-11ee-bd3d-0242ac120002
Azerbaijan	Jangi Gobustan	AZ0284	Myotis blythii		Myotis blythii			c43461aa-e19c-11ee-bd3d-0242ac120002
Azerbaijan	Jangi Gobustan	AZ0285	Myotis blythii		Myotis blythii			c434629a-e19c-11ee-bd3d-0242ac120002
Azerbaijan	Jangi Gobustan	AZ0286	Myotis blythii		Myotis blythii			c4346394-e19c-11ee-bd3d-0242ac120002
Azerbaijan	Jangi Gobustan	AZ0287	Myotis blythii		Myotis blythii			c4346484-e19c-11ee-bd3d-0242ac120002
Azerbaijan	Jangi Gobustan	AZ0288	Myotis blythii		Myotis blythii			c4346574-e19c-11ee-bd3d-0242ac120002
Azerbaijan	Jangi Gobustan	AZ0289	Myotis blythii		Myotis blythii			c4346664-e19c-11ee-bd3d-0242ac120002
Azerbaijan	Jangi Gobustan	AZ0290	Myotis blythii		Myotis blythii			c4346858-e19c-11ee-bd3d-0242ac120002
Azerbaijan	Jangi Gobustan	AZ0291	Myotis blythii		Myotis blythii			c4346952-e19c-11ee-bd3d-0242ac120002
Azerbaijan	Jangi Gobustan	AZ0292	Myotis blythii		Myotis blythii			c4346a42-e19c-11ee-bd3d-0242ac120002
Azerbaijan	Jangi Gobustan	AZ0293	Myotis blythii		Myotis blythii			c4346b3c-e19c-11ee-bd3d-0242ac120002
Azerbaijan	Jangi Gobustan	AZ0294	Myotis blythii		Myotis blythii			c4346c2c-e19c-11ee-bd3d-0242ac120002
Azerbaijan	Jangi Gobustan	AZ0295	Myotis blythii		Myotis blythii			c4346d26-e19c-11ee-bd3d-0242ac120002
Azerbaijan	Jangi Gobustan	AZ0296	Myotis blythii		Myotis blythii			c434705a-e19c-11ee-bd3d-0242ac120002
Azerbaijan	Jangi Gobustan	AZ0297	Myotis blythii		Myotis blythii			c4347168-e19c-11ee-bd3d-0242ac120002
Azerbaijan	Jangi Gobustan	AZ0298	Myotis blythii		Myotis blythii			c4347262-e19c-11ee-bd3d-0242ac120002
Azerbaijan	Jangi Gobustan	AZ0299	Myotis blythii		Myotis blythii			c434735c-e19c-11ee-bd3d-0242ac120002
Azerbaijan	Jangi Gobustan	AZ0300	Myotis blythii		Myotis blythii			c4347442-e19c-11ee-bd3d-0242ac120002
Azerbaijan	Jangi Gobustan	AZ0301	Myotis blythii		Myotis blythii			c434753c-e19c-11ee-bd3d-0242ac120002
Azerbaijan	Jangi Gobustan	AZ0302	Myotis blythii		Myotis blythii			c434762c-e19c-11ee-bd3d-0242ac120002
Azerbaijan	Jangi Gobustan	AZ0303	Myotis blythii		Myotis blythii			c434785c-e19c-11ee-bd3d-0242ac120002
Azerbaijan	Jangi Gobustan	AZ0304	Myotis blythii		Myotis blythii			c4347956-e19c-11ee-bd3d-0242ac120002
Azerbaijan	Jangi Gobustan	AZ0305	Myotis blythii		Myotis blythii			c4347a46-e19c-11ee-bd3d-0242ac120002
Azerbaijan	Jangi Gobustan	AZ0306	Myotis blythii		Myotis blythii			c4347b36-e19c-11ee-bd3d-0242ac120002
Azerbaijan	Jangi Gobustan	AZ0307	Myotis blythii		Myotis blythii			c4347c30-e19c-11ee-bd3d-0242ac120002
Azerbaijan	Jangi Gobustan	AZ0308	Myotis blythii		Myotis blythii			c4347e88-e19c-11ee-bd3d-0242ac120002
Azerbaijan	Jangi Gobustan	AZ0309	Myotis blythii		Myotis blythii			c4347f8c-e19c-11ee-bd3d-0242ac120002
Azerbaijan	Jangi Gobustan	AZ0310	Myotis blythii		Myotis blythii			c4348090-e19c-11ee-bd3d-0242ac120002
Azerbaijan	Jangi Gobustan	AZ0311	Myotis blythii		Myotis blythii			c434818a-e19c-11ee-bd3d-0242ac120002
Azerbaijan	Jangi Gobustan	AZ0312	Myotis blythii		Myotis blythii			c434827a-e19c-11ee-bd3d-0242ac120002
Azerbaijan	Jangi Gobustan	AZ0313	Myotis blythii		Myotis blythii			c4348374-e19c-11ee-bd3d-0242ac120002
Azerbaijan	Jangi Gobustan	AZ0314	Myotis blythii		Myotis blythii			c4348464-e19c-11ee-bd3d-0242ac120002
Azerbaijan	Jangi Gobustan	AZ0315	Myotis blythii		Myotis blythii			c43486bc-e19c-11ee-bd3d-0242ac120002
Azerbaijan	Jangi Gobustan	AZ0316	Myotis blythii		Myotis blythii			c43487b6-e19c-11ee-bd3d-0242ac120002
Azerbaijan	Jangi Gobustan	AZ0317	Myotis blythii		Myotis blythii			c43488b0-e19c-11ee-bd3d-0242ac120002
Azerbaijan	Jangi Gobustan	AZ0318	Myotis blythii		Myotis blythii			c43489aa-e19c-11ee-bd3d-0242ac120002
Azerbaijan	Jangi Gobustan	AZ0319	Myotis blythii		Myotis blythii			c4348aa4-e19c-11ee-bd3d-0242ac120002
Azerbaijan	Jangi Gobustan	AZ0320	Myotis blythii		Myotis blythii			c4348b94-e19c-11ee-bd3d-0242ac120002
Azerbaijan	Jangi Gobustan	AZ0321	Myotis blythii		Myotis blythii			c4348e1e-e19c-11ee-bd3d-0242ac120002
Azerbaijan	Jangi Gobustan	AZ0322	Myotis blythii		Myotis blythii			c4348f2c-e19c-11ee-bd3d-0242ac120002
Azerbaijan	Jangi Gobustan	AZ0323	Myotis blythii		Myotis blythii			c434901c-e19c-11ee-bd3d-0242ac120002
Azerbaijan	Jangi Gobustan	AZ0324	Myotis blythii		Myotis blythii			c4349116-e19c-11ee-bd3d-0242ac120002
Azerbaijan	Jangi Gobustan	AZ0325	Myotis blythii		Myotis blythii			c4349210-e19c-11ee-bd3d-0242ac120002
Azerbaijan	Jangi Gobustan	AZ0326	Myotis blythii		Myotis blythii			c4349300-e19c-11ee-bd3d-0242ac120002
Azerbaijan	Jangi Gobustan	AZ0327	Myotis blythii		Myotis blythii			c4349576-e19c-11ee-bd3d-0242ac120002
Azerbaijan	Jangi Gobustan	AZ0328	Myotis blythii		Myotis blythii			c4349684-e19c-11ee-bd3d-0242ac120002
Azerbaijan	Jangi Gobustan	AZ0329	Myotis blythii		Myotis blythii			c434977e-e19c-11ee-bd3d-0242ac120002
Azerbaijan	Jangi Gobustan	AZ0330	Myotis blythii		Myotis blythii			c434986e-e19c-11ee-bd3d-0242ac120002
Azerbaijan	Jangi Gobustan	AZ0331	Myotis blythii		Myotis blythii			c434995e-e19c-11ee-bd3d-0242ac120002
Azerbaijan	Jangi Gobustan	AZ0332	Myotis blythii		Myotis blythii			c4349a58-e19c-11ee-bd3d-0242ac120002
Azerbaijan	Jangi Gobustan	AZ0333	Myotis blythii		Myotis blythii			c4349b52-e19c-11ee-bd3d-0242ac120002
Azerbaijan	Jangi Gobustan	AZ0334	Myotis blythii		Myotis blythii			c4349e04-e19c-11ee-bd3d-0242ac120002
Azerbaijan	Jangi Gobustan	AZ0335	Myotis blythii		Myotis blythii			c4349f12-e19c-11ee-bd3d-0242ac120002
Azerbaijan	Jangi Gobustan	AZ0336	Myotis blythii		Myotis blythii			c434a0ac-e19c-11ee-bd3d-0242ac120002
Azerbaijan	Jangi Gobustan	AZ0337	Myotis blythii		Myotis blythii			c434a1e2-e19c-11ee-bd3d-0242ac120002
Azerbaijan	Jangi Gobustan	AZ0338	Myotis blythii		Myotis blythii			c434a2e6-e19c-11ee-bd3d-0242ac120002
Azerbaijan	Jangi Gobustan	AZ0339	Myotis blythii		Myotis blythii			c434a3e0-e19c-11ee-bd3d-0242ac120002
Azerbaijan	Jangi Gobustan	AZ0340	Myotis blythii		Myotis blythii			c434a4d0-e19c-11ee-bd3d-0242ac120002
Azerbaijan	Jangi Gobustan	AZ0341	Myotis blythii		Myotis blythii			c434a6a6-e19c-11ee-bd3d-0242ac120002
Azerbaijan	Jangi Gobustan	AZ0342	Myotis blythii		Myotis blythii			c434a7a0-e19c-11ee-bd3d-0242ac120002
Azerbaijan	Jangi Gobustan	AZ0343	Myotis blythii		Myotis blythii			c434a89a-e19c-11ee-bd3d-0242ac120002
Azerbaijan	Jangi Gobustan	AZ0344	Myotis blythii		Myotis blythii			c434a994-e19c-11ee-bd3d-0242ac120002
Azerbaijan	Jangi Gobustan	AZ0345	Myotis blythii		Myotis blythii			c434aa8e-e19c-11ee-bd3d-0242ac120002
Azerbaijan	Jangi Gobustan	AZ0346	Myotis blythii		Myotis blythii			c434ab88-e19c-11ee-bd3d-0242ac120002
Azerbaijan	Jangi Gobustan	AZ0347	Myotis blythii		Myotis blythii			c434ad72-e19c-11ee-bd3d-0242ac120002
Azerbaijan	Jangi Gobustan	AZ0348	Myotis blythii		Myotis blythii			c434ae76-e19c-11ee-bd3d-0242ac120002
Azerbaijan	Jangi Gobustan	AZ0349	Myotis blythii		Myotis blythii			c434af66-e19c-11ee-bd3d-0242ac120002
Azerbaijan	Jangi Gobustan	AZ0350	Myotis blythii		Myotis blythii			c434b060-e19c-11ee-bd3d-0242ac120002
Azerbaijan	Jangi Gobustan	AZ0351	Myotis blythii		Myotis blythii			c434b150-e19c-11ee-bd3d-0242ac120002
Azerbaijan	Jangi Gobustan	AZ0352	Myotis blythii		Myotis blythii			c434b24a-e19c-11ee-bd3d-0242ac120002
Azerbaijan	Jangi Gobustan	AZ0353	Myotis blythii		Myotis blythii			c434b628-e19c-11ee-bd3d-0242ac120002
Azerbaijan	Jangi Gobustan	AZ0354	Myotis blythii		Myotis blythii			c434b736-e19c-11ee-bd3d-0242ac120002
Azerbaijan	Jangi Gobustan	AZ0355	Myotis blythii		Myotis blythii			c434b830-e19c-11ee-bd3d-0242ac120002
Azerbaijan	Jangi Gobustan	AZ0356	Myotis blythii		Myotis blythii			c434b92a-e19c-11ee-bd3d-0242ac120002
Azerbaijan	Jangi Gobustan	AZ0357	Myotis blythii		Myotis blythii			c434ba24-e19c-11ee-bd3d-0242ac120002
Azerbaijan	Jangi Gobustan	AZ0358	Myotis blythii		Myotis blythii			c434bb1e-e19c-11ee-bd3d-0242ac120002
Azerbaijan	Jangi Gobustan	AZ0359	Myotis blythii		Myotis blythii			c434bc18-e19c-11ee-bd3d-0242ac120002
Azerbaijan	Jangi Gobustan	AZ0360	Myotis blythii		Myotis blythii			c434be66-e19c-11ee-bd3d-0242ac120002
Azerbaijan	Shaki	AZ0361	Myotis blythii		Myotis blythii			c434bf6a-e19c-11ee-bd3d-0242ac120002
Azerbaijan	Shaki	AZ0362	Myotis blythii		Myotis blythii			c434c05a-e19c-11ee-bd3d-0242ac120002
Azerbaijan	Shaki	AZ0363	Myotis blythii		Myotis blythii			c434c154-e19c-11ee-bd3d-0242ac120002
Azerbaijan	Shaki	AZ0364	Myotis blythii		Myotis blythii			c434c244-e19c-11ee-bd3d-0242ac120002
Azerbaijan	Shaki	AZ0365	Rhinolophus mehelyi	Failed	Rhinolophus mehelyi			c434c33e-e19c-11ee-bd3d-0242ac120002
Azerbaijan	Shaki	AZ0366	Myotis blythii		Myotis blythii			c434c55a-e19c-11ee-bd3d-0242ac120002
Azerbaijan	Shaki	AZ0367	Myotis blythii		Myotis blythii			c434c654-e19c-11ee-bd3d-0242ac120002
Azerbaijan	Shaki	AZ0368	Myotis blythii		Myotis blythii			c434c74e-e19c-11ee-bd3d-0242ac120002
Azerbaijan	Shaki	AZ0369	Myotis blythii		Myotis blythii			c434c83e-e19c-11ee-bd3d-0242ac120002
Azerbaijan	Shaki	AZ0370	Myotis blythii		Myotis blythii			c434c938-e19c-11ee-bd3d-0242ac120002
Azerbaijan	Shaki	AZ0371	Myotis blythii		Myotis blythii			c434caf0-e19c-11ee-bd3d-0242ac120002
Azerbaijan	Shaki	AZ0372	Myotis blythii		Myotis blythii			c434cbea-e19c-11ee-bd3d-0242ac120002
Azerbaijan	Shaki	AZ0373	Myotis blythii		Myotis blythii			c434ccda-e19c-11ee-bd3d-0242ac120002
Azerbaijan	Shaki	AZ0374	Rhinolophus mehelyi	Rhinolophus mehelyi	Rhinolophus mehelyi		http://www.ncbi.nlm.nih.gov/nuccore/PP929210	c434cdd4-e19c-11ee-bd3d-0242ac120002
Azerbaijan	Shaki	AZ0375	Myotis blythii		Myotis blythii			c434cece-e19c-11ee-bd3d-0242ac120002
Azerbaijan	Shaki	AZ0376	Myotis blythii		Myotis blythii			c434d07c-e19c-11ee-bd3d-0242ac120002
Azerbaijan	Shaki	AZ0377	Myotis blythii		Myotis blythii			c434d180-e19c-11ee-bd3d-0242ac120002
Azerbaijan	Shaki	AZ0378	Myotis blythii		Myotis blythii			c434d270-e19c-11ee-bd3d-0242ac120002
Azerbaijan	Shaki	AZ0379	Myotis blythii		Myotis blythii			c434d360-e19c-11ee-bd3d-0242ac120002
Azerbaijan	Shaki	AZ0380	Myotis blythii		Myotis blythii			c434d4b4-e19c-11ee-bd3d-0242ac120002
Azerbaijan	Shaki	AZ0381	Myotis blythii		Myotis blythii			c434d5ae-e19c-11ee-bd3d-0242ac120002
Azerbaijan	Shaki	AZ0382	Myotis blythii		Myotis blythii			c434d6a8-e19c-11ee-bd3d-0242ac120002
Azerbaijan	Shaki	AZ0383	Myotis blythii	Failed	Myotis blythii			c434d84c-e19c-11ee-bd3d-0242ac120002
Azerbaijan	Shaki	AZ0384	Myotis blythii	Myotis blythii/myotis	Myotis blythii	Geographical distribution does not include Azerbaijan	http://www.ncbi.nlm.nih.gov/nuccore/PP929211	c434d93c-e19c-11ee-bd3d-0242ac120002
Azerbaijan	Shaki	AZ0385	Myotis blythii	Myotis myotis	Myotis blythii	Geographical distribution does not include Azerbaijan	http://www.ncbi.nlm.nih.gov/nuccore/PP929212	c434da36-e19c-11ee-bd3d-0242ac120002
Azerbaijan	Shaki	AZ0386	Myotis blythii		Myotis blythii			c434de82-e19c-11ee-bd3d-0242ac120002
Azerbaijan	Shaki	AZ0387	Myotis blythii		Myotis blythii			c434dfa4-e19c-11ee-bd3d-0242ac120002
Azerbaijan	Shaki	AZ0388	Myotis blythii		Myotis blythii			c434e0b2-e19c-11ee-bd3d-0242ac120002
Azerbaijan	Shaki	AZ0389	Myotis blythii		Myotis blythii			c434e1a2-e19c-11ee-bd3d-0242ac120002
Azerbaijan	Shaki	AZ0390	Myotis blythii		Myotis blythii			c434e378-e19c-11ee-bd3d-0242ac120002
Azerbaijan	Shaki	AZ0391	Rhinolophus ferrumequinum		Rhinolophus ferrumequinum			c434e486-e19c-11ee-bd3d-0242ac120002
Azerbaijan	Shaki	AZ0392	Rhinolophus ferrumequinum	Failed	Rhinolophus ferrumequinum			c434e580-e19c-11ee-bd3d-0242ac120002
Azerbaijan	Shaki	AZ0393	Rhinolophus mehelyi	Failed	Rhinolophus mehelyi			c434e74c-e19c-11ee-bd3d-0242ac120002
Azerbaijan	Shaki	AZ0394	Rhinolophus mehelyi	Failed	Rhinolophus mehelyi			c434e850-e19c-11ee-bd3d-0242ac120002
Azerbaijan	Shaki	AZ0395	Rhinolophus mehelyi	Failed	Rhinolophus ferrumequinum	Morphology		c434e940-e19c-11ee-bd3d-0242ac120002
Azerbaijan	Shaki	AZ0396	Myotis blythii		Myotis blythii			c434ea8a-e19c-11ee-bd3d-0242ac120002
Azerbaijan	Shaki	AZ0397	Pipistrellus nathusii	Failed	Pipistrellus nathusii			c434ec06-e19c-11ee-bd3d-0242ac120002
Azerbaijan	Shaki	AZ0398	Myotis blythii		Myotis blythii			c434eddc-e19c-11ee-bd3d-0242ac120002
Azerbaijan	Shaki	AZ0399	Myotis mystacinus	Myotis daubentonii	Myotis daubentonii	Barcode results > 97% percent identity	http://www.ncbi.nlm.nih.gov/nuccore/PP929213	c434f444-e19c-11ee-bd3d-0242ac120002
Azerbaijan	Shaki	AZ0400	Rhinolophus ferrumequinum	Failed	Rhinolophus ferrumequinum			c434f61a-e19c-11ee-bd3d-0242ac120002
Azerbaijan	Shaki	AZ0401	Myotis blythii		Myotis blythii			c434f7d2-e19c-11ee-bd3d-0242ac120002
Azerbaijan	Shaki	AZ0402	Rhinolophus ferrumequinum	Rhinolophus ferrumequinum	Rhinolophus ferrumequinum		http://www.ncbi.nlm.nih.gov/nuccore/PP929214	c434f8ea-e19c-11ee-bd3d-0242ac120002
Azerbaijan	Shaki	AZ0403	Myotis blythii		Myotis blythii			c434f9e4-e19c-11ee-bd3d-0242ac120002
Azerbaijan	Shaki	AZ0404	Myotis blythii		Myotis blythii			c434fade-e19c-11ee-bd3d-0242ac120002
Azerbaijan	Shaki	AZ0405	Myotis blythii		Myotis blythii			c434fc5a-e19c-11ee-bd3d-0242ac120002
Azerbaijan	Shaki	AZ0406	Myotis blythii		Myotis blythii			c434ffa2-e19c-11ee-bd3d-0242ac120002
Azerbaijan	Shaki	AZ0407	Myotis blythii		Myotis blythii			c43500d8-e19c-11ee-bd3d-0242ac120002
Azerbaijan	Shaki	AZ0408	Myotis blythii		Myotis blythii			c43501d2-e19c-11ee-bd3d-0242ac120002
Azerbaijan	Shaki	AZ0409	Myotis blythii		Myotis blythii			c43502c2-e19c-11ee-bd3d-0242ac120002
Azerbaijan	Shaki	AZ0410	Myotis blythii		Myotis blythii			c43503b2-e19c-11ee-bd3d-0242ac120002
Azerbaijan	Shaki	AZ0411	Rhinolophus mehelyi		Rhinolophus ferrumequinum	Acoustic identification		c43504a2-e19c-11ee-bd3d-0242ac120002
Azerbaijan	Shaki	AZ0412	Myotis blythii		Myotis blythii			c435059c-e19c-11ee-bd3d-0242ac120002
Azerbaijan	Shaki	AZ0413	Myotis blythii		Myotis blythii			c4350876-e19c-11ee-bd3d-0242ac120002
Azerbaijan	Shaki	AZ0414	Rhinolophus mehelyi	Failed	Rhinolophus mehelyi			c435097a-e19c-11ee-bd3d-0242ac120002
Azerbaijan	Shaki	AZ0415	Myotis blythii		Myotis blythii			c4350a6a-e19c-11ee-bd3d-0242ac120002
Azerbaijan	Shaki	AZ0416	Pipistrellus pipistrellus		Pipistrellus pipistrellus			c4350b5a-e19c-11ee-bd3d-0242ac120002
Azerbaijan	Shaki	AZ0417	Myotis emarginatus		Myotis emarginatus			c4350c54-e19c-11ee-bd3d-0242ac120002
Azerbaijan	Shaki	AZ0418	Myotis emarginatus		Myotis emarginatus			c4350d3a-e19c-11ee-bd3d-0242ac120002
Azerbaijan	Shaki	AZ0419	Pipistrellus pipistrellus		Pipistrellus pipistrellus			c4350fba-e19c-11ee-bd3d-0242ac120002
Azerbaijan	Shaki	AZ0420	Pipistrellus pipistrellus		Pipistrellus pipistrellus			c43510b4-e19c-11ee-bd3d-0242ac120002
Azerbaijan	Shaki	AZ0421	Myotis emarginatus		Myotis emarginatus			c43511b8-e19c-11ee-bd3d-0242ac120002
Azerbaijan	Shaki	AZ0422	Myotis blythii		Myotis blythii			c43512a8-e19c-11ee-bd3d-0242ac120002
Azerbaijan	Shaki	AZ0423	Pipistrellus pipistrellus		Pipistrellus pipistrellus			c4351398-e19c-11ee-bd3d-0242ac120002
Azerbaijan	Shaki	AZ0424	Pipistrellus pipistrellus		Pipistrellus pipistrellus			c4351488-e19c-11ee-bd3d-0242ac120002
Azerbaijan	Shaki	AZ0425	Myotis emarginatus	Myotis tschuliensis	Myotis tschuliensis	Barcode results > 97% percent identity	http://www.ncbi.nlm.nih.gov/nuccore/PP929215	c4351578-e19c-11ee-bd3d-0242ac120002
Azerbaijan	Shaki	AZ0426	Pipistrellus pipistrellus	Pipistrellus pipistrellus	Pipistrellus pipistrellus			c43517da-e19c-11ee-bd3d-0242ac120002
Azerbaijan	Shaki	AZ0427	Rhinolophus mehelyi	Rhinolophus ferrumequinum	Rhinolophus ferrumequinum	Barcode results > 97% percent identity	http://www.ncbi.nlm.nih.gov/nuccore/PP929216	c43518de-e19c-11ee-bd3d-0242ac120002
Azerbaijan	Shaki	AZ0428	Myotis emarginatus	Myotis daubentonii	Myotis daubentonii	Barcode results > 97% percent identity	http://www.ncbi.nlm.nih.gov/nuccore/PP929217	c43519ce-e19c-11ee-bd3d-0242ac120002
Azerbaijan	Shaki	AZ0429	Rhinolophus mehelyi	Rhinolophus ferrumequinum	Rhinolophus ferrumequinum	Barcode results > 97% percent identity	http://www.ncbi.nlm.nih.gov/nuccore/PP929218	c4351abe-e19c-11ee-bd3d-0242ac120002
Azerbaijan	Shaki	AZ0430	Rhinolophus mehelyi		Rhinolophus ferrumequinum	Acoustic identification	http://www.ncbi.nlm.nih.gov/nuccore/PP929219	c4351bb8-e19c-11ee-bd3d-0242ac120002
Azerbaijan	Shaki	AZ0431	Rhinolophus ferrumequinum	Rhinolophus ferrumequinum	Rhinolophus ferrumequinum			c4351d0c-e19c-11ee-bd3d-0242ac120002
Azerbaijan	Shaki	AZ0432	Rhinolophus mehelyi		Rhinolophus ferrumequinum	Acoustic identification	http://www.ncbi.nlm.nih.gov/nuccore/PP929220	c4351e10-e19c-11ee-bd3d-0242ac120002
Azerbaijan	Shaki	AZ0433	Rhinolophus mehelyi	Failed	Rhinolophus mehelyi			c4352054-e19c-11ee-bd3d-0242ac120002
Azerbaijan	Shaki	AZ0434	Rhinolophus ferrumequinum	Failed	Rhinolophus ferrumequinum			c4352158-e19c-11ee-bd3d-0242ac120002
Azerbaijan	Shaki	AZ0435	Rhinolophus ferrumequinum	Rhinolophus ferrumequinum	Rhinolophus ferrumequinum		http://www.ncbi.nlm.nih.gov/nuccore/PP929221	c4352252-e19c-11ee-bd3d-0242ac120002
Azerbaijan	Shaki	AZ0436	Rhinolophus ferrumequinum	Failed	Rhinolophus ferrumequinum			c4352342-e19c-11ee-bd3d-0242ac120002
Azerbaijan	Shaki	AZ0437	Pipistrellus pipistrellus	Pipistrellus pipistrellus	Pipistrellus pipistrellus		http://www.ncbi.nlm.nih.gov/nuccore/PP929222	c4352432-e19c-11ee-bd3d-0242ac120002
Azerbaijan	Shaki	AZ0438	Pipistrellus pipistrellus	Failed	Pipistrellus pipistrellus			c4352522-e19c-11ee-bd3d-0242ac120002
Azerbaijan	Shaki	AZ0439	Myotis emarginatus	Myotis daubentonii	Myotis daubentonii	Barcode results > 97% percent identity	http://www.ncbi.nlm.nih.gov/nuccore/PP929223	c435261c-e19c-11ee-bd3d-0242ac120002
Azerbaijan	Shaki	AZ0440	Myotis emarginatus	Failed	Myotis emarginatus			c435282e-e19c-11ee-bd3d-0242ac120002
Azerbaijan	Shaki	AZ0441	Pipistrellus pipistrellus		Pipistrellus pipistrellus			c4352928-e19c-11ee-bd3d-0242ac120002
Azerbaijan	Shaki	AZ0442	Pipistrellus pipistrellus		Pipistrellus pipistrellus			c4352a72-e19c-11ee-bd3d-0242ac120002
Azerbaijan	Shaki	AZ0443	Myotis emarginatus		Myotis emarginatus			c4352b6c-e19c-11ee-bd3d-0242ac120002
Azerbaijan	Shaki	AZ0444	Rhinolophus ferrumequinum	Rhinolophus ferrumequinum	Rhinolophus ferrumequinum		http://www.ncbi.nlm.nih.gov/nuccore/PP929224	c4352c66-e19c-11ee-bd3d-0242ac120002
Azerbaijan	Shaki	AZ0445	Pipistrellus pipistrellus	Failed	Pipistrellus pipistrellus			c4352d56-e19c-11ee-bd3d-0242ac120002
Azerbaijan	Shaki	AZ0446	Pipistrellus pipistrellus	Failed	Pipistrellus pipistrellus			c4352e46-e19c-11ee-bd3d-0242ac120002
Azerbaijan	Shaki	AZ0447	Pipistrellus pipistrellus		Pipistrellus pipistrellus			c435303a-e19c-11ee-bd3d-0242ac120002
Azerbaijan	Shaki	AZ0448	Myotis emarginatus	Failed	Myotis daubentonii	Morphology		c4353134-e19c-11ee-bd3d-0242ac120002
Azerbaijan	Shaki	AZ0449	Myotis emarginatus	Myotis daubentonii	Myotis daubentonii	Barcode results > 97% percent identity	http://www.ncbi.nlm.nih.gov/nuccore/PP929225	c435322e-e19c-11ee-bd3d-0242ac120002
Azerbaijan	Shaki	AZ0450	Myotis emarginatus	Myotis daubentonii	Myotis daubentonii	Barcode results > 97% percent identity	http://www.ncbi.nlm.nih.gov/nuccore/PP929226	c4353328-e19c-11ee-bd3d-0242ac120002
Azerbaijan	Aghjabadi	AZ0451	Pipistrellus kuhlii		Pipistrellus kuhlii			c4353422-e19c-11ee-bd3d-0242ac120002
Azerbaijan	Aghjabadi	AZ0452	Pipistrellus kuhlii		Pipistrellus kuhlii			c435351c-e19c-11ee-bd3d-0242ac120002
Azerbaijan	Aghjabadi	AZ0453	Pipistrellus kuhlii		Pipistrellus kuhlii			c4353670-e19c-11ee-bd3d-0242ac120002
Azerbaijan	Aghjabadi	AZ0454	Pipistrellus kuhlii		Pipistrellus kuhlii			c4353904-e19c-11ee-bd3d-0242ac120002
Azerbaijan	Aghjabadi	AZ0455	Pipistrellus kuhlii		Pipistrellus kuhlii			c4353a62-e19c-11ee-bd3d-0242ac120002
Azerbaijan	Aghjabadi	AZ0456	Pipistrellus kuhlii		Pipistrellus kuhlii			c4353c10-e19c-11ee-bd3d-0242ac120002
Azerbaijan	Aghjabadi	AZ0457	Pipistrellus kuhlii		Pipistrellus kuhlii			c4353dbe-e19c-11ee-bd3d-0242ac120002
Azerbaijan	Aghjabadi	AZ0458	Pipistrellus kuhlii		Pipistrellus kuhlii			c4353efe-e19c-11ee-bd3d-0242ac120002
Azerbaijan	Aghjabadi	AZ0459	Pipistrellus kuhlii		Pipistrellus kuhlii			c4354002-e19c-11ee-bd3d-0242ac120002
Azerbaijan	Aghjabadi	AZ0460	Pipistrellus kuhlii		Pipistrellus kuhlii			c43542dc-e19c-11ee-bd3d-0242ac120002
Azerbaijan	Aghjabadi	AZ0461	Pipistrellus kuhlii		Pipistrellus kuhlii			dad42df0-e19c-11ee-bd3d-0242ac120002
Azerbaijan	Aghjabadi	AZ0462	Pipistrellus kuhlii		Pipistrellus kuhlii			dad430ca-e19c-11ee-bd3d-0242ac120002
Azerbaijan	Aghjabadi	AZ0463	Pipistrellus kuhlii	Pipistrellus kuhlii	Pipistrellus kuhlii		http://www.ncbi.nlm.nih.gov/nuccore/PP929227	dad43246-e19c-11ee-bd3d-0242ac120002
Azerbaijan	Aghjabadi	AZ0464	Pipistrellus kuhlii	Pipistrellus kuhlii	Pipistrellus kuhlii		http://www.ncbi.nlm.nih.gov/nuccore/PP929228	dad43368-e19c-11ee-bd3d-0242ac120002
Azerbaijan	Aghjabadi	AZ0465	Pipistrellus kuhlii	Pipistrellus kuhlii	Pipistrellus kuhlii		http://www.ncbi.nlm.nih.gov/nuccore/PP929229	dad4348a-e19c-11ee-bd3d-0242ac120002
Azerbaijan	Aghjabadi	AZ0466	Pipistrellus kuhlii	Pipistrellus kuhlii	Pipistrellus kuhlii		http://www.ncbi.nlm.nih.gov/nuccore/PP929230	dad435a2-e19c-11ee-bd3d-0242ac120002
Azerbaijan	Aghjabadi	AZ0467	Pipistrellus kuhlii	Pipistrellus kuhlii	Pipistrellus kuhlii		http://www.ncbi.nlm.nih.gov/nuccore/PP929231	dad43944-e19c-11ee-bd3d-0242ac120002
Azerbaijan	Aghjabadi	AZ0468	Pipistrellus kuhlii	Failed	Pipistrellus kuhlii			dad43ab6-e19c-11ee-bd3d-0242ac120002
Azerbaijan	Aghjabadi	AZ0469	Pipistrellus kuhlii	Pipistrellus kuhlii	Pipistrellus kuhlii		http://www.ncbi.nlm.nih.gov/nuccore/PP929232	dad43bd8-e19c-11ee-bd3d-0242ac120002
Azerbaijan	Aghjabadi	AZ0470	Pipistrellus kuhlii	Pipistrellus kuhlii	Pipistrellus kuhlii		http://www.ncbi.nlm.nih.gov/nuccore/PP929233	dad43ce6-e19c-11ee-bd3d-0242ac120002
Azerbaijan	Aghjabadi	AZ0471	Pipistrellus kuhlii		Pipistrellus kuhlii			dad43e08-e19c-11ee-bd3d-0242ac120002
Azerbaijan	Aghjabadi	AZ0472	Pipistrellus kuhlii		Pipistrellus kuhlii			dad43f16-e19c-11ee-bd3d-0242ac120002
Azerbaijan	Aghjabadi	AZ0473	Pipistrellus kuhlii		Pipistrellus kuhlii			dad4402e-e19c-11ee-bd3d-0242ac120002
Azerbaijan	Aghjabadi	AZ0474	Pipistrellus kuhlii		Pipistrellus kuhlii			dad4447a-e19c-11ee-bd3d-0242ac120002
Azerbaijan	Aghjabadi	AZ0475	Pipistrellus kuhlii		Pipistrellus kuhlii			dad445a6-e19c-11ee-bd3d-0242ac120002
Azerbaijan	Aghjabadi	AZ0476	Pipistrellus kuhlii		Pipistrellus kuhlii			dad446aa-e19c-11ee-bd3d-0242ac120002
Azerbaijan	Aghjabadi	AZ0477	Pipistrellus kuhlii		Pipistrellus kuhlii			dad447b8-e19c-11ee-bd3d-0242ac120002
Azerbaijan	Aghjabadi	AZ0478	Pipistrellus kuhlii		Pipistrellus kuhlii			dad448d0-e19c-11ee-bd3d-0242ac120002
Azerbaijan	Aghjabadi	AZ0479	Pipistrellus kuhlii		Pipistrellus kuhlii			dad449de-e19c-11ee-bd3d-0242ac120002
Azerbaijan	Aghjabadi	AZ0480	Pipistrellus kuhlii		Pipistrellus kuhlii			dad44ae2-e19c-11ee-bd3d-0242ac120002
Azerbaijan	Aghjabadi	AZ0481	Pipistrellus kuhlii		Pipistrellus kuhlii			dad44bf0-e19c-11ee-bd3d-0242ac120002
Azerbaijan	Aghjabadi	AZ0482	Pipistrellus kuhlii		Pipistrellus kuhlii			dad44eca-e19c-11ee-bd3d-0242ac120002
Azerbaijan	Aghjabadi	AZ0483	Pipistrellus kuhlii		Pipistrellus kuhlii			dad44fd8-e19c-11ee-bd3d-0242ac120002
Azerbaijan	Aghjabadi	AZ0484	Pipistrellus kuhlii		Pipistrellus kuhlii			dad450d2-e19c-11ee-bd3d-0242ac120002
Azerbaijan	Aghjabadi	AZ0485	Pipistrellus kuhlii		Pipistrellus kuhlii			dad451d6-e19c-11ee-bd3d-0242ac120002
Azerbaijan	Aghjabadi	AZ0486	Pipistrellus kuhlii		Pipistrellus kuhlii			dad452d0-e19c-11ee-bd3d-0242ac120002
Azerbaijan	Aghjabadi	AZ0487	Pipistrellus kuhlii		Pipistrellus kuhlii			dad4562c-e19c-11ee-bd3d-0242ac120002
Azerbaijan	Aghjabadi	AZ0488	Pipistrellus kuhlii		Pipistrellus kuhlii			dad4573a-e19c-11ee-bd3d-0242ac120002
Azerbaijan	Aghjabadi	AZ0489	Pipistrellus kuhlii		Pipistrellus kuhlii			dad45834-e19c-11ee-bd3d-0242ac120002
Azerbaijan	Aghjabadi	AZ0490	Pipistrellus kuhlii		Pipistrellus kuhlii			dad4592e-e19c-11ee-bd3d-0242ac120002
Azerbaijan	Aghjabadi	AZ0491	Pipistrellus kuhlii		Pipistrellus kuhlii			dad45a32-e19c-11ee-bd3d-0242ac120002
Azerbaijan	Aghjabadi	AZ0492	Pipistrellus kuhlii		Pipistrellus kuhlii			dad45b2c-e19c-11ee-bd3d-0242ac120002
Azerbaijan	Aghjabadi	AZ0493	Pipistrellus kuhlii		Pipistrellus kuhlii			dad45c1c-e19c-11ee-bd3d-0242ac120002
Azerbaijan	Aghjabadi	AZ0494	Pipistrellus kuhlii		Pipistrellus kuhlii			dad45f28-e19c-11ee-bd3d-0242ac120002
Azerbaijan	Aghjabadi	AZ0495	Pipistrellus kuhlii		Pipistrellus kuhlii			dad46040-e19c-11ee-bd3d-0242ac120002
Azerbaijan	Aghjabadi	AZ0496	Pipistrellus kuhlii		Pipistrellus kuhlii			dad46144-e19c-11ee-bd3d-0242ac120002
Azerbaijan	Aghjabadi	AZ0497	Pipistrellus kuhlii		Pipistrellus kuhlii			dad4623e-e19c-11ee-bd3d-0242ac120002
Azerbaijan	Aghjabadi	AZ0498	Pipistrellus kuhlii		Pipistrellus kuhlii			dad46338-e19c-11ee-bd3d-0242ac120002
Azerbaijan	Aghjabadi	AZ0499	Pipistrellus kuhlii		Pipistrellus kuhlii			dad46432-e19c-11ee-bd3d-0242ac120002
Azerbaijan	Aghjabadi	AZ0500	Pipistrellus kuhlii		Pipistrellus kuhlii			dad46536-e19c-11ee-bd3d-0242ac120002
Azerbaijan	Aghjabadi	AZ0501	Pipistrellus kuhlii		Pipistrellus kuhlii			dad46630-e19c-11ee-bd3d-0242ac120002
Azerbaijan	Aghjabadi	AZ0502	Pipistrellus kuhlii		Pipistrellus kuhlii			dad4693c-e19c-11ee-bd3d-0242ac120002
Azerbaijan	Aghjabadi	AZ0503	Pipistrellus kuhlii		Pipistrellus kuhlii			dad46a36-e19c-11ee-bd3d-0242ac120002
Azerbaijan	Aghjabadi	AZ0504	Pipistrellus kuhlii		Pipistrellus kuhlii			dad46b3a-e19c-11ee-bd3d-0242ac120002
Azerbaijan	Aghjabadi	AZ0505	Pipistrellus kuhlii		Pipistrellus kuhlii			dad46c2a-e19c-11ee-bd3d-0242ac120002
Azerbaijan	Aghjabadi	AZ0506	Pipistrellus kuhlii		Pipistrellus kuhlii			dad46d2e-e19c-11ee-bd3d-0242ac120002
Azerbaijan	Aghjabadi	AZ0507	Pipistrellus kuhlii		Pipistrellus kuhlii			dad46e28-e19c-11ee-bd3d-0242ac120002
Azerbaijan	Aghjabadi	AZ0508	Pipistrellus kuhlii		Pipistrellus kuhlii			dad46f18-e19c-11ee-bd3d-0242ac120002
Azerbaijan	Aghjabadi	AZ0509	Pipistrellus kuhlii		Pipistrellus kuhlii			dad4731e-e19c-11ee-bd3d-0242ac120002
Azerbaijan	Aghjabadi	AZ0510	Pipistrellus kuhlii		Pipistrellus kuhlii			dad47440-e19c-11ee-bd3d-0242ac120002
Azerbaijan	Aghjabadi	AZ0511	Pipistrellus kuhlii		Pipistrellus kuhlii			dad4753a-e19c-11ee-bd3d-0242ac120002
Azerbaijan	Aghjabadi	AZ0512	Pipistrellus kuhlii		Pipistrellus kuhlii			dad476fc-e19c-11ee-bd3d-0242ac120002
Azerbaijan	Aghjabadi	AZ0513	Pipistrellus kuhlii		Pipistrellus kuhlii			dad4780a-e19c-11ee-bd3d-0242ac120002
Azerbaijan	Aghjabadi	AZ0514	Pipistrellus kuhlii		Pipistrellus kuhlii			dad4790e-e19c-11ee-bd3d-0242ac120002
Azerbaijan	Aghjabadi	AZ0515	Pipistrellus kuhlii		Pipistrellus kuhlii			dad47a08-e19c-11ee-bd3d-0242ac120002
Azerbaijan	Aghjabadi	AZ0516	Pipistrellus kuhlii		Pipistrellus kuhlii			dad47b02-e19c-11ee-bd3d-0242ac120002
Azerbaijan	Aghjabadi	AZ0517	Pipistrellus kuhlii		Pipistrellus kuhlii			dad47e86-e19c-11ee-bd3d-0242ac120002
Azerbaijan	Aghjabadi	AZ0518	Pipistrellus kuhlii		Pipistrellus kuhlii			dad47f9e-e19c-11ee-bd3d-0242ac120002
Azerbaijan	Aghjabadi	AZ0519	Pipistrellus kuhlii		Pipistrellus kuhlii			dad480a2-e19c-11ee-bd3d-0242ac120002
Azerbaijan	Aghjabadi	AZ0520	Pipistrellus kuhlii	Failed	Pipistrellus kuhlii			dad4819c-e19c-11ee-bd3d-0242ac120002
Azerbaijan	Aghjabadi	AZ0521	Pipistrellus kuhlii		Pipistrellus kuhlii			dad48296-e19c-11ee-bd3d-0242ac120002
Azerbaijan	Aghjabadi	AZ0522	Pipistrellus kuhlii		Pipistrellus kuhlii			dad4850c-e19c-11ee-bd3d-0242ac120002
Azerbaijan	Aghjabadi	AZ0523	Pipistrellus kuhlii		Pipistrellus kuhlii			dad48610-e19c-11ee-bd3d-0242ac120002
Azerbaijan	Aghjabadi	AZ0524	Pipistrellus kuhlii		Pipistrellus kuhlii			dad48714-e19c-11ee-bd3d-0242ac120002
Azerbaijan	Aghjabadi	AZ0525	Pipistrellus kuhlii		Pipistrellus kuhlii			dad48a02-e19c-11ee-bd3d-0242ac120002
Azerbaijan	Aghjabadi	AZ0526	Pipistrellus kuhlii		Pipistrellus kuhlii			dad48b10-e19c-11ee-bd3d-0242ac120002
Azerbaijan	Aghjabadi	AZ0527	Pipistrellus kuhlii		Pipistrellus kuhlii			dad48c14-e19c-11ee-bd3d-0242ac120002
Azerbaijan	Aghjabadi	AZ0528	Pipistrellus kuhlii		Pipistrellus kuhlii			dad48d04-e19c-11ee-bd3d-0242ac120002
Azerbaijan	Aghjabadi	AZ0529	Pipistrellus kuhlii		Pipistrellus kuhlii			dad48e08-e19c-11ee-bd3d-0242ac120002
Azerbaijan	Aghjabadi	AZ0530	Pipistrellus kuhlii		Pipistrellus kuhlii			dad48f02-e19c-11ee-bd3d-0242ac120002
Azerbaijan	Aghjabadi	AZ0531	Pipistrellus kuhlii		Pipistrellus kuhlii			dad48ffc-e19c-11ee-bd3d-0242ac120002
Azerbaijan	Aghjabadi	AZ0532	Pipistrellus kuhlii		Pipistrellus kuhlii			dad490ec-e19c-11ee-bd3d-0242ac120002
Azerbaijan	Aghjabadi	AZ0533	Pipistrellus kuhlii		Pipistrellus kuhlii			dad493ee-e19c-11ee-bd3d-0242ac120002
Azerbaijan	Aghjabadi	AZ0534	Pipistrellus kuhlii		Pipistrellus kuhlii			dad494fc-e19c-11ee-bd3d-0242ac120002
Azerbaijan	Aghjabadi	AZ0535	Pipistrellus kuhlii		Pipistrellus kuhlii			dad495f6-e19c-11ee-bd3d-0242ac120002
Azerbaijan	Aghjabadi	AZ0536	Pipistrellus kuhlii		Pipistrellus kuhlii			dad496fa-e19c-11ee-bd3d-0242ac120002
Azerbaijan	Aghjabadi	AZ0537	Pipistrellus kuhlii		Pipistrellus kuhlii			dad497f4-e19c-11ee-bd3d-0242ac120002
Azerbaijan	Aghjabadi	AZ0538	Pipistrellus kuhlii		Pipistrellus kuhlii			dad498e4-e19c-11ee-bd3d-0242ac120002
Azerbaijan	Aghjabadi	AZ0539	Pipistrellus kuhlii		Pipistrellus kuhlii			dad499de-e19c-11ee-bd3d-0242ac120002
Azerbaijan	Aghjabadi	AZ0540	Pipistrellus kuhlii		Pipistrellus kuhlii			dad49dee-e19c-11ee-bd3d-0242ac120002
Georgia	Ghliana Cave	GE0001	Miniopterus schreibersii		Miniopterus schreibersii			dad49f06-e19c-11ee-bd3d-0242ac120002
Georgia	Ghliana Cave	GE0002	Myotis blythii	Myotis blythii/myotis	Myotis blythii	Geographical distribution does not include Georgia	http://www.ncbi.nlm.nih.gov/nuccore/PP929234	dad4a000-e19c-11ee-bd3d-0242ac120002
Georgia	Ghliana Cave	GE0003	Myotis blythii	Myotis myotis	Myotis blythii	Geographical distribution does not include Georgia	http://www.ncbi.nlm.nih.gov/nuccore/PP929235	dad4a0fa-e19c-11ee-bd3d-0242ac120002
Georgia	Ghliana Cave	GE0004	Myotis blythii	Myotis myotis	Myotis blythii	Geographical distribution does not include Georgia	http://www.ncbi.nlm.nih.gov/nuccore/PP929236	dad4a1f4-e19c-11ee-bd3d-0242ac120002
Georgia	Ghliana Cave	GE0005	Myotis blythii	Myotis myotis	Myotis blythii	Geographical distribution does not include Georgia	http://www.ncbi.nlm.nih.gov/nuccore/PP929237	dad4a2f8-e19c-11ee-bd3d-0242ac120002
Georgia	Ghliana Cave	GE0006	Myotis blythii	Myotis myotis	Myotis blythii	Geographical distribution does not include Georgia	http://www.ncbi.nlm.nih.gov/nuccore/PP929238	dad4a3f2-e19c-11ee-bd3d-0242ac120002
Georgia	Ghliana Cave	GE0007	Miniopterus schreibersii	Miniopterus schreibersii	Miniopterus schreibersii		http://www.ncbi.nlm.nih.gov/nuccore/PP929239	dad4a4f6-e19c-11ee-bd3d-0242ac120002
Georgia	Ghliana Cave	GE0008	Miniopterus schreibersii		Miniopterus schreibersii			dad4a938-e19c-11ee-bd3d-0242ac120002
Georgia	Ghliana Cave	GE0009	Miniopterus schreibersii		Miniopterus schreibersii			dad4aa50-e19c-11ee-bd3d-0242ac120002
Georgia	Ghliana Cave	GE0010	Miniopterus schreibersii	Miniopterus schreibersii	Miniopterus schreibersii		http://www.ncbi.nlm.nih.gov/nuccore/PP929240	dad4ab5e-e19c-11ee-bd3d-0242ac120002
Georgia	Ghliana Cave	GE0011	Miniopterus schreibersii	Failed	Miniopterus schreibersii			dad4ac4e-e19c-11ee-bd3d-0242ac120002
Georgia	Ghliana Cave	GE0012	Miniopterus schreibersii		Miniopterus schreibersii			dad4ad3e-e19c-11ee-bd3d-0242ac120002
Georgia	Ghliana Cave	GE0013	Miniopterus schreibersii		Miniopterus schreibersii			dad4ae38-e19c-11ee-bd3d-0242ac120002
Georgia	Ghliana Cave	GE0014	Miniopterus schreibersii		Miniopterus schreibersii			dad4af32-e19c-11ee-bd3d-0242ac120002
Georgia	Ghliana Cave	GE0015	Miniopterus schreibersii		Miniopterus schreibersii			dad4b02c-e19c-11ee-bd3d-0242ac120002
Georgia	Ghliana Cave	GE0016	Miniopterus schreibersii		Miniopterus schreibersii			dad4b2a2-e19c-11ee-bd3d-0242ac120002
Georgia	Ghliana Cave	GE0017	Miniopterus schreibersii	Miniopterus schreibersii	Miniopterus schreibersii		http://www.ncbi.nlm.nih.gov/nuccore/PP929241	dad4b39c-e19c-11ee-bd3d-0242ac120002
Georgia	Ghliana Cave	GE0018	Miniopterus schreibersii		Miniopterus schreibersii			dad4b496-e19c-11ee-bd3d-0242ac120002
Georgia	Ghliana Cave	GE0019	Miniopterus schreibersii		Miniopterus schreibersii			dad4b586-e19c-11ee-bd3d-0242ac120002
Georgia	Ghliana Cave	GE0020	Miniopterus schreibersii		Miniopterus schreibersii			dad4b680-e19c-11ee-bd3d-0242ac120002
Georgia	Ghliana Cave	GE0021	Miniopterus schreibersii		Miniopterus schreibersii			dad4b77a-e19c-11ee-bd3d-0242ac120002
Georgia	Ghliana Cave	GE0022	Miniopterus schreibersii		Miniopterus schreibersii			dad4b874-e19c-11ee-bd3d-0242ac120002
Georgia	Ghliana Cave	GE0023	Miniopterus schreibersii	Miniopterus schreibersii	Miniopterus schreibersii		http://www.ncbi.nlm.nih.gov/nuccore/PP929242	dad4b964-e19c-11ee-bd3d-0242ac120002
Georgia	Ghliana Cave	GE0024	Miniopterus schreibersii		Miniopterus schreibersii			dad4bd38-e19c-11ee-bd3d-0242ac120002
Georgia	Ghliana Cave	GE0025	Miniopterus schreibersii		Miniopterus schreibersii			dad4be3c-e19c-11ee-bd3d-0242ac120002
Georgia	Ghliana Cave	GE0026	Miniopterus schreibersii		Miniopterus schreibersii			dad4bf36-e19c-11ee-bd3d-0242ac120002
Georgia	Ghliana Cave	GE0027	Miniopterus schreibersii		Miniopterus schreibersii			dad4c030-e19c-11ee-bd3d-0242ac120002
Georgia	Ghliana Cave	GE0028	Miniopterus schreibersii		Miniopterus schreibersii			dad4c12a-e19c-11ee-bd3d-0242ac120002
Georgia	Ghliana Cave	GE0029	Miniopterus schreibersii		Miniopterus schreibersii			dad4c21a-e19c-11ee-bd3d-0242ac120002
Georgia	Ghliana Cave	GE0030	Miniopterus schreibersii		Miniopterus schreibersii			dad4c4f4-e19c-11ee-bd3d-0242ac120002
Georgia	Ghliana Cave	GE0031	Miniopterus schreibersii		Miniopterus schreibersii			dad4c602-e19c-11ee-bd3d-0242ac120002
Georgia	Ghliana Cave	GE0032	Miniopterus schreibersii		Miniopterus schreibersii			dad4c706-e19c-11ee-bd3d-0242ac120002
Georgia	Ghliana Cave	GE0033	Miniopterus schreibersii		Miniopterus schreibersii			dad4c800-e19c-11ee-bd3d-0242ac120002
Georgia	Ghliana Cave	GE0034	Miniopterus schreibersii		Miniopterus schreibersii			dad4c8f0-e19c-11ee-bd3d-0242ac120002
Georgia	Ghliana Cave	GE0035	Miniopterus schreibersii		Miniopterus schreibersii			dad4c9f4-e19c-11ee-bd3d-0242ac120002
Georgia	Ghliana Cave	GE0036	Miniopterus schreibersii		Miniopterus schreibersii			dad4caee-e19c-11ee-bd3d-0242ac120002
Georgia	Ghliana Cave	GE0037	Miniopterus schreibersii	Miniopterus schreibersii	Miniopterus schreibersii		http://www.ncbi.nlm.nih.gov/nuccore/PP929243	dad4cbf2-e19c-11ee-bd3d-0242ac120002
Georgia	Ghliana Cave	GE0038	Miniopterus schreibersii		Miniopterus schreibersii			dad4ce40-e19c-11ee-bd3d-0242ac120002
Georgia	Ghliana Cave	GE0039	Miniopterus schreibersii		Miniopterus schreibersii			dad4cf44-e19c-11ee-bd3d-0242ac120002
Georgia	Ghliana Cave	GE0040	Miniopterus schreibersii		Miniopterus schreibersii			dad4d048-e19c-11ee-bd3d-0242ac120002
Georgia	Ghliana Cave	GE0041	Miniopterus schreibersii		Miniopterus schreibersii			dad4d142-e19c-11ee-bd3d-0242ac120002
Georgia	Ghliana Cave	GE0042	Miniopterus schreibersii		Miniopterus schreibersii			dad4d23c-e19c-11ee-bd3d-0242ac120002
Georgia	Ghliana Cave	GE0043	Miniopterus schreibersii	Miniopterus schreibersii	Miniopterus schreibersii		http://www.ncbi.nlm.nih.gov/nuccore/PP929244	dad4d32c-e19c-11ee-bd3d-0242ac120002
Georgia	Ghliana Cave	GE0044	Miniopterus schreibersii		Miniopterus schreibersii			dad4d426-e19c-11ee-bd3d-0242ac120002
Georgia	Ghliana Cave	GE0045	Miniopterus schreibersii		Miniopterus schreibersii			dad4d700-e19c-11ee-bd3d-0242ac120002
Georgia	Ghliana Cave	GE0046	Rhinolophus euryale	Rhinolophus euryale	Rhinolophus euryale		http://www.ncbi.nlm.nih.gov/nuccore/PP929245	dad4d818-e19c-11ee-bd3d-0242ac120002
Georgia	Ghliana Cave	GE0047	Rhinolophus blasii	Rhinolophus blasii	Rhinolophus blasii		http://www.ncbi.nlm.nih.gov/nuccore/PP929246	dad4d912-e19c-11ee-bd3d-0242ac120002
Georgia	Ghliana Cave	GE0048	Miniopterus schreibersii		Miniopterus schreibersii			dad4da02-e19c-11ee-bd3d-0242ac120002
Georgia	Ghliana Cave	GE0049	Rhinolophus ferrumequinum	Rhinolophus ferrumequinum	Rhinolophus ferrumequinum		http://www.ncbi.nlm.nih.gov/nuccore/PP929247	dad4daf2-e19c-11ee-bd3d-0242ac120002
Georgia	Ghliana Cave	GE0050	Miniopterus schreibersii		Miniopterus schreibersii			dad4dbf6-e19c-11ee-bd3d-0242ac120002
Georgia	Ghliana Cave	GE0051	Miniopterus schreibersii		Miniopterus schreibersii			dad4dce6-e19c-11ee-bd3d-0242ac120002
Georgia	Ghliana Cave	GE0052	Miniopterus schreibersii		Miniopterus schreibersii			dad4dde0-e19c-11ee-bd3d-0242ac120002
Georgia	Ghliana Cave	GE0053	Miniopterus schreibersii		Miniopterus schreibersii			dad4e060-e19c-11ee-bd3d-0242ac120002
Georgia	Ghliana Cave	GE0054	Miniopterus schreibersii	Miniopterus schreibersii	Miniopterus schreibersii		http://www.ncbi.nlm.nih.gov/nuccore/PP929248	dad4e218-e19c-11ee-bd3d-0242ac120002
Georgia	Ghliana Cave	GE0055	Miniopterus schreibersii		Miniopterus schreibersii			dad4e326-e19c-11ee-bd3d-0242ac120002
Georgia	Ghliana Cave	GE0056	Miniopterus schreibersii		Miniopterus schreibersii			dad4e420-e19c-11ee-bd3d-0242ac120002
Georgia	Ghliana Cave	GE0057	Miniopterus schreibersii		Miniopterus schreibersii			dad4e51a-e19c-11ee-bd3d-0242ac120002
Georgia	Ghliana Cave	GE0058	Miniopterus schreibersii		Miniopterus schreibersii			dad4e948-e19c-11ee-bd3d-0242ac120002
Georgia	Ghliana Cave	GE0059	Myotis blythii	Myotis myotis	Myotis blythii	Geographical distribution does not include Georgia	http://www.ncbi.nlm.nih.gov/nuccore/PP929249	dad4ea74-e19c-11ee-bd3d-0242ac120002
Georgia	Ghliana Cave	GE0060	Miniopterus schreibersii		Miniopterus schreibersii			dad4eb6e-e19c-11ee-bd3d-0242ac120002
Georgia	Ghliana Cave	GE0061	Miniopterus schreibersii		Miniopterus schreibersii			dad4ec68-e19c-11ee-bd3d-0242ac120002
Georgia	Ghliana Cave	GE0062	Miniopterus schreibersii		Miniopterus schreibersii			dad4ed9e-e19c-11ee-bd3d-0242ac120002
Georgia	Ghliana Cave	GE0063	Miniopterus schreibersii		Miniopterus schreibersii			dad4f104-e19c-11ee-bd3d-0242ac120002
Georgia	Ghliana Cave	GE0064	Miniopterus schreibersii	Miniopterus schreibersii	Miniopterus schreibersii		http://www.ncbi.nlm.nih.gov/nuccore/PP929250	dad4f230-e19c-11ee-bd3d-0242ac120002
Georgia	Ghliana Cave	GE0065	Miniopterus schreibersii		Miniopterus schreibersii			dad4f32a-e19c-11ee-bd3d-0242ac120002
Georgia	Ghliana Cave	GE0066	Miniopterus schreibersii		Miniopterus schreibersii			dad4f424-e19c-11ee-bd3d-0242ac120002
Georgia	Ghliana Cave	GE0067	Miniopterus schreibersii		Miniopterus schreibersii			dad4f668-e19c-11ee-bd3d-0242ac120002
Georgia	Ghliana Cave	GE0068	Miniopterus schreibersii		Miniopterus schreibersii			dad4f776-e19c-11ee-bd3d-0242ac120002
Georgia	Ghliana Cave	GE0069	Miniopterus schreibersii		Miniopterus schreibersii			dad4f870-e19c-11ee-bd3d-0242ac120002
Georgia	Ghliana Cave	GE0070	Myotis blythii		Myotis blythii			dad4f96a-e19c-11ee-bd3d-0242ac120002
Georgia	Ghliana Cave	GE0071	Miniopterus schreibersii		Miniopterus schreibersii			dad4fb2c-e19c-11ee-bd3d-0242ac120002
Georgia	Ghliana Cave	GE0072	Miniopterus schreibersii		Miniopterus schreibersii			dad4fc26-e19c-11ee-bd3d-0242ac120002
Georgia	Ghliana Cave	GE0073	Miniopterus schreibersii		Miniopterus schreibersii			dad4fd20-e19c-11ee-bd3d-0242ac120002
Georgia	Ghliana Cave	GE0074	Rhinolophus euryale	Rhinolophus euryale	Rhinolophus euryale		http://www.ncbi.nlm.nih.gov/nuccore/PP929251	dad4fe88-e19c-11ee-bd3d-0242ac120002
Georgia	Ghliana Cave	GE0075	Miniopterus schreibersii		Miniopterus schreibersii			dad4ff8c-e19c-11ee-bd3d-0242ac120002
Georgia	Ghliana Cave	GE0076	Miniopterus schreibersii		Miniopterus schreibersii			dad50086-e19c-11ee-bd3d-0242ac120002
Georgia	Ghliana Cave	GE0077	Miniopterus schreibersii		Miniopterus schreibersii			dad502f2-e19c-11ee-bd3d-0242ac120002
Georgia	Ghliana Cave	GE0078	Miniopterus schreibersii		Miniopterus schreibersii			dad50428-e19c-11ee-bd3d-0242ac120002
Georgia	Ghliana Cave	GE0079	Miniopterus schreibersii		Miniopterus schreibersii			dad50522-e19c-11ee-bd3d-0242ac120002
Georgia	Ghliana Cave	GE0080	Miniopterus schreibersii	Miniopterus schreibersii	Miniopterus schreibersii		http://www.ncbi.nlm.nih.gov/nuccore/PP929252	dad50626-e19c-11ee-bd3d-0242ac120002
Georgia	Ghliana Cave	GE0081	Miniopterus schreibersii		Miniopterus schreibersii			dad50720-e19c-11ee-bd3d-0242ac120002
Georgia	Ghliana Cave	GE0082	Miniopterus schreibersii		Miniopterus schreibersii			dad50824-e19c-11ee-bd3d-0242ac120002
Georgia	Ghliana Cave	GE0083	Myotis blythii	Myotis myotis	Myotis blythii	Geographical distribution does not include Georgia	http://www.ncbi.nlm.nih.gov/nuccore/PP929253	dad5091e-e19c-11ee-bd3d-0242ac120002
Georgia	Ghliana Cave	GE0084	Miniopterus schreibersii		Miniopterus schreibersii			dad50bb2-e19c-11ee-bd3d-0242ac120002
Georgia	Ghliana Cave	GE0085	Miniopterus schreibersii		Miniopterus schreibersii			dad50cac-e19c-11ee-bd3d-0242ac120002
Georgia	Ghliana Cave	GE0086	Miniopterus schreibersii		Miniopterus schreibersii			dad50d9c-e19c-11ee-bd3d-0242ac120002
Georgia	Ghliana Cave	GE0087	Miniopterus schreibersii		Miniopterus schreibersii			dad50e96-e19c-11ee-bd3d-0242ac120002
Georgia	Ghliana Cave	GE0088	Miniopterus schreibersii	Miniopterus schreibersii	Miniopterus schreibersii		http://www.ncbi.nlm.nih.gov/nuccore/PP929254	dad51134-e19c-11ee-bd3d-0242ac120002
Georgia	Ghliana Cave	GE0089	Miniopterus schreibersii		Miniopterus schreibersii			dad51260-e19c-11ee-bd3d-0242ac120002
Georgia	Ghliana Cave	GE0090	Miniopterus schreibersii	Failed	Miniopterus schreibersii			dad515da-e19c-11ee-bd3d-0242ac120002
Georgia	Letsurtsume Cave	GE0091	Myotis blythii	Myotis myotis	Myotis blythii	Geographical distribution does not include Georgia	http://www.ncbi.nlm.nih.gov/nuccore/PP929255	dad516fc-e19c-11ee-bd3d-0242ac120002
Georgia	Letsurtsume Cave	GE0092	Rhinolophus euryale	Rhinolophus euryale	Rhinolophus euryale		http://www.ncbi.nlm.nih.gov/nuccore/PP929256	dad517f6-e19c-11ee-bd3d-0242ac120002
Georgia	Letsurtsume Cave	GE0093	Rhinolophus euryale		Rhinolophus euryale			dad518f0-e19c-11ee-bd3d-0242ac120002
Georgia	Letsurtsume Cave	GE0094	Myotis blythii	Failed	Myotis blythii			dad519ea-e19c-11ee-bd3d-0242ac120002
Georgia	Letsurtsume Cave	GE0095	Rhinolophus euryale	Failed	Rhinolophus euryale			dad51ae4-e19c-11ee-bd3d-0242ac120002
Georgia	Letsurtsume Cave	GE0096	Rhinolophus euryale		Rhinolophus euryale			dad51bde-e19c-11ee-bd3d-0242ac120002
Georgia	Letsurtsume Cave	GE0097	Rhinolophus euryale		Rhinolophus euryale			dad51cd8-e19c-11ee-bd3d-0242ac120002
Georgia	Letsurtsume Cave	GE0098	Myotis blythii	Myotis myotis	Myotis blythii	Geographical distribution does not include Georgia	http://www.ncbi.nlm.nih.gov/nuccore/PP929257	dad52048-e19c-11ee-bd3d-0242ac120002
Georgia	Letsurtsume Cave	GE0099	Rhinolophus euryale	Rhinolophus euryale	Rhinolophus euryale		http://www.ncbi.nlm.nih.gov/nuccore/PP929258	dad5216a-e19c-11ee-bd3d-0242ac120002
Georgia	Letsurtsume Cave	GE0100	Miniopterus schreibersii	Failed	Miniopterus schreibersii			dad5226e-e19c-11ee-bd3d-0242ac120002
Georgia	Letsurtsume Cave	GE0101	Rhinolophus euryale		Rhinolophus euryale			dad5235e-e19c-11ee-bd3d-0242ac120002
Georgia	Letsurtsume Cave	GE0102	Rhinolophus euryale	Rhinolophus euryale	Rhinolophus euryale		http://www.ncbi.nlm.nih.gov/nuccore/PP929259	dad52462-e19c-11ee-bd3d-0242ac120002
Georgia	Letsurtsume Cave	GE0103	Myotis blythii	Myotis myotis	Myotis blythii	Geographical distribution does not include Georgia	http://www.ncbi.nlm.nih.gov/nuccore/PP929260	dad5255c-e19c-11ee-bd3d-0242ac120002
Georgia	Letsurtsume Cave	GE0104	Miniopterus schreibersii	Failed	Miniopterus schreibersii			dad5264c-e19c-11ee-bd3d-0242ac120002
Georgia	Letsurtsume Cave	GE0105	Myotis blythii		Myotis blythii			dad52912-e19c-11ee-bd3d-0242ac120002
Georgia	Letsurtsume Cave	GE0106	Rhinolophus ferrumequinum	Rhinolophus ferrumequinum	Rhinolophus ferrumequinum		http://www.ncbi.nlm.nih.gov/nuccore/PP929261	dad52a16-e19c-11ee-bd3d-0242ac120002
Georgia	Letsurtsume Cave	GE0107	Miniopterus schreibersii	Miniopterus schreibersii	Miniopterus schreibersii		http://www.ncbi.nlm.nih.gov/nuccore/PP929262	dad52b10-e19c-11ee-bd3d-0242ac120002
Georgia	Letsurtsume Cave	GE0108	Myotis blythii		Myotis blythii			dad52c0a-e19c-11ee-bd3d-0242ac120002
Georgia	Letsurtsume Cave	GE0109	Miniopterus schreibersii	Failed	Miniopterus schreibersii			dad52d04-e19c-11ee-bd3d-0242ac120002
Georgia	Letsurtsume Cave	GE0110	Myotis emarginatus	Failed	Myotis emarginatus			dad52df4-e19c-11ee-bd3d-0242ac120002
Georgia	Letsurtsume Cave	GE0111	Myotis emarginatus	Myotis emarginatus	Myotis emarginatus		http://www.ncbi.nlm.nih.gov/nuccore/PP929263	dad52eee-e19c-11ee-bd3d-0242ac120002
Georgia	Letsurtsume Cave	GE0112	Rhinolophus euryale	Rhinolophus euryale	Rhinolophus euryale		http://www.ncbi.nlm.nih.gov/nuccore/PP929264	dad53196-e19c-11ee-bd3d-0242ac120002
Georgia	Letsurtsume Cave	GE0113	Myotis emarginatus	Failed	Myotis emarginatus			dad5339e-e19c-11ee-bd3d-0242ac120002
Georgia	Letsurtsume Cave	GE0114	Rhinolophus euryale		Rhinolophus euryale			dad534ac-e19c-11ee-bd3d-0242ac120002
Georgia	Letsurtsume Cave	GE0115	Myotis emarginatus	Myotis emarginatus	Myotis emarginatus		http://www.ncbi.nlm.nih.gov/nuccore/PP929265	dad5360a-e19c-11ee-bd3d-0242ac120002
Georgia	Letsurtsume Cave	GE0116	Rhinolophus euryale	Rhinolophus euryale	Rhinolophus euryale		http://www.ncbi.nlm.nih.gov/nuccore/PP929266	dad53718-e19c-11ee-bd3d-0242ac120002
Georgia	Letsurtsume Cave	GE0117	Myotis emarginatus	Myotis emarginatus	Myotis emarginatus		http://www.ncbi.nlm.nih.gov/nuccore/PP929267	dad53812-e19c-11ee-bd3d-0242ac120002
Georgia	Letsurtsume Cave	GE0118	Myotis davidii	Myotis tschuliensis	Myotis tschuliensis	Barcode results > 97% percent identity	http://www.ncbi.nlm.nih.gov/nuccore/PP929268	dad53be6-e19c-11ee-bd3d-0242ac120002
Georgia	Letsurtsume Cave	GE0119	Miniopterus schreibersii		Miniopterus schreibersii			dad53d08-e19c-11ee-bd3d-0242ac120002
Georgia	Letsurtsume Cave	GE0120	Miniopterus schreibersii	Failed	Miniopterus schreibersii			dad53e0c-e19c-11ee-bd3d-0242ac120002
Georgia	Letsurtsume Cave	GE0121	Miniopterus schreibersii		Miniopterus schreibersii			dad53efc-e19c-11ee-bd3d-0242ac120002
Georgia	Letsurtsume Cave	GE0122	Rhinolophus euryale	Rhinolophus euryale	Rhinolophus euryale		http://www.ncbi.nlm.nih.gov/nuccore/PP929269	dad53fec-e19c-11ee-bd3d-0242ac120002
Georgia	Letsurtsume Cave	GE0123	Rhinolophus euryale		Rhinolophus euryale			dad540e6-e19c-11ee-bd3d-0242ac120002
Georgia	Letsurtsume Cave	GE0124	Rhinolophus euryale	Failed	Rhinolophus euryale			dad54226-e19c-11ee-bd3d-0242ac120002
Georgia	Letsurtsume Cave	GE0125	Rhinolophus euryale		Rhinolophus euryale			dad54492-e19c-11ee-bd3d-0242ac120002
Georgia	Letsurtsume Cave	GE0126	Rhinolophus euryale		Rhinolophus euryale			dad54596-e19c-11ee-bd3d-0242ac120002
Georgia	Letsurtsume Cave	GE0127	Rhinolophus euryale	Failed	Rhinolophus euryale			dad5469a-e19c-11ee-bd3d-0242ac120002
Georgia	Letsurtsume Cave	GE0128	Rhinolophus euryale		Rhinolophus euryale			dad5478a-e19c-11ee-bd3d-0242ac120002
Georgia	Letsurtsume Cave	GE0129	Rhinolophus euryale		Rhinolophus euryale			dad54884-e19c-11ee-bd3d-0242ac120002
Georgia	Letsurtsume Cave	GE0130	Rhinolophus euryale	Rhinolophus euryale	Rhinolophus euryale		http://www.ncbi.nlm.nih.gov/nuccore/PP929270	dad5497e-e19c-11ee-bd3d-0242ac120002
Georgia	Letsurtsume Cave	GE0131	Rhinolophus euryale	Failed	Rhinolophus euryale			dad54a82-e19c-11ee-bd3d-0242ac120002
Georgia	Letsurtsume Cave	GE0132	Rhinolophus euryale	Rhinolophus euryale	Rhinolophus euryale		http://www.ncbi.nlm.nih.gov/nuccore/PP929271	dad54b7c-e19c-11ee-bd3d-0242ac120002
Georgia	Letsurtsume Cave	GE0133	Rhinolophus euryale	Rhinolophus euryale	Rhinolophus euryale		http://www.ncbi.nlm.nih.gov/nuccore/PP929272	dad54e6a-e19c-11ee-bd3d-0242ac120002
Georgia	Letsurtsume Cave	GE0134	Rhinolophus euryale		Rhinolophus euryale			dad54f6e-e19c-11ee-bd3d-0242ac120002
Georgia	Letsurtsume Cave	GE0135	Myotis emarginatus		Myotis emarginatus			dad55068-e19c-11ee-bd3d-0242ac120002
Georgia	Letsurtsume Cave	GE0136	Rhinolophus euryale		Rhinolophus euryale			dad55162-e19c-11ee-bd3d-0242ac120002
Georgia	Letsurtsume Cave	GE0137	Myotis blythii		Myotis blythii			dad5525c-e19c-11ee-bd3d-0242ac120002
Georgia	Letsurtsume Cave	GE0138	Rhinolophus euryale		Rhinolophus euryale			dad55356-e19c-11ee-bd3d-0242ac120002
Georgia	Letsurtsume Cave	GE0139	Rhinolophus euryale		Rhinolophus euryale			dad55450-e19c-11ee-bd3d-0242ac120002
Georgia	Letsurtsume Cave	GE0140	Rhinolophus euryale	Rhinolophus euryale	Rhinolophus euryale		http://www.ncbi.nlm.nih.gov/nuccore/PP929273	dad555a4-e19c-11ee-bd3d-0242ac120002
Georgia	Letsurtsume Cave	GE0141	Myotis emarginatus		Myotis emarginatus			dad55932-e19c-11ee-bd3d-0242ac120002
Georgia	Letsurtsume Cave	GE0142	Rhinolophus euryale	Rhinolophus euryale	Rhinolophus euryale		http://www.ncbi.nlm.nih.gov/nuccore/PP929274	dad55a4a-e19c-11ee-bd3d-0242ac120002
Georgia	Letsurtsume Cave	GE0143	Myotis emarginatus		Myotis emarginatus			dad55b4e-e19c-11ee-bd3d-0242ac120002
Georgia	Letsurtsume Cave	GE0144	Rhinolophus euryale		Rhinolophus euryale			dad55c3e-e19c-11ee-bd3d-0242ac120002
Georgia	Letsurtsume Cave	GE0145	Rhinolophus euryale	Rhinolophus euryale	Rhinolophus euryale		http://www.ncbi.nlm.nih.gov/nuccore/PP929275	dad55d38-e19c-11ee-bd3d-0242ac120002
Georgia	Letsurtsume Cave	GE0146	Rhinolophus euryale		Rhinolophus euryale			dad55e3c-e19c-11ee-bd3d-0242ac120002
Georgia	Letsurtsume Cave	GE0147	Rhinolophus euryale		Rhinolophus euryale			dad55f40-e19c-11ee-bd3d-0242ac120002
Georgia	Letsurtsume Cave	GE0148	Rhinolophus euryale		Rhinolophus euryale			dad56274-e19c-11ee-bd3d-0242ac120002
Georgia	Letsurtsume Cave	GE0149	Rhinolophus euryale		Rhinolophus euryale			dad56382-e19c-11ee-bd3d-0242ac120002
Georgia	Letsurtsume Cave	GE0150	Rhinolophus euryale		Rhinolophus euryale			dad5647c-e19c-11ee-bd3d-0242ac120002
Georgia	Letsurtsume Cave	GE0151	Rhinolophus euryale	Rhinolophus euryale	Rhinolophus euryale		http://www.ncbi.nlm.nih.gov/nuccore/PP929276	dad56576-e19c-11ee-bd3d-0242ac120002
Georgia	Letsurtsume Cave	GE0152	Rhinolophus euryale		Rhinolophus euryale			dad56670-e19c-11ee-bd3d-0242ac120002
Georgia	Letsurtsume Cave	GE0153	Rhinolophus euryale		Rhinolophus euryale			dad5676a-e19c-11ee-bd3d-0242ac120002
Georgia	Letsurtsume Cave	GE0154	Rhinolophus euryale		Rhinolophus euryale			dad5685a-e19c-11ee-bd3d-0242ac120002
Georgia	Letsurtsume Cave	GE0155	Rhinolophus euryale		Rhinolophus euryale			dad56954-e19c-11ee-bd3d-0242ac120002
Georgia	Letsurtsume Cave	GE0156	Miniopterus schreibersii		Miniopterus schreibersii			dad56c60-e19c-11ee-bd3d-0242ac120002
Georgia	Letsurtsume Cave	GE0157	Rhinolophus hipposideros	Failed	Rhinolophus hipposideros			dad56d6e-e19c-11ee-bd3d-0242ac120002
Georgia	Letsurtsume Cave	GE0158	Rhinolophus euryale		Rhinolophus euryale			dad56e72-e19c-11ee-bd3d-0242ac120002
Georgia	Letsurtsume Cave	GE0159	Rhinolophus euryale	Rhinolophus euryale	Rhinolophus euryale		http://www.ncbi.nlm.nih.gov/nuccore/PP929277	dad56f6c-e19c-11ee-bd3d-0242ac120002
Georgia	Letsurtsume Cave	GE0160	Rhinolophus ferrumequinum	Rhinolophus ferrumequinum	Rhinolophus ferrumequinum		http://www.ncbi.nlm.nih.gov/nuccore/PP929278	dad5705c-e19c-11ee-bd3d-0242ac120002
Georgia	Letsurtsume Cave	GE0161	Rhinolophus euryale		Rhinolophus euryale			dad57156-e19c-11ee-bd3d-0242ac120002
Georgia	Letsurtsume Cave	GE0162	Miniopterus schreibersii		Miniopterus schreibersii			dad57250-e19c-11ee-bd3d-0242ac120002
Georgia	Letsurtsume Cave	GE0163	Rhinolophus euryale	Rhinolophus euryale	Rhinolophus euryale		http://www.ncbi.nlm.nih.gov/nuccore/PP929279	dad5734a-e19c-11ee-bd3d-0242ac120002
Georgia	Letsurtsume Cave	GE0164	Rhinolophus euryale		Rhinolophus euryale			dad576f6-e19c-11ee-bd3d-0242ac120002
Georgia	Letsurtsume Cave	GE0165	Rhinolophus euryale		Rhinolophus euryale			dad5780e-e19c-11ee-bd3d-0242ac120002
Georgia	Letsurtsume Cave	GE0166	Rhinolophus ferrumequinum	Rhinolophus ferrumequinum	Rhinolophus ferrumequinum		http://www.ncbi.nlm.nih.gov/nuccore/PP929280	dad57908-e19c-11ee-bd3d-0242ac120002
Georgia	Letsurtsume Cave	GE0167	Rhinolophus euryale		Rhinolophus euryale			dad57a02-e19c-11ee-bd3d-0242ac120002
Georgia	Letsurtsume Cave	GE0168	Rhinolophus euryale		Rhinolophus euryale			dad57afc-e19c-11ee-bd3d-0242ac120002
Georgia	Letsurtsume Cave	GE0169	Rhinolophus euryale	Rhinolophus euryale	Rhinolophus euryale		http://www.ncbi.nlm.nih.gov/nuccore/PP929281	dad57bf6-e19c-11ee-bd3d-0242ac120002
Georgia	Letsurtsume Cave	GE0170	Rhinolophus euryale		Rhinolophus euryale			dad57cf0-e19c-11ee-bd3d-0242ac120002
Georgia	Letsurtsume Cave	GE0171	Rhinolophus euryale	Failed	Rhinolophus euryale			dad57de0-e19c-11ee-bd3d-0242ac120002
Georgia	Letsurtsume Cave	GE0172	Rhinolophus euryale		Rhinolophus euryale			dad5807e-e19c-11ee-bd3d-0242ac120002
Georgia	Letsurtsume Cave	GE0173	Myotis emarginatus		Myotis emarginatus			dad58182-e19c-11ee-bd3d-0242ac120002
Georgia	Letsurtsume Cave	GE0174	Rhinolophus euryale		Rhinolophus euryale			dad5827c-e19c-11ee-bd3d-0242ac120002
Georgia	Letsurtsume Cave	GE0175	Rhinolophus euryale	Failed	Rhinolophus euryale			dad5836c-e19c-11ee-bd3d-0242ac120002
Georgia	Letsurtsume Cave	GE0176	Rhinolophus euryale		Rhinolophus euryale			dad58466-e19c-11ee-bd3d-0242ac120002
Georgia	Letsurtsume Cave	GE0177	Rhinolophus euryale		Rhinolophus euryale			dad58560-e19c-11ee-bd3d-0242ac120002
Georgia	Letsurtsume Cave	GE0178	Myotis emarginatus		Myotis emarginatus			dad58650-e19c-11ee-bd3d-0242ac120002
Georgia	Letsurtsume Cave	GE0179	Rhinolophus euryale	Failed	Rhinolophus euryale			dad58754-e19c-11ee-bd3d-0242ac120002
Georgia	Letsurtsume Cave	GE0180	Myotis emarginatus		Myotis emarginatus			dad58a06-e19c-11ee-bd3d-0242ac120002
Georgia	Tetri Senakebi Cave	GE0181	Rhinolophus ferrumequinum		Rhinolophus ferrumequinum			dad58b0a-e19c-11ee-bd3d-0242ac120002
Georgia	Tetri Senakebi Cave	GE0182	Rhinolophus ferrumequinum		Rhinolophus ferrumequinum			dad58c5e-e19c-11ee-bd3d-0242ac120002
Georgia	Tetri Senakebi Cave	GE0183	Rhinolophus ferrumequinum		Rhinolophus ferrumequinum			dad58d62-e19c-11ee-bd3d-0242ac120002
Georgia	Tetri Senakebi Cave	GE0184	Rhinolophus ferrumequinum		Rhinolophus ferrumequinum			dad58e5c-e19c-11ee-bd3d-0242ac120002
Georgia	Tetri Senakebi Cave	GE0185	Rhinolophus ferrumequinum		Rhinolophus ferrumequinum			dad58f92-e19c-11ee-bd3d-0242ac120002
Georgia	Tetri Senakebi Cave	GE0186	Rhinolophus ferrumequinum		Rhinolophus ferrumequinum			dad5908c-e19c-11ee-bd3d-0242ac120002
Georgia	Tetri Senakebi Cave	GE0187	Rhinolophus ferrumequinum		Rhinolophus ferrumequinum			dad5917c-e19c-11ee-bd3d-0242ac120002
Georgia	Tetri Senakebi Cave	GE0188	Rhinolophus ferrumequinum		Rhinolophus ferrumequinum			dad59442-e19c-11ee-bd3d-0242ac120002
Georgia	Tetri Senakebi Cave	GE0189	Rhinolophus ferrumequinum		Rhinolophus ferrumequinum			dad5953c-e19c-11ee-bd3d-0242ac120002
Georgia	Tetri Senakebi Cave	GE0190	Rhinolophus ferrumequinum		Rhinolophus ferrumequinum			dad5969a-e19c-11ee-bd3d-0242ac120002
Georgia	Tetri Senakebi Cave	GE0191	Rhinolophus ferrumequinum		Rhinolophus ferrumequinum			dad597d0-e19c-11ee-bd3d-0242ac120002
Georgia	Tetri Senakebi Cave	GE0192	Rhinolophus ferrumequinum		Rhinolophus ferrumequinum			dad598d4-e19c-11ee-bd3d-0242ac120002
Georgia	Tetri Senakebi Cave	GE0193	Rhinolophus ferrumequinum		Rhinolophus ferrumequinum			dad599ce-e19c-11ee-bd3d-0242ac120002
Georgia	Tetri Senakebi Cave	GE0194	Rhinolophus ferrumequinum	Failed	Rhinolophus ferrumequinum			dad59ac8-e19c-11ee-bd3d-0242ac120002
Georgia	Tetri Senakebi Cave	GE0195	Rhinolophus ferrumequinum		Rhinolophus ferrumequinum			dad59dfc-e19c-11ee-bd3d-0242ac120002
Georgia	Tetri Senakebi Cave	GE0196	Rhinolophus ferrumequinum	Rhinolophus ferrumequinum	Rhinolophus ferrumequinum		http://www.ncbi.nlm.nih.gov/nuccore/PP929282	dad59f14-e19c-11ee-bd3d-0242ac120002
Georgia	Tetri Senakebi Cave	GE0197	Rhinolophus ferrumequinum		Rhinolophus ferrumequinum			dad5a054-e19c-11ee-bd3d-0242ac120002
Georgia	Tetri Senakebi Cave	GE0198	Rhinolophus ferrumequinum	Failed	Rhinolophus ferrumequinum			dad5a158-e19c-11ee-bd3d-0242ac120002
Georgia	Tetri Senakebi Cave	GE0199	Rhinolophus ferrumequinum		Rhinolophus ferrumequinum			dad5a252-e19c-11ee-bd3d-0242ac120002
Georgia	Tetri Senakebi Cave	GE0200	Rhinolophus ferrumequinum		Rhinolophus ferrumequinum			dad5a34c-e19c-11ee-bd3d-0242ac120002
Georgia	Tetri Senakebi Cave	GE0201	Rhinolophus ferrumequinum		Rhinolophus ferrumequinum			dad5a446-e19c-11ee-bd3d-0242ac120002
Georgia	Tetri Senakebi Cave	GE0202	Rhinolophus ferrumequinum		Rhinolophus ferrumequinum			dad5a68a-e19c-11ee-bd3d-0242ac120002
Georgia	Tetri Senakebi Cave	GE0203	Rhinolophus ferrumequinum		Rhinolophus ferrumequinum			dad5a7b6-e19c-11ee-bd3d-0242ac120002
Georgia	Tetri Senakebi Cave	GE0204	Rhinolophus ferrumequinum		Rhinolophus ferrumequinum			dad5a8b0-e19c-11ee-bd3d-0242ac120002
Georgia	Tetri Senakebi Cave	GE0205	Rhinolophus ferrumequinum		Rhinolophus ferrumequinum			dad5a9aa-e19c-11ee-bd3d-0242ac120002
Georgia	Tetri Senakebi Cave	GE0206	Rhinolophus ferrumequinum	Failed	Rhinolophus ferrumequinum			dad5aaa4-e19c-11ee-bd3d-0242ac120002
Georgia	Tetri Senakebi Cave	GE0207	Rhinolophus ferrumequinum		Rhinolophus ferrumequinum			dad5ada6-e19c-11ee-bd3d-0242ac120002
Georgia	Tetri Senakebi Cave	GE0208	Rhinolophus ferrumequinum		Rhinolophus ferrumequinum			dad5aeb4-e19c-11ee-bd3d-0242ac120002
Georgia	Tetri Senakebi Cave	GE0209	Rhinolophus ferrumequinum		Rhinolophus ferrumequinum			dad5afae-e19c-11ee-bd3d-0242ac120002
Georgia	Tetri Senakebi Cave	GE0210	Rhinolophus ferrumequinum		Rhinolophus ferrumequinum			dad5b09e-e19c-11ee-bd3d-0242ac120002
Georgia	Tetri Senakebi Cave	GE0211	Rhinolophus ferrumequinum		Rhinolophus ferrumequinum			dad5b198-e19c-11ee-bd3d-0242ac120002
Georgia	Tetri Senakebi Cave	GE0212	Rhinolophus ferrumequinum		Rhinolophus ferrumequinum			dad5b2a6-e19c-11ee-bd3d-0242ac120002
Georgia	Tetri Senakebi Cave	GE0213	Rhinolophus ferrumequinum		Rhinolophus ferrumequinum			dad5b3a0-e19c-11ee-bd3d-0242ac120002
Georgia	Tetri Senakebi Cave	GE0214	Rhinolophus ferrumequinum		Rhinolophus ferrumequinum			dad5b49a-e19c-11ee-bd3d-0242ac120002
Georgia	Tetri Senakebi Cave	GE0215	Rhinolophus ferrumequinum		Rhinolophus ferrumequinum			dad5b698-e19c-11ee-bd3d-0242ac120002
Georgia	Tetri Senakebi Cave	GE0216	Rhinolophus ferrumequinum		Rhinolophus ferrumequinum			dad5b79c-e19c-11ee-bd3d-0242ac120002
Georgia	Tetri Senakebi Cave	GE0217	Rhinolophus ferrumequinum		Rhinolophus ferrumequinum			dad5b88c-e19c-11ee-bd3d-0242ac120002
Georgia	Tetri Senakebi Cave	GE0218	Rhinolophus ferrumequinum		Rhinolophus ferrumequinum			dad5b986-e19c-11ee-bd3d-0242ac120002
Georgia	Tetri Senakebi Cave	GE0219	Rhinolophus ferrumequinum		Rhinolophus ferrumequinum			dad5bd82-e19c-11ee-bd3d-0242ac120002
Georgia	Tetri Senakebi Cave	GE0220	Rhinolophus ferrumequinum	Failed	Rhinolophus ferrumequinum			dad5bea4-e19c-11ee-bd3d-0242ac120002
Georgia	Tetri Senakebi Cave	GE0221	Rhinolophus ferrumequinum		Rhinolophus ferrumequinum			dad5bf9e-e19c-11ee-bd3d-0242ac120002
Georgia	Tetri Senakebi Cave	GE0222	Rhinolophus ferrumequinum		Rhinolophus ferrumequinum			dad5c08e-e19c-11ee-bd3d-0242ac120002
Georgia	Tetri Senakebi Cave	GE0223	Rhinolophus ferrumequinum		Rhinolophus ferrumequinum			dad5c188-e19c-11ee-bd3d-0242ac120002
Georgia	Tetri Senakebi Cave	GE0224	Rhinolophus ferrumequinum		Rhinolophus ferrumequinum			dad5c278-e19c-11ee-bd3d-0242ac120002
Georgia	Tetri Senakebi Cave	GE0225	Rhinolophus ferrumequinum	Failed	Rhinolophus ferrumequinum			dad5c52a-e19c-11ee-bd3d-0242ac120002
Georgia	Tetri Senakebi Cave	GE0226	Rhinolophus ferrumequinum		Rhinolophus ferrumequinum			dad5c638-e19c-11ee-bd3d-0242ac120002
Georgia	Tetri Senakebi Cave	GE0227	Rhinolophus ferrumequinum	Failed	Rhinolophus ferrumequinum			dad5c732-e19c-11ee-bd3d-0242ac120002
Georgia	Tetri Senakebi Cave	GE0228	Rhinolophus ferrumequinum		Rhinolophus ferrumequinum			dad5c822-e19c-11ee-bd3d-0242ac120002
Georgia	Tetri Senakebi Cave	GE0229	Rhinolophus ferrumequinum		Rhinolophus ferrumequinum			dad5c962-e19c-11ee-bd3d-0242ac120002
Georgia	Tetri Senakebi Cave	GE0230	Myotis emarginatus	Failed	Myotis emarginatus			dad5ca70-e19c-11ee-bd3d-0242ac120002
Georgia	Tetri Senakebi Cave	GE0231	Rhinolophus ferrumequinum		Rhinolophus ferrumequinum			dad5cb6a-e19c-11ee-bd3d-0242ac120002
Georgia	Tetri Senakebi Cave	GE0232	Rhinolophus ferrumequinum		Rhinolophus ferrumequinum			dad5cc64-e19c-11ee-bd3d-0242ac120002
Georgia	Tetri Senakebi Cave	GE0233	Rhinolophus ferrumequinum		Rhinolophus ferrumequinum			dad5cf8e-e19c-11ee-bd3d-0242ac120002
Georgia	Tetri Senakebi Cave	GE0234	Rhinolophus ferrumequinum		Rhinolophus ferrumequinum			dad5d10a-e19c-11ee-bd3d-0242ac120002
Georgia	Tetri Senakebi Cave	GE0235	Rhinolophus ferrumequinum		Rhinolophus ferrumequinum			dad5d268-e19c-11ee-bd3d-0242ac120002
Georgia	Tetri Senakebi Cave	GE0236	Rhinolophus ferrumequinum		Rhinolophus ferrumequinum			dad5d362-e19c-11ee-bd3d-0242ac120002
Georgia	Tetri Senakebi Cave	GE0237	Rhinolophus ferrumequinum		Rhinolophus ferrumequinum			dad5d45c-e19c-11ee-bd3d-0242ac120002
Georgia	Tetri Senakebi Cave	GE0238	Rhinolophus ferrumequinum		Rhinolophus ferrumequinum			dad5d560-e19c-11ee-bd3d-0242ac120002
Georgia	Tetri Senakebi Cave	GE0239	Rhinolophus ferrumequinum	Rhinolophus ferrumequinum	Rhinolophus ferrumequinum		http://www.ncbi.nlm.nih.gov/nuccore/PP929283	dad5d65a-e19c-11ee-bd3d-0242ac120002
Georgia	Tetri Senakebi Cave	GE0240	Rhinolophus ferrumequinum	Rhinolophus ferrumequinum	Rhinolophus ferrumequinum		http://www.ncbi.nlm.nih.gov/nuccore/PP929284	dad5d74a-e19c-11ee-bd3d-0242ac120002
Georgia	Tetri Senakebi Cave	GE0241	Rhinolophus ferrumequinum		Rhinolophus ferrumequinum			dad5da88-e19c-11ee-bd3d-0242ac120002
Georgia	Tetri Senakebi Cave	GE0242	Rhinolophus ferrumequinum		Rhinolophus ferrumequinum			dad5db96-e19c-11ee-bd3d-0242ac120002
Georgia	Tetri Senakebi Cave	GE0243	Rhinolophus ferrumequinum	Failed	Rhinolophus ferrumequinum			dad5dc90-e19c-11ee-bd3d-0242ac120002
Georgia	Tetri Senakebi Cave	GE0244	Rhinolophus ferrumequinum	Failed	Rhinolophus ferrumequinum			dad5dd80-e19c-11ee-bd3d-0242ac120002
Georgia	Tetri Senakebi Cave	GE0245	Rhinolophus ferrumequinum		Rhinolophus ferrumequinum			dad5de7a-e19c-11ee-bd3d-0242ac120002
Georgia	Tetri Senakebi Cave	GE0246	Rhinolophus ferrumequinum	Rhinolophus ferrumequinum	Rhinolophus ferrumequinum		http://www.ncbi.nlm.nih.gov/nuccore/PP929285	dad5df74-e19c-11ee-bd3d-0242ac120002
Georgia	Tetri Senakebi Cave	GE0247	Rhinolophus ferrumequinum		Rhinolophus ferrumequinum			dad5e06e-e19c-11ee-bd3d-0242ac120002
Georgia	Tetri Senakebi Cave	GE0248	Rhinolophus ferrumequinum		Rhinolophus ferrumequinum			dad5e15e-e19c-11ee-bd3d-0242ac120002
Georgia	Tetri Senakebi Cave	GE0249	Rhinolophus ferrumequinum		Rhinolophus ferrumequinum			dad5e424-e19c-11ee-bd3d-0242ac120002
Georgia	Tetri Senakebi Cave	GE0250	Rhinolophus ferrumequinum		Rhinolophus ferrumequinum			dad5e53c-e19c-11ee-bd3d-0242ac120002
Georgia	Tetri Senakebi Cave	GE0251	Rhinolophus ferrumequinum	Rhinolophus ferrumequinum	Rhinolophus ferrumequinum		http://www.ncbi.nlm.nih.gov/nuccore/PP929286	dad5e62c-e19c-11ee-bd3d-0242ac120002
Georgia	Tetri Senakebi Cave	GE0252	Rhinolophus ferrumequinum		Rhinolophus ferrumequinum			dad5e726-e19c-11ee-bd3d-0242ac120002
Georgia	Tetri Senakebi Cave	GE0253	Rhinolophus ferrumequinum		Rhinolophus ferrumequinum			dad5e82a-e19c-11ee-bd3d-0242ac120002
Georgia	Tetri Senakebi Cave	GE0254	Rhinolophus ferrumequinum		Rhinolophus ferrumequinum			dad5e924-e19c-11ee-bd3d-0242ac120002
Georgia	Tetri Senakebi Cave	GE0255	Rhinolophus ferrumequinum		Rhinolophus ferrumequinum			dad5ea1e-e19c-11ee-bd3d-0242ac120002
Georgia	Tetri Senakebi Cave	GE0256	Rhinolophus ferrumequinum		Rhinolophus ferrumequinum			dad5eb18-e19c-11ee-bd3d-0242ac120002
Georgia	Tetri Senakebi Cave	GE0257	Rhinolophus ferrumequinum		Rhinolophus ferrumequinum			dad5ecf8-e19c-11ee-bd3d-0242ac120002
Georgia	Tetri Senakebi Cave	GE0258	Rhinolophus ferrumequinum		Rhinolophus ferrumequinum			dad5edf2-e19c-11ee-bd3d-0242ac120002
Georgia	Tetri Senakebi Cave	GE0259	Rhinolophus ferrumequinum	Failed	Rhinolophus ferrumequinum			dad5eee2-e19c-11ee-bd3d-0242ac120002
Georgia	Tetri Senakebi Cave	GE0260	Rhinolophus ferrumequinum		Rhinolophus ferrumequinum			dad5efdc-e19c-11ee-bd3d-0242ac120002
Georgia	Tetri Senakebi Cave	GE0261	Rhinolophus ferrumequinum	Rhinolophus ferrumequinum	Rhinolophus ferrumequinum		http://www.ncbi.nlm.nih.gov/nuccore/PP929287	dad5f0d6-e19c-11ee-bd3d-0242ac120002
Georgia	Tetri Senakebi Cave	GE0262	Rhinolophus ferrumequinum	Failed	Rhinolophus ferrumequinum			dad5f1d0-e19c-11ee-bd3d-0242ac120002
Georgia	Tetri Senakebi Cave	GE0263	Rhinolophus ferrumequinum	Rhinolophus ferrumequinum	Rhinolophus ferrumequinum		http://www.ncbi.nlm.nih.gov/nuccore/PP929288	dad5f2ca-e19c-11ee-bd3d-0242ac120002
Georgia	Tetri Senakebi Cave	GE0264	Rhinolophus ferrumequinum	Rhinolophus ferrumequinum	Rhinolophus ferrumequinum		http://www.ncbi.nlm.nih.gov/nuccore/PP929289	dad5f3c4-e19c-11ee-bd3d-0242ac120002
Georgia	Tetri Senakebi Cave	GE0265	Rhinolophus ferrumequinum	Rhinolophus ferrumequinum	Rhinolophus ferrumequinum		http://www.ncbi.nlm.nih.gov/nuccore/PP929290	dad5f5ea-e19c-11ee-bd3d-0242ac120002
Georgia	Tetri Senakebi Cave	GE0266	Rhinolophus ferrumequinum	Failed	Rhinolophus ferrumequinum			dad5f6ee-e19c-11ee-bd3d-0242ac120002
Georgia	Tetri Senakebi Cave	GE0267	Rhinolophus ferrumequinum		Rhinolophus ferrumequinum			dad5f7f2-e19c-11ee-bd3d-0242ac120002
Georgia	Tetri Senakebi Cave	GE0268	Rhinolophus ferrumequinum	Rhinolophus ferrumequinum	Rhinolophus ferrumequinum		http://www.ncbi.nlm.nih.gov/nuccore/PP929291	dad5f8ec-e19c-11ee-bd3d-0242ac120002
Georgia	Tetri Senakebi Cave	GE0269	Rhinolophus ferrumequinum		Rhinolophus ferrumequinum			dad5f9e6-e19c-11ee-bd3d-0242ac120002
Georgia	Tetri Senakebi Cave	GE0270	Rhinolophus ferrumequinum	Failed	Rhinolophus ferrumequinum			dad5fad6-e19c-11ee-bd3d-0242ac120002
Georgia	Samertskhle Klde	GE0271	Miniopterus schreibersii		Miniopterus schreibersii			dad5fbc6-e19c-11ee-bd3d-0242ac120002
Georgia	Samertskhle Klde	GE0272	Miniopterus schreibersii		Miniopterus schreibersii			dad600bc-e19c-11ee-bd3d-0242ac120002
Georgia	Samertskhle Klde	GE0273	Miniopterus schreibersii		Miniopterus schreibersii			dad601fc-e19c-11ee-bd3d-0242ac120002
Georgia	Samertskhle Klde	GE0274	Miniopterus schreibersii		Miniopterus schreibersii			dad6033c-e19c-11ee-bd3d-0242ac120002
Georgia	Samertskhle Klde	GE0275	Miniopterus schreibersii		Miniopterus schreibersii			dad60436-e19c-11ee-bd3d-0242ac120002
Georgia	Samertskhle Klde	GE0276	Miniopterus schreibersii		Miniopterus schreibersii			dad60530-e19c-11ee-bd3d-0242ac120002
Georgia	Samertskhle Klde	GE0277	Miniopterus schreibersii		Miniopterus schreibersii			dad60634-e19c-11ee-bd3d-0242ac120002
Georgia	Samertskhle Klde	GE0278	Miniopterus schreibersii		Miniopterus schreibersii			dad6072e-e19c-11ee-bd3d-0242ac120002
Georgia	Samertskhle Klde	GE0279	Miniopterus schreibersii		Miniopterus schreibersii			dad60828-e19c-11ee-bd3d-0242ac120002
Georgia	Samertskhle Klde	GE0280	Miniopterus schreibersii	Failed	Miniopterus schreibersii			dad60ac6-e19c-11ee-bd3d-0242ac120002
Georgia	Samertskhle Klde	GE0281	Miniopterus schreibersii		Miniopterus schreibersii			dad60bc0-e19c-11ee-bd3d-0242ac120002
Georgia	Samertskhle Klde	GE0282	Miniopterus schreibersii		Miniopterus schreibersii			dad60cba-e19c-11ee-bd3d-0242ac120002
Georgia	Samertskhle Klde	GE0283	Miniopterus schreibersii		Miniopterus schreibersii			dad60daa-e19c-11ee-bd3d-0242ac120002
Georgia	Samertskhle Klde	GE0284	Miniopterus schreibersii		Miniopterus schreibersii			dad60ea4-e19c-11ee-bd3d-0242ac120002
Georgia	Samertskhle Klde	GE0285	Myotis blythii		Myotis blythii			dad60fa8-e19c-11ee-bd3d-0242ac120002
Georgia	Samertskhle Klde	GE0286	Miniopterus schreibersii		Miniopterus schreibersii			dad610a2-e19c-11ee-bd3d-0242ac120002
Georgia	Samertskhle Klde	GE0287	Miniopterus schreibersii		Miniopterus schreibersii			dad61192-e19c-11ee-bd3d-0242ac120002
Georgia	Samertskhle Klde	GE0288	Miniopterus schreibersii		Miniopterus schreibersii			dad61430-e19c-11ee-bd3d-0242ac120002
Georgia	Samertskhle Klde	GE0289	Miniopterus schreibersii		Miniopterus schreibersii			dad6153e-e19c-11ee-bd3d-0242ac120002
Georgia	Samertskhle Klde	GE0290	Miniopterus schreibersii		Miniopterus schreibersii			dad61638-e19c-11ee-bd3d-0242ac120002
Georgia	Samertskhle Klde	GE0291	Miniopterus schreibersii		Miniopterus schreibersii			dad61728-e19c-11ee-bd3d-0242ac120002
Georgia	Samertskhle Klde	GE0292	Miniopterus schreibersii		Miniopterus schreibersii			dad61822-e19c-11ee-bd3d-0242ac120002
Georgia	Samertskhle Klde	GE0293	Miniopterus schreibersii		Miniopterus schreibersii			dad6191c-e19c-11ee-bd3d-0242ac120002
Georgia	Samertskhle Klde	GE0294	Miniopterus schreibersii		Miniopterus schreibersii			dad61a16-e19c-11ee-bd3d-0242ac120002
Georgia	Samertskhle Klde	GE0295	Miniopterus schreibersii		Miniopterus schreibersii			dad61b06-e19c-11ee-bd3d-0242ac120002
Georgia	Samertskhle Klde	GE0296	Miniopterus schreibersii		Miniopterus schreibersii			dad61e6c-e19c-11ee-bd3d-0242ac120002
Georgia	Samertskhle Klde	GE0297	Miniopterus schreibersii		Miniopterus schreibersii			dad61f7a-e19c-11ee-bd3d-0242ac120002
Georgia	Samertskhle Klde	GE0298	Miniopterus schreibersii		Miniopterus schreibersii			dad62074-e19c-11ee-bd3d-0242ac120002
Georgia	Samertskhle Klde	GE0299	Miniopterus schreibersii		Miniopterus schreibersii			dad6216e-e19c-11ee-bd3d-0242ac120002
Georgia	Samertskhle Klde	GE0300	Miniopterus schreibersii		Miniopterus schreibersii			dad6225e-e19c-11ee-bd3d-0242ac120002
Georgia	Samertskhle Klde	GE0301	Miniopterus schreibersii		Miniopterus schreibersii			dad62358-e19c-11ee-bd3d-0242ac120002
Georgia	Samertskhle Klde	GE0302	Miniopterus schreibersii		Miniopterus schreibersii			dad62448-e19c-11ee-bd3d-0242ac120002
Georgia	Samertskhle Klde	GE0303	Miniopterus schreibersii		Miniopterus schreibersii			dad62538-e19c-11ee-bd3d-0242ac120002
Georgia	Samertskhle Klde	GE0304	Miniopterus schreibersii		Miniopterus schreibersii			dad627e0-e19c-11ee-bd3d-0242ac120002
Georgia	Samertskhle Klde	GE0305	Myotis blythii		Myotis blythii			dad628e4-e19c-11ee-bd3d-0242ac120002
Georgia	Samertskhle Klde	GE0306	Miniopterus schreibersii		Miniopterus schreibersii			dad629e8-e19c-11ee-bd3d-0242ac120002
Georgia	Samertskhle Klde	GE0307	Miniopterus schreibersii	Miniopterus schreibersii	Miniopterus schreibersii		http://www.ncbi.nlm.nih.gov/nuccore/PP929292	dad62ae2-e19c-11ee-bd3d-0242ac120002
Georgia	Samertskhle Klde	GE0308	Miniopterus schreibersii		Miniopterus schreibersii			dad62bd2-e19c-11ee-bd3d-0242ac120002
Georgia	Samertskhle Klde	GE0309	Miniopterus schreibersii		Miniopterus schreibersii			dad62ccc-e19c-11ee-bd3d-0242ac120002
Georgia	Samertskhle Klde	GE0310	Miniopterus schreibersii	Miniopterus schreibersii	Miniopterus schreibersii		http://www.ncbi.nlm.nih.gov/nuccore/PP929293	dad62dbc-e19c-11ee-bd3d-0242ac120002
Georgia	Samertskhle Klde	GE0311	Myotis blythii	Myotis myotis	Myotis blythii	Geographical distribution does not include Georgia	http://www.ncbi.nlm.nih.gov/nuccore/PP929294	dad6315e-e19c-11ee-bd3d-0242ac120002
Georgia	Samertskhle Klde	GE0312	Miniopterus schreibersii	Miniopterus schreibersii	Miniopterus schreibersii		http://www.ncbi.nlm.nih.gov/nuccore/PP929295	dad63280-e19c-11ee-bd3d-0242ac120002
Georgia	Samertskhle Klde	GE0313	Miniopterus schreibersii		Miniopterus schreibersii			dad6337a-e19c-11ee-bd3d-0242ac120002
Georgia	Samertskhle Klde	GE0314	Miniopterus schreibersii		Miniopterus schreibersii			dad6346a-e19c-11ee-bd3d-0242ac120002
Georgia	Samertskhle Klde	GE0315	Myotis blythii	Failed	Myotis blythii			dad63564-e19c-11ee-bd3d-0242ac120002
Georgia	Samertskhle Klde	GE0316	Myotis blythii	Myotis myotis	Myotis blythii	Geographical distribution does not include Georgia	http://www.ncbi.nlm.nih.gov/nuccore/PP929296	dad6365e-e19c-11ee-bd3d-0242ac120002
Georgia	Samertskhle Klde	GE0317	Miniopterus schreibersii		Miniopterus schreibersii			dad63758-e19c-11ee-bd3d-0242ac120002
Georgia	Samertskhle Klde	GE0318	Miniopterus schreibersii		Miniopterus schreibersii			dad63848-e19c-11ee-bd3d-0242ac120002
Georgia	Samertskhle Klde	GE0319	Miniopterus schreibersii	Miniopterus schreibersii	Miniopterus schreibersii		http://www.ncbi.nlm.nih.gov/nuccore/PP929297	dad63a8c-e19c-11ee-bd3d-0242ac120002
Georgia	Samertskhle Klde	GE0320	Miniopterus schreibersii		Miniopterus schreibersii			dad63b86-e19c-11ee-bd3d-0242ac120002
Georgia	Samertskhle Klde	GE0321	Miniopterus schreibersii	Miniopterus schreibersii	Miniopterus schreibersii		http://www.ncbi.nlm.nih.gov/nuccore/PP929298	dad63c76-e19c-11ee-bd3d-0242ac120002
Georgia	Samertskhle Klde	GE0322	Miniopterus schreibersii		Miniopterus schreibersii			dad63d70-e19c-11ee-bd3d-0242ac120002
Georgia	Samertskhle Klde	GE0323	Miniopterus schreibersii		Miniopterus schreibersii			dad63e60-e19c-11ee-bd3d-0242ac120002
Georgia	Samertskhle Klde	GE0324	Miniopterus schreibersii	Failed	Miniopterus schreibersii			dad63f64-e19c-11ee-bd3d-0242ac120002
Georgia	Samertskhle Klde	GE0325	Myotis blythii		Myotis blythii			dad642a2-e19c-11ee-bd3d-0242ac120002
Georgia	Samertskhle Klde	GE0326	Miniopterus schreibersii		Miniopterus schreibersii			dad643e2-e19c-11ee-bd3d-0242ac120002
Georgia	Samertskhle Klde	GE0327	Myotis blythii		Myotis blythii			dad6454a-e19c-11ee-bd3d-0242ac120002
Georgia	Samertskhle Klde	GE0328	Miniopterus schreibersii		Miniopterus schreibersii			dad6466c-e19c-11ee-bd3d-0242ac120002
Georgia	Samertskhle Klde	GE0329	Miniopterus schreibersii		Miniopterus schreibersii			dad6477a-e19c-11ee-bd3d-0242ac120002
Georgia	Samertskhle Klde	GE0330	Miniopterus schreibersii		Miniopterus schreibersii			dad648d8-e19c-11ee-bd3d-0242ac120002
Georgia	Samertskhle Klde	GE0331	Miniopterus schreibersii	Failed	Miniopterus schreibersii			dad64b94-e19c-11ee-bd3d-0242ac120002
Georgia	Samertskhle Klde	GE0332	Miniopterus schreibersii	Failed	Miniopterus schreibersii			dad64cd4-e19c-11ee-bd3d-0242ac120002
Georgia	Samertskhle Klde	GE0333	Miniopterus schreibersii	Failed	Miniopterus schreibersii			dad64de2-e19c-11ee-bd3d-0242ac120002
Georgia	Samertskhle Klde	GE0334	Miniopterus schreibersii	Failed	Miniopterus schreibersii			dad64ee6-e19c-11ee-bd3d-0242ac120002
Georgia	Samertskhle Klde	GE0335	Miniopterus schreibersii		Miniopterus schreibersii			dad64ff4-e19c-11ee-bd3d-0242ac120002
Georgia	Samertskhle Klde	GE0336	Miniopterus schreibersii		Miniopterus schreibersii			dad65102-e19c-11ee-bd3d-0242ac120002
Georgia	Samertskhle Klde	GE0337	Miniopterus schreibersii	Failed	Miniopterus schreibersii			dad653aa-e19c-11ee-bd3d-0242ac120002
Georgia	Samertskhle Klde	GE0338	Miniopterus schreibersii		Miniopterus schreibersii			dad654ea-e19c-11ee-bd3d-0242ac120002
Georgia	Samertskhle Klde	GE0339	Miniopterus schreibersii		Miniopterus schreibersii			dad655f8-e19c-11ee-bd3d-0242ac120002
Georgia	Samertskhle Klde	GE0340	Miniopterus schreibersii		Miniopterus schreibersii			dad65706-e19c-11ee-bd3d-0242ac120002
Georgia	Samertskhle Klde	GE0341	Miniopterus schreibersii		Miniopterus schreibersii			dad65954-e19c-11ee-bd3d-0242ac120002
Georgia	Samertskhle Klde	GE0342	Miniopterus schreibersii		Miniopterus schreibersii			dad65a76-e19c-11ee-bd3d-0242ac120002
Georgia	Samertskhle Klde	GE0343	Miniopterus schreibersii		Miniopterus schreibersii			dad65d6e-e19c-11ee-bd3d-0242ac120002
Georgia	Samertskhle Klde	GE0344	Miniopterus schreibersii		Miniopterus schreibersii			dad660ca-e19c-11ee-bd3d-0242ac120002
Georgia	Samertskhle Klde	GE0345	Miniopterus schreibersii		Miniopterus schreibersii			dad661f6-e19c-11ee-bd3d-0242ac120002
Georgia	Samertskhle Klde	GE0346	Miniopterus schreibersii		Miniopterus schreibersii			dad6630e-e19c-11ee-bd3d-0242ac120002
Georgia	Samertskhle Klde	GE0347	Miniopterus schreibersii		Miniopterus schreibersii			dad6641c-e19c-11ee-bd3d-0242ac120002
Georgia	Samertskhle Klde	GE0348	Myotis blythii		Myotis blythii			dad6652a-e19c-11ee-bd3d-0242ac120002
Georgia	Samertskhle Klde	GE0349	Miniopterus schreibersii		Miniopterus schreibersii			dad66638-e19c-11ee-bd3d-0242ac120002
Georgia	Samertskhle Klde	GE0350	Miniopterus schreibersii		Miniopterus schreibersii			dad66750-e19c-11ee-bd3d-0242ac120002
Georgia	Samertskhle Klde	GE0351	Miniopterus schreibersii		Miniopterus schreibersii			dad66a3e-e19c-11ee-bd3d-0242ac120002
Georgia	Samertskhle Klde	GE0352	Miniopterus schreibersii		Miniopterus schreibersii			dad66b60-e19c-11ee-bd3d-0242ac120002
Georgia	Samertskhle Klde	GE0353	Miniopterus schreibersii		Miniopterus schreibersii			dad66c78-e19c-11ee-bd3d-0242ac120002
Georgia	Samertskhle Klde	GE0354	Miniopterus schreibersii	Failed	Miniopterus schreibersii			dad66d7c-e19c-11ee-bd3d-0242ac120002
Georgia	Samertskhle Klde	GE0355	Miniopterus schreibersii		Miniopterus schreibersii			dad66e94-e19c-11ee-bd3d-0242ac120002
Georgia	Samertskhle Klde	GE0356	Miniopterus schreibersii		Miniopterus schreibersii			dad66fa2-e19c-11ee-bd3d-0242ac120002
Georgia	Samertskhle Klde	GE0357	Myotis blythii	Myotis myotis	Myotis blythii	Geographical distribution does not include Georgia	http://www.ncbi.nlm.nih.gov/nuccore/PP929299	dad67222-e19c-11ee-bd3d-0242ac120002
Georgia	Samertskhle Klde	GE0358	Miniopterus schreibersii	Failed	Miniopterus schreibersii			dad6739e-e19c-11ee-bd3d-0242ac120002
Georgia	Samertskhle Klde	GE0359	Myotis blythii	Myotis myotis	Myotis blythii	Geographical distribution does not include Georgia	http://www.ncbi.nlm.nih.gov/nuccore/PP929300	dad674b6-e19c-11ee-bd3d-0242ac120002
Georgia	Samertskhle Klde	GE0360	Myotis blythii	Myotis myotis	Myotis blythii	Geographical distribution does not include Georgia	http://www.ncbi.nlm.nih.gov/nuccore/PP929301	dad675ce-e19c-11ee-bd3d-0242ac120002
Georgia	Gremi	GE0361	Rhinolophus ferrumequinum		Rhinolophus ferrumequinum			dad676dc-e19c-11ee-bd3d-0242ac120002
Georgia	Gremi	GE0362	Rhinolophus ferrumequinum		Rhinolophus ferrumequinum			dad677ea-e19c-11ee-bd3d-0242ac120002
Georgia	Gremi	GE0363	Rhinolophus ferrumequinum		Rhinolophus ferrumequinum			dad67b3c-e19c-11ee-bd3d-0242ac120002
Georgia	Gremi	GE0364	Rhinolophus ferrumequinum		Rhinolophus ferrumequinum			dad67c5e-e19c-11ee-bd3d-0242ac120002
Georgia	Gremi	GE0365	Rhinolophus ferrumequinum		Rhinolophus ferrumequinum			dad67d76-e19c-11ee-bd3d-0242ac120002
Georgia	Gremi	GE0366	Rhinolophus ferrumequinum		Rhinolophus ferrumequinum			dad67e84-e19c-11ee-bd3d-0242ac120002
Georgia	Gremi	GE0367	Rhinolophus ferrumequinum		Rhinolophus ferrumequinum			dad67f92-e19c-11ee-bd3d-0242ac120002
Georgia	Gremi	GE0368	Rhinolophus ferrumequinum		Rhinolophus ferrumequinum			dad680a0-e19c-11ee-bd3d-0242ac120002
Georgia	Gremi	GE0369	Rhinolophus ferrumequinum		Rhinolophus ferrumequinum			dad681ae-e19c-11ee-bd3d-0242ac120002
Georgia	Gremi	GE0370	Rhinolophus ferrumequinum		Rhinolophus ferrumequinum			dad6847e-e19c-11ee-bd3d-0242ac120002
Georgia	Gremi	GE0371	Rhinolophus ferrumequinum		Rhinolophus ferrumequinum			dad685a0-e19c-11ee-bd3d-0242ac120002
Georgia	Gremi	GE0372	Myotis emarginatus	Failed	Myotis emarginatus			dad68708-e19c-11ee-bd3d-0242ac120002
Georgia	Gremi	GE0373	Myotis emarginatus	Myotis emarginatus	Myotis emarginatus		http://www.ncbi.nlm.nih.gov/nuccore/PP929302	dad68834-e19c-11ee-bd3d-0242ac120002
Georgia	Gremi	GE0374	Rhinolophus ferrumequinum		Rhinolophus ferrumequinum			dad6894c-e19c-11ee-bd3d-0242ac120002
Georgia	Gremi	GE0375	Rhinolophus ferrumequinum		Rhinolophus ferrumequinum			dad68a64-e19c-11ee-bd3d-0242ac120002
Georgia	Gremi	GE0376	Rhinolophus ferrumequinum	Rhinolophus ferrumequinum	Rhinolophus ferrumequinum		http://www.ncbi.nlm.nih.gov/nuccore/PP929303	dad68d66-e19c-11ee-bd3d-0242ac120002
Georgia	Gremi	GE0377	Rhinolophus ferrumequinum		Rhinolophus ferrumequinum			dad68e88-e19c-11ee-bd3d-0242ac120002
Georgia	Gremi	GE0378	Rhinolophus ferrumequinum	Rhinolophus ferrumequinum	Rhinolophus ferrumequinum		http://www.ncbi.nlm.nih.gov/nuccore/PP929304	dad68f96-e19c-11ee-bd3d-0242ac120002
Georgia	Gremi	GE0379	Rhinolophus ferrumequinum	Failed	Rhinolophus ferrumequinum			dad690a4-e19c-11ee-bd3d-0242ac120002
Georgia	Gremi	GE0380	Rhinolophus ferrumequinum	Failed	Rhinolophus ferrumequinum			dad691b2-e19c-11ee-bd3d-0242ac120002
Georgia	Gremi	GE0381	Myotis emarginatus	Failed	Myotis emarginatus			dad692c0-e19c-11ee-bd3d-0242ac120002
Georgia	Gremi	GE0382	Myotis emarginatus	Failed	Myotis emarginatus			dad69608-e19c-11ee-bd3d-0242ac120002
Georgia	Gremi	GE0383	Rhinolophus ferrumequinum		Rhinolophus ferrumequinum			dad69720-e19c-11ee-bd3d-0242ac120002
Georgia	Gremi	GE0384	Rhinolophus ferrumequinum		Rhinolophus ferrumequinum			dad6982e-e19c-11ee-bd3d-0242ac120002
Georgia	Gremi	GE0385	Myotis emarginatus		Myotis emarginatus			dad6993c-e19c-11ee-bd3d-0242ac120002
Georgia	Gremi	GE0386	Myotis emarginatus		Myotis emarginatus			dad69a4a-e19c-11ee-bd3d-0242ac120002
Georgia	Gremi	GE0387	Rhinolophus ferrumequinum		Rhinolophus ferrumequinum			dad69b58-e19c-11ee-bd3d-0242ac120002
Georgia	Gremi	GE0388	Rhinolophus ferrumequinum		Rhinolophus ferrumequinum			dad69c66-e19c-11ee-bd3d-0242ac120002
Georgia	Gremi	GE0389	Myotis emarginatus		Myotis emarginatus			dad69f22-e19c-11ee-bd3d-0242ac120002
Georgia	Gremi	GE0390	Rhinolophus ferrumequinum		Rhinolophus ferrumequinum			dad6a04e-e19c-11ee-bd3d-0242ac120002
Georgia	Gremi	GE0391	Rhinolophus ferrumequinum		Rhinolophus ferrumequinum			dad6a15c-e19c-11ee-bd3d-0242ac120002
Georgia	Gremi	GE0392	Myotis emarginatus		Myotis emarginatus			dad6a274-e19c-11ee-bd3d-0242ac120002
Georgia	Gremi	GE0393	Myotis emarginatus		Myotis emarginatus			dad6a382-e19c-11ee-bd3d-0242ac120002
Georgia	Gremi	GE0394	Myotis emarginatus		Myotis emarginatus			dad6a4ea-e19c-11ee-bd3d-0242ac120002
Georgia	Gremi	GE0395	Myotis emarginatus	Failed	Myotis emarginatus			dad6a76a-e19c-11ee-bd3d-0242ac120002
Georgia	Gremi	GE0396	Myotis emarginatus	Failed	Myotis emarginatus			dad6a8e6-e19c-11ee-bd3d-0242ac120002
Georgia	Gremi	GE0397	Myotis emarginatus	Failed	Myotis emarginatus			dad6aa4e-e19c-11ee-bd3d-0242ac120002
Georgia	Gremi	GE0398	Rhinolophus ferrumequinum		Rhinolophus ferrumequinum			dad6abd4-e19c-11ee-bd3d-0242ac120002
Georgia	Gremi	GE0399	Rhinolophus ferrumequinum	Rhinolophus ferrumequinum	Rhinolophus ferrumequinum		http://www.ncbi.nlm.nih.gov/nuccore/PP929305	dad6ae9a-e19c-11ee-bd3d-0242ac120002
Georgia	Gremi	GE0400	Rhinolophus ferrumequinum		Rhinolophus ferrumequinum			dad6af94-e19c-11ee-bd3d-0242ac120002
Georgia	Gremi	GE0401	Rhinolophus ferrumequinum		Rhinolophus ferrumequinum			dad6b08e-e19c-11ee-bd3d-0242ac120002
Georgia	Gremi	GE0402	Rhinolophus ferrumequinum	Rhinolophus ferrumequinum	Rhinolophus ferrumequinum		http://www.ncbi.nlm.nih.gov/nuccore/PP929306	dad6b17e-e19c-11ee-bd3d-0242ac120002
Georgia	Gremi	GE0403	Rhinolophus ferrumequinum	Rhinolophus ferrumequinum	Rhinolophus ferrumequinum		http://www.ncbi.nlm.nih.gov/nuccore/PP929307	dad6b26e-e19c-11ee-bd3d-0242ac120002
Georgia	Gremi	GE0404	Rhinolophus ferrumequinum	Rhinolophus ferrumequinum	Rhinolophus ferrumequinum		http://www.ncbi.nlm.nih.gov/nuccore/PP929308	dad6b368-e19c-11ee-bd3d-0242ac120002
Georgia	Gremi	GE0405	Rhinolophus ferrumequinum		Rhinolophus ferrumequinum			dad6b458-e19c-11ee-bd3d-0242ac120002
Georgia	Gremi	GE0406	Rhinolophus ferrumequinum	Rhinolophus ferrumequinum	Rhinolophus ferrumequinum		http://www.ncbi.nlm.nih.gov/nuccore/PP929309	dad6b73c-e19c-11ee-bd3d-0242ac120002
Georgia	Gremi	GE0407	Rhinolophus ferrumequinum		Rhinolophus ferrumequinum			dad6b840-e19c-11ee-bd3d-0242ac120002
Georgia	Gremi	GE0408	Rhinolophus ferrumequinum		Rhinolophus ferrumequinum			dad6b93a-e19c-11ee-bd3d-0242ac120002
Georgia	Gremi	GE0409	Rhinolophus ferrumequinum		Rhinolophus ferrumequinum			dad6ba34-e19c-11ee-bd3d-0242ac120002
Georgia	Gremi	GE0410	Rhinolophus ferrumequinum		Rhinolophus ferrumequinum			dad6bb38-e19c-11ee-bd3d-0242ac120002
Georgia	Gremi	GE0411	Rhinolophus ferrumequinum	Rhinolophus ferrumequinum	Rhinolophus ferrumequinum		http://www.ncbi.nlm.nih.gov/nuccore/PP929310	dad6bc3c-e19c-11ee-bd3d-0242ac120002
Georgia	Gremi	GE0412	Rhinolophus ferrumequinum	Rhinolophus ferrumequinum	Rhinolophus ferrumequinum		http://www.ncbi.nlm.nih.gov/nuccore/PP929311	dad6bd2c-e19c-11ee-bd3d-0242ac120002
Georgia	Gremi	GE0413	Rhinolophus ferrumequinum	Rhinolophus ferrumequinum	Rhinolophus ferrumequinum		http://www.ncbi.nlm.nih.gov/nuccore/PP929312	dad6c024-e19c-11ee-bd3d-0242ac120002
Georgia	Gremi	GE0414	Rhinolophus ferrumequinum	Failed	Rhinolophus ferrumequinum			dad6c11e-e19c-11ee-bd3d-0242ac120002
Georgia	Gremi	GE0415	Rhinolophus ferrumequinum		Rhinolophus ferrumequinum			dad6c218-e19c-11ee-bd3d-0242ac120002
Georgia	Gremi	GE0416	Rhinolophus ferrumequinum		Rhinolophus ferrumequinum			dad6c312-e19c-11ee-bd3d-0242ac120002
Georgia	Gremi	GE0417	Rhinolophus ferrumequinum		Rhinolophus ferrumequinum			dad6c40c-e19c-11ee-bd3d-0242ac120002
Georgia	Gremi	GE0418	Rhinolophus ferrumequinum	Rhinolophus ferrumequinum	Rhinolophus ferrumequinum		http://www.ncbi.nlm.nih.gov/nuccore/PP929313	dad6c4fc-e19c-11ee-bd3d-0242ac120002
Georgia	Gremi	GE0419	Rhinolophus ferrumequinum		Rhinolophus ferrumequinum			dad6c5f6-e19c-11ee-bd3d-0242ac120002
Georgia	Gremi	GE0420	Rhinolophus ferrumequinum	Rhinolophus ferrumequinum	Rhinolophus ferrumequinum		http://www.ncbi.nlm.nih.gov/nuccore/PP929314	dad6c8bc-e19c-11ee-bd3d-0242ac120002
Georgia	Gremi	GE0421	Rhinolophus ferrumequinum	Failed	Rhinolophus ferrumequinum			f2ebf5c6-e19c-11ee-bd3d-0242ac120002
Georgia	Gremi	GE0422	Rhinolophus ferrumequinum	Failed	Rhinolophus ferrumequinum			f2ebfabc-e19c-11ee-bd3d-0242ac120002
Georgia	Gremi	GE0423	Rhinolophus ferrumequinum	Failed	Rhinolophus ferrumequinum			f2ebfc06-e19c-11ee-bd3d-0242ac120002
Georgia	Gremi	GE0424	Rhinolophus ferrumequinum		Rhinolophus ferrumequinum			f2ebfd3c-e19c-11ee-bd3d-0242ac120002
Georgia	Gremi	GE0425	Rhinolophus ferrumequinum		Rhinolophus ferrumequinum			f2ebfe5e-e19c-11ee-bd3d-0242ac120002
Georgia	Gremi	GE0426	Rhinolophus ferrumequinum		Rhinolophus ferrumequinum			f2ebff80-e19c-11ee-bd3d-0242ac120002
Georgia	Gremi	GE0427	Rhinolophus ferrumequinum	Failed	Rhinolophus ferrumequinum			f2ec00ac-e19c-11ee-bd3d-0242ac120002
Georgia	Gremi	GE0428	Rhinolophus ferrumequinum		Rhinolophus ferrumequinum			f2ec037c-e19c-11ee-bd3d-0242ac120002
Georgia	Gremi	GE0429	Rhinolophus ferrumequinum		Rhinolophus ferrumequinum			f2ec049e-e19c-11ee-bd3d-0242ac120002
Georgia	Gremi	GE0430	Rhinolophus ferrumequinum	Rhinolophus ferrumequinum	Rhinolophus ferrumequinum		http://www.ncbi.nlm.nih.gov/nuccore/PP929315	f2ec05c0-e19c-11ee-bd3d-0242ac120002
Georgia	Gremi	GE0431	Rhinolophus ferrumequinum		Rhinolophus ferrumequinum			f2ec06e2-e19c-11ee-bd3d-0242ac120002
Georgia	Gremi	GE0432	Rhinolophus ferrumequinum		Rhinolophus ferrumequinum			f2ec080e-e19c-11ee-bd3d-0242ac120002
Georgia	Gremi	GE0433	Rhinolophus ferrumequinum		Rhinolophus ferrumequinum			f2ec09e4-e19c-11ee-bd3d-0242ac120002
Georgia	Gremi	GE0434	Rhinolophus ferrumequinum	Failed	Rhinolophus ferrumequinum			f2ec0afc-e19c-11ee-bd3d-0242ac120002
Georgia	Gremi	GE0435	Rhinolophus ferrumequinum	Rhinolophus ferrumequinum	Rhinolophus ferrumequinum		http://www.ncbi.nlm.nih.gov/nuccore/PP929316	f2ec0c1e-e19c-11ee-bd3d-0242ac120002
Georgia	Gremi	GE0436	Rhinolophus ferrumequinum	Failed	Rhinolophus ferrumequinum			f2ec0d40-e19c-11ee-bd3d-0242ac120002
Georgia	Gremi	GE0437	Rhinolophus ferrumequinum		Rhinolophus ferrumequinum			f2ec0ee4-e19c-11ee-bd3d-0242ac120002
Georgia	Gremi	GE0438	Rhinolophus ferrumequinum	Failed	Rhinolophus ferrumequinum			f2ec1092-e19c-11ee-bd3d-0242ac120002
Georgia	Gremi	GE0439	Rhinolophus ferrumequinum	Rhinolophus ferrumequinum	Rhinolophus ferrumequinum		http://www.ncbi.nlm.nih.gov/nuccore/PP929317	f2ec13b2-e19c-11ee-bd3d-0242ac120002
Georgia	Gremi	GE0440	Rhinolophus ferrumequinum		Rhinolophus ferrumequinum			f2ec14d4-e19c-11ee-bd3d-0242ac120002
Georgia	Gremi	GE0441	Rhinolophus ferrumequinum	Failed	Rhinolophus ferrumequinum			f2ec15ec-e19c-11ee-bd3d-0242ac120002
Georgia	Gremi	GE0442	Rhinolophus ferrumequinum		Rhinolophus ferrumequinum			f2ec16e6-e19c-11ee-bd3d-0242ac120002
Georgia	Gremi	GE0443	Rhinolophus ferrumequinum	Failed	Rhinolophus ferrumequinum			f2ec1998-e19c-11ee-bd3d-0242ac120002
Georgia	Gremi	GE0444	Rhinolophus ferrumequinum		Rhinolophus ferrumequinum			f2ec1ab0-e19c-11ee-bd3d-0242ac120002
Georgia	Gremi	GE0445	Rhinolophus ferrumequinum		Rhinolophus ferrumequinum			f2ec1bc8-e19c-11ee-bd3d-0242ac120002
Georgia	Gremi	GE0446	Rhinolophus ferrumequinum		Rhinolophus ferrumequinum			f2ec1ccc-e19c-11ee-bd3d-0242ac120002
Georgia	Gremi	GE0447	Rhinolophus ferrumequinum	Failed	Rhinolophus ferrumequinum			f2ec1eb6-e19c-11ee-bd3d-0242ac120002
Georgia	Gremi	GE0448	Rhinolophus ferrumequinum		Rhinolophus ferrumequinum			f2ec1fba-e19c-11ee-bd3d-0242ac120002
Georgia	Gremi	GE0449	Rhinolophus ferrumequinum	Failed	Rhinolophus ferrumequinum			f2ec20be-e19c-11ee-bd3d-0242ac120002
Georgia	Gremi	GE0450	Rhinolophus ferrumequinum	Failed	Rhinolophus ferrumequinum			f2ec2460-e19c-11ee-bd3d-0242ac120002
Georgia	Becho Cave	GE0451	Miniopterus schreibersii	Miniopterus schreibersii	Miniopterus schreibersii		http://www.ncbi.nlm.nih.gov/nuccore/PP929318	f2ec2564-e19c-11ee-bd3d-0242ac120002
Georgia	Becho Cave	GE0452	Miniopterus schreibersii	Failed	Miniopterus schreibersii			f2ec2654-e19c-11ee-bd3d-0242ac120002
Georgia	Becho Cave	GE0453	Myotis blythii		Myotis blythii			f2ec274e-e19c-11ee-bd3d-0242ac120002
Georgia	Becho Cave	GE0454	Miniopterus schreibersii	Failed	Miniopterus schreibersii			f2ec2848-e19c-11ee-bd3d-0242ac120002
Georgia	Becho Cave	GE0455	Myotis blythii		Myotis blythii			f2ec2cf8-e19c-11ee-bd3d-0242ac120002
Georgia	Becho Cave	GE0456	Miniopterus schreibersii		Miniopterus schreibersii			f2ec2e4c-e19c-11ee-bd3d-0242ac120002
Georgia	Becho Cave	GE0457	Myotis blythii		Myotis blythii			f2ec2f46-e19c-11ee-bd3d-0242ac120002
Georgia	Becho Cave	GE0458	Miniopterus schreibersii		Miniopterus schreibersii			f2ec304a-e19c-11ee-bd3d-0242ac120002
Georgia	Becho Cave	GE0459	Miniopterus schreibersii		Miniopterus schreibersii			f2ec314e-e19c-11ee-bd3d-0242ac120002
Georgia	Becho Cave	GE0460	Miniopterus schreibersii	Miniopterus schreibersii	Miniopterus schreibersii		http://www.ncbi.nlm.nih.gov/nuccore/PP929319	f2ec3248-e19c-11ee-bd3d-0242ac120002
Georgia	Becho Cave	GE0461	Myotis blythii		Myotis blythii			f2ec3356-e19c-11ee-bd3d-0242ac120002
Georgia	Becho Cave	GE0462	Myotis blythii		Myotis blythii			f2ec3450-e19c-11ee-bd3d-0242ac120002
Georgia	Becho Cave	GE0463	Myotis blythii	Myotis myotis	Myotis blythii	Geographical distribution does not include Georgia	http://www.ncbi.nlm.nih.gov/nuccore/PP929320	f2ec36bc-e19c-11ee-bd3d-0242ac120002
Georgia	Becho Cave	GE0464	Myotis blythii		Myotis blythii			f2ec37c0-e19c-11ee-bd3d-0242ac120002
Georgia	Becho Cave	GE0465	Myotis blythii		Myotis blythii			f2ec38b0-e19c-11ee-bd3d-0242ac120002
Georgia	Becho Cave	GE0466	Myotis blythii		Myotis blythii			f2ec39aa-e19c-11ee-bd3d-0242ac120002
Georgia	Becho Cave	GE0467	Myotis blythii		Myotis blythii			f2ec3aa4-e19c-11ee-bd3d-0242ac120002
Georgia	Becho Cave	GE0468	Miniopterus schreibersii		Miniopterus schreibersii			f2ec3ba8-e19c-11ee-bd3d-0242ac120002
Georgia	Becho Cave	GE0469	Miniopterus schreibersii		Miniopterus schreibersii			f2ec3dec-e19c-11ee-bd3d-0242ac120002
Georgia	Becho Cave	GE0470	Myotis blythii		Myotis blythii			f2ec3ee6-e19c-11ee-bd3d-0242ac120002
Georgia	Becho Cave	GE0471	Miniopterus schreibersii	Failed	Miniopterus schreibersii			f2ec3fd6-e19c-11ee-bd3d-0242ac120002
Georgia	Becho Cave	GE0472	Miniopterus schreibersii		Miniopterus schreibersii			f2ec40c6-e19c-11ee-bd3d-0242ac120002
Georgia	Becho Cave	GE0473	Miniopterus schreibersii		Miniopterus schreibersii			f2ec41c0-e19c-11ee-bd3d-0242ac120002
Georgia	Becho Cave	GE0474	Myotis blythii		Myotis blythii			f2ec42b0-e19c-11ee-bd3d-0242ac120002
Georgia	Becho Cave	GE0475	Miniopterus schreibersii	Failed	Miniopterus schreibersii			f2ec4396-e19c-11ee-bd3d-0242ac120002
Georgia	Becho Cave	GE0476	Miniopterus schreibersii	Failed	Miniopterus schreibersii			f2ec4602-e19c-11ee-bd3d-0242ac120002
Georgia	Becho Cave	GE0477	Myotis blythii		Myotis blythii			f2ec4710-e19c-11ee-bd3d-0242ac120002
Georgia	Becho Cave	GE0478	Myotis blythii		Myotis blythii			f2ec4800-e19c-11ee-bd3d-0242ac120002
Georgia	Becho Cave	GE0479	Myotis blythii		Myotis blythii			f2ec48fa-e19c-11ee-bd3d-0242ac120002
Georgia	Becho Cave	GE0480	Myotis blythii		Myotis blythii			f2ec49f4-e19c-11ee-bd3d-0242ac120002
Georgia	Becho Cave	GE0481	Myotis blythii		Myotis blythii			f2ec4aee-e19c-11ee-bd3d-0242ac120002
Georgia	Becho Cave	GE0482	Miniopterus schreibersii		Miniopterus schreibersii			f2ec4bde-e19c-11ee-bd3d-0242ac120002
Georgia	Becho Cave	GE0483	Myotis blythii		Myotis blythii			f2ec4ddc-e19c-11ee-bd3d-0242ac120002
Georgia	Becho Cave	GE0484	Miniopterus schreibersii		Miniopterus schreibersii			f2ec4eea-e19c-11ee-bd3d-0242ac120002
Georgia	Becho Cave	GE0485	Myotis blythii		Myotis blythii			f2ec4fda-e19c-11ee-bd3d-0242ac120002
Georgia	Becho Cave	GE0486	Miniopterus schreibersii		Miniopterus schreibersii			f2ec50d4-e19c-11ee-bd3d-0242ac120002
Georgia	Becho Cave	GE0487	Myotis blythii	Myotis myotis	Myotis blythii	Geographical distribution does not include Georgia	http://www.ncbi.nlm.nih.gov/nuccore/PP929321	f2ec51c4-e19c-11ee-bd3d-0242ac120002
Georgia	Becho Cave	GE0488	Myotis blythii		Myotis blythii			f2ec52be-e19c-11ee-bd3d-0242ac120002
Georgia	Becho Cave	GE0489	Myotis blythii		Myotis blythii			f2ec53b8-e19c-11ee-bd3d-0242ac120002
Georgia	Becho Cave	GE0490	Myotis blythii		Myotis blythii			f2ec56f6-e19c-11ee-bd3d-0242ac120002
Georgia	Becho Cave	GE0491	Myotis blythii		Myotis blythii			f2ec57fa-e19c-11ee-bd3d-0242ac120002
Georgia	Becho Cave	GE0492	Myotis blythii	Myotis myotis	Myotis blythii	Geographical distribution does not include Georgia	http://www.ncbi.nlm.nih.gov/nuccore/PP929322	f2ec58f4-e19c-11ee-bd3d-0242ac120002
Georgia	Becho Cave	GE0493	Myotis blythii		Myotis blythii			f2ec59e4-e19c-11ee-bd3d-0242ac120002
Georgia	Becho Cave	GE0494	Myotis blythii	Myotis myotis	Myotis blythii	Geographical distribution does not include Georgia	http://www.ncbi.nlm.nih.gov/nuccore/PP929323	f2ec5ade-e19c-11ee-bd3d-0242ac120002
Georgia	Becho Cave	GE0495	Myotis blythii	Failed	Myotis blythii			f2ec5bce-e19c-11ee-bd3d-0242ac120002
Georgia	Becho Cave	GE0496	Myotis blythii		Myotis blythii			f2ec5da4-e19c-11ee-bd3d-0242ac120002
Georgia	Becho Cave	GE0497	Myotis blythii		Myotis blythii			f2ec5e9e-e19c-11ee-bd3d-0242ac120002
Georgia	Becho Cave	GE0498	Myotis blythii		Myotis blythii			f2ec5f98-e19c-11ee-bd3d-0242ac120002
Georgia	Becho Cave	GE0499	Myotis blythii		Myotis blythii			f2ec6092-e19c-11ee-bd3d-0242ac120002
Georgia	Becho Cave	GE0500	Myotis blythii	Myotis myotis	Myotis blythii	Geographical distribution does not include Georgia	http://www.ncbi.nlm.nih.gov/nuccore/PP929324	f2ec6182-e19c-11ee-bd3d-0242ac120002
Georgia	Becho Cave	GE0501	Myotis blythii		Myotis blythii			f2ec627c-e19c-11ee-bd3d-0242ac120002
Georgia	Becho Cave	GE0502	Myotis blythii		Myotis blythii			f2ec636c-e19c-11ee-bd3d-0242ac120002
Georgia	Becho Cave	GE0503	Myotis blythii		Myotis blythii			f2ec6470-e19c-11ee-bd3d-0242ac120002
Georgia	Becho Cave	GE0504	Miniopterus schreibersii		Miniopterus schreibersii			f2ec6704-e19c-11ee-bd3d-0242ac120002
Georgia	Becho Cave	GE0505	Myotis blythii	Failed	Myotis blythii			f2ec67fe-e19c-11ee-bd3d-0242ac120002
Georgia	Becho Cave	GE0506	Miniopterus schreibersii		Miniopterus schreibersii			f2ec68f8-e19c-11ee-bd3d-0242ac120002
Georgia	Becho Cave	GE0507	Myotis blythii		Myotis blythii			f2ec69f2-e19c-11ee-bd3d-0242ac120002
Georgia	Becho Cave	GE0508	Myotis blythii		Myotis blythii			f2ec6aec-e19c-11ee-bd3d-0242ac120002
Georgia	Becho Cave	GE0509	Myotis blythii		Myotis blythii			f2ec6be6-e19c-11ee-bd3d-0242ac120002
Georgia	Becho Cave	GE0510	Myotis blythii		Myotis blythii			f2ec6f42-e19c-11ee-bd3d-0242ac120002
Georgia	Becho Cave	GE0511	Myotis blythii		Myotis blythii			f2ec705a-e19c-11ee-bd3d-0242ac120002
Georgia	Becho Cave	GE0512	Myotis blythii	Myotis myotis	Myotis blythii	Geographical distribution does not include Georgia	http://www.ncbi.nlm.nih.gov/nuccore/PP929325	f2ec715e-e19c-11ee-bd3d-0242ac120002
Georgia	Becho Cave	GE0513	Miniopterus schreibersii	Failed	Miniopterus schreibersii			f2ec7262-e19c-11ee-bd3d-0242ac120002
Georgia	Becho Cave	GE0514	Myotis blythii		Myotis blythii			f2ec7366-e19c-11ee-bd3d-0242ac120002
Georgia	Becho Cave	GE0515	Myotis blythii		Myotis blythii			f2ec7460-e19c-11ee-bd3d-0242ac120002
Georgia	Becho Cave	GE0516	Myotis blythii		Myotis blythii			f2ec7550-e19c-11ee-bd3d-0242ac120002
Georgia	Becho Cave	GE0517	Myotis blythii		Myotis blythii			f2ec77c6-e19c-11ee-bd3d-0242ac120002
Georgia	Becho Cave	GE0518	Myotis blythii		Myotis blythii			f2ec78c0-e19c-11ee-bd3d-0242ac120002
Georgia	Becho Cave	GE0519	Miniopterus schreibersii		Miniopterus schreibersii			f2ec79ba-e19c-11ee-bd3d-0242ac120002
Georgia	Becho Cave	GE0520	Myotis blythii		Myotis blythii			f2ec7ab4-e19c-11ee-bd3d-0242ac120002
Georgia	Becho Cave	GE0521	Miniopterus schreibersii		Miniopterus schreibersii			f2ec7bae-e19c-11ee-bd3d-0242ac120002
Georgia	Becho Cave	GE0522	Myotis blythii		Myotis blythii			f2ec7ca8-e19c-11ee-bd3d-0242ac120002
Georgia	Becho Cave	GE0523	Miniopterus schreibersii		Miniopterus schreibersii			f2ec7e88-e19c-11ee-bd3d-0242ac120002
Georgia	Becho Cave	GE0524	Miniopterus schreibersii		Miniopterus schreibersii			f2ec7f82-e19c-11ee-bd3d-0242ac120002
Georgia	Becho Cave	GE0525	Myotis blythii		Myotis blythii			f2ec807c-e19c-11ee-bd3d-0242ac120002
Georgia	Becho Cave	GE0526	Myotis blythii		Myotis blythii			f2ec816c-e19c-11ee-bd3d-0242ac120002
Georgia	Becho Cave	GE0527	Myotis blythii		Myotis blythii			f2ec8266-e19c-11ee-bd3d-0242ac120002
Georgia	Becho Cave	GE0528	Myotis blythii		Myotis blythii			f2ec8360-e19c-11ee-bd3d-0242ac120002
Georgia	Becho Cave	GE0529	Myotis blythii		Myotis blythii			f2ec8536-e19c-11ee-bd3d-0242ac120002
Georgia	Becho Cave	GE0530	Myotis blythii		Myotis blythii			f2ec8630-e19c-11ee-bd3d-0242ac120002
Georgia	Becho Cave	GE0531	Myotis blythii	Myotis blythii	Myotis blythii		http://www.ncbi.nlm.nih.gov/nuccore/PP929326	f2ec8720-e19c-11ee-bd3d-0242ac120002
Georgia	Becho Cave	GE0532	Myotis blythii	Myotis myotis	Myotis blythii	Geographical distribution does not include Georgia	http://www.ncbi.nlm.nih.gov/nuccore/PP929327	f2ec8810-e19c-11ee-bd3d-0242ac120002
Georgia	Becho Cave	GE0533	Myotis blythii		Myotis blythii			f2ec890a-e19c-11ee-bd3d-0242ac120002
Georgia	Becho Cave	GE0534	Myotis blythii		Myotis blythii			f2ec8a04-e19c-11ee-bd3d-0242ac120002
Georgia	Becho Cave	GE0535	Miniopterus schreibersii		Miniopterus schreibersii			f2ec8b94-e19c-11ee-bd3d-0242ac120002
Georgia	Becho Cave	GE0536	Myotis blythii		Myotis blythii			f2ec8c8e-e19c-11ee-bd3d-0242ac120002
Georgia	Becho Cave	GE0537	Myotis blythii	Myotis blythii	Myotis blythii		http://www.ncbi.nlm.nih.gov/nuccore/PP929328	f2ec8d7e-e19c-11ee-bd3d-0242ac120002
Georgia	Becho Cave	GE0538	Myotis blythii	Myotis blythii	Myotis blythii		http://www.ncbi.nlm.nih.gov/nuccore/PP929329	f2ec8e6e-e19c-11ee-bd3d-0242ac120002
Georgia	Becho Cave	GE0539	Myotis blythii		Myotis blythii			f2ec9152-e19c-11ee-bd3d-0242ac120002
Georgia	Becho Cave	GE0540	Myotis blythii		Myotis blythii			f2ec926a-e19c-11ee-bd3d-0242ac120002
Georgia	Algeti Water Reservoir	GE0541	Rhinolophus euryale		Rhinolophus euryale			f2ec936e-e19c-11ee-bd3d-0242ac120002
Georgia	Algeti Water Reservoir	GE0542	Rhinolophus euryale		Rhinolophus euryale			f2ec9468-e19c-11ee-bd3d-0242ac120002
Georgia	Algeti Water Reservoir	GE0543	Myotis emarginatus		Myotis emarginatus			f2ec9558-e19c-11ee-bd3d-0242ac120002
Georgia	Algeti Water Reservoir	GE0544	Rhinolophus euryale	Rhinolophus euryale	Rhinolophus euryale		http://www.ncbi.nlm.nih.gov/nuccore/PP929330	f2ec9738-e19c-11ee-bd3d-0242ac120002
Georgia	Algeti Water Reservoir	GE0545	Myotis emarginatus	Failed	Myotis emarginatus			f2ec9832-e19c-11ee-bd3d-0242ac120002
Georgia	Algeti Water Reservoir	GE0546	Myotis emarginatus	Failed	Myotis emarginatus			f2ec9922-e19c-11ee-bd3d-0242ac120002
Georgia	Algeti Water Reservoir	GE0547	Rhinolophus euryale	Failed	Rhinolophus euryale			f2ec9a12-e19c-11ee-bd3d-0242ac120002
Georgia	Algeti Water Reservoir	GE0548	Rhinolophus euryale		Rhinolophus euryale			f2ec9b02-e19c-11ee-bd3d-0242ac120002
Georgia	Algeti Water Reservoir	GE0549	Myotis emarginatus		Myotis emarginatus			f2ec9bfc-e19c-11ee-bd3d-0242ac120002
Georgia	Algeti Water Reservoir	GE0550	Rhinolophus euryale		Rhinolophus euryale			f2ec9daa-e19c-11ee-bd3d-0242ac120002
Georgia	Algeti Water Reservoir	GE0551	Rhinolophus euryale		Rhinolophus euryale			f2ec9eb8-e19c-11ee-bd3d-0242ac120002
Georgia	Algeti Water Reservoir	GE0552	Rhinolophus euryale		Rhinolophus euryale			f2ec9fb2-e19c-11ee-bd3d-0242ac120002
Georgia	Algeti Water Reservoir	GE0553	Rhinolophus euryale		Rhinolophus euryale			f2eca0ac-e19c-11ee-bd3d-0242ac120002
Georgia	Algeti Water Reservoir	GE0554	Rhinolophus euryale		Rhinolophus euryale			f2eca566-e19c-11ee-bd3d-0242ac120002
Georgia	Algeti Water Reservoir	GE0555	Rhinolophus euryale		Rhinolophus euryale			f2eca71e-e19c-11ee-bd3d-0242ac120002
Georgia	Algeti Water Reservoir	GE0556	Rhinolophus euryale		Rhinolophus euryale			f2ecaa84-e19c-11ee-bd3d-0242ac120002
Georgia	Algeti Water Reservoir	GE0557	Myotis emarginatus		Myotis emarginatus			f2ecab9c-e19c-11ee-bd3d-0242ac120002
Georgia	Algeti Water Reservoir	GE0558	Rhinolophus euryale		Rhinolophus euryale			f2ecac96-e19c-11ee-bd3d-0242ac120002
Georgia	Algeti Water Reservoir	GE0559	Rhinolophus euryale	Rhinolophus euryale	Rhinolophus euryale		http://www.ncbi.nlm.nih.gov/nuccore/PP929331	f2ecad86-e19c-11ee-bd3d-0242ac120002
Georgia	Algeti Water Reservoir	GE0560	Myotis emarginatus		Myotis emarginatus			f2ecae76-e19c-11ee-bd3d-0242ac120002
Georgia	Algeti Water Reservoir	GE0561	Rhinolophus euryale		Rhinolophus euryale			f2ecaf70-e19c-11ee-bd3d-0242ac120002
Georgia	Algeti Water Reservoir	GE0562	Rhinolophus euryale		Rhinolophus euryale			f2ecb240-e19c-11ee-bd3d-0242ac120002
Georgia	Algeti Water Reservoir	GE0563	Rhinolophus euryale		Rhinolophus euryale			f2ecb3b2-e19c-11ee-bd3d-0242ac120002
Georgia	Algeti Water Reservoir	GE0564	Rhinolophus euryale		Rhinolophus euryale			f2ecb524-e19c-11ee-bd3d-0242ac120002
Georgia	Algeti Water Reservoir	GE0565	Rhinolophus euryale		Rhinolophus euryale			f2ecb63c-e19c-11ee-bd3d-0242ac120002
Georgia	Algeti Water Reservoir	GE0566	Rhinolophus euryale		Rhinolophus euryale			f2ecb736-e19c-11ee-bd3d-0242ac120002
Georgia	Algeti Water Reservoir	GE0567	Rhinolophus euryale		Rhinolophus euryale			f2ecb830-e19c-11ee-bd3d-0242ac120002
Georgia	Algeti Water Reservoir	GE0568	Rhinolophus euryale		Rhinolophus euryale			f2ecbc9a-e19c-11ee-bd3d-0242ac120002
Georgia	Algeti Water Reservoir	GE0569	Rhinolophus euryale		Rhinolophus euryale			f2ecbd9e-e19c-11ee-bd3d-0242ac120002
Georgia	Algeti Water Reservoir	GE0570	Rhinolophus euryale		Rhinolophus euryale			f2ecbe98-e19c-11ee-bd3d-0242ac120002
Georgia	Algeti Water Reservoir	GE0571	Rhinolophus euryale		Rhinolophus euryale			f2ecbf88-e19c-11ee-bd3d-0242ac120002
Georgia	Algeti Water Reservoir	GE0572	Rhinolophus euryale	Rhinolophus euryale	Rhinolophus euryale		http://www.ncbi.nlm.nih.gov/nuccore/PP929332	f2ecc078-e19c-11ee-bd3d-0242ac120002
Georgia	Algeti Water Reservoir	GE0573	Rhinolophus euryale		Rhinolophus euryale			f2ecc44c-e19c-11ee-bd3d-0242ac120002
Georgia	Algeti Water Reservoir	GE0574	Rhinolophus euryale		Rhinolophus euryale			f2ecc550-e19c-11ee-bd3d-0242ac120002
Georgia	Algeti Water Reservoir	GE0575	Rhinolophus euryale		Rhinolophus euryale			f2ecc64a-e19c-11ee-bd3d-0242ac120002
Georgia	Algeti Water Reservoir	GE0576	Rhinolophus euryale	Rhinolophus euryale	Rhinolophus euryale		http://www.ncbi.nlm.nih.gov/nuccore/PP929333	f2ecc744-e19c-11ee-bd3d-0242ac120002
Georgia	Algeti Water Reservoir	GE0577	Rhinolophus euryale		Rhinolophus euryale			f2ecc83e-e19c-11ee-bd3d-0242ac120002
Georgia	Algeti Water Reservoir	GE0578	Rhinolophus euryale	Rhinolophus euryale	Rhinolophus euryale		http://www.ncbi.nlm.nih.gov/nuccore/PP929334	f2ecca46-e19c-11ee-bd3d-0242ac120002
Georgia	Algeti Water Reservoir	GE0579	Rhinolophus euryale		Rhinolophus euryale			f2eccb4a-e19c-11ee-bd3d-0242ac120002
Georgia	Algeti Water Reservoir	GE0580	Rhinolophus euryale		Rhinolophus euryale			f2eccc44-e19c-11ee-bd3d-0242ac120002
Georgia	Algeti Water Reservoir	GE0581	Rhinolophus euryale		Rhinolophus euryale			f2eccd3e-e19c-11ee-bd3d-0242ac120002
Georgia	Algeti Water Reservoir	GE0582	Myotis emarginatus		Myotis emarginatus			f2ecce38-e19c-11ee-bd3d-0242ac120002
Georgia	Algeti Water Reservoir	GE0583	Rhinolophus euryale		Rhinolophus euryale			f2eccf32-e19c-11ee-bd3d-0242ac120002
Georgia	Algeti Water Reservoir	GE0584	Rhinolophus euryale		Rhinolophus euryale			f2ecd220-e19c-11ee-bd3d-0242ac120002
Georgia	Algeti Water Reservoir	GE0585	Rhinolophus euryale	Rhinolophus euryale	Rhinolophus euryale		http://www.ncbi.nlm.nih.gov/nuccore/PP929335	f2ecd32e-e19c-11ee-bd3d-0242ac120002
Georgia	Algeti Water Reservoir	GE0586	Rhinolophus euryale		Rhinolophus euryale			f2ecd428-e19c-11ee-bd3d-0242ac120002
Georgia	Algeti Water Reservoir	GE0587	Rhinolophus euryale		Rhinolophus euryale			f2ecd522-e19c-11ee-bd3d-0242ac120002
Georgia	Algeti Water Reservoir	GE0588	Rhinolophus euryale		Rhinolophus euryale			f2ecd61c-e19c-11ee-bd3d-0242ac120002
Georgia	Algeti Water Reservoir	GE0589	Rhinolophus euryale		Rhinolophus euryale			f2ecd70c-e19c-11ee-bd3d-0242ac120002
Georgia	Algeti Water Reservoir	GE0590	Rhinolophus euryale		Rhinolophus euryale			f2ecd874-e19c-11ee-bd3d-0242ac120002
Georgia	Algeti Water Reservoir	GE0591	Rhinolophus euryale		Rhinolophus euryale			f2ecd964-e19c-11ee-bd3d-0242ac120002
Georgia	Algeti Water Reservoir	GE0592	Rhinolophus euryale		Rhinolophus euryale			f2ecdc16-e19c-11ee-bd3d-0242ac120002
Georgia	Algeti Water Reservoir	GE0593	Rhinolophus euryale		Rhinolophus euryale			f2ecdd24-e19c-11ee-bd3d-0242ac120002
Georgia	Algeti Water Reservoir	GE0594	Rhinolophus euryale		Rhinolophus euryale			f2ecde1e-e19c-11ee-bd3d-0242ac120002
Georgia	Algeti Water Reservoir	GE0595	Rhinolophus euryale	Failed	Rhinolophus euryale			f2ecdf0e-e19c-11ee-bd3d-0242ac120002
Georgia	Algeti Water Reservoir	GE0596	Rhinolophus euryale		Rhinolophus euryale			f2ecdffe-e19c-11ee-bd3d-0242ac120002
Georgia	Algeti Water Reservoir	GE0597	Rhinolophus euryale		Rhinolophus euryale			f2ece0ee-e19c-11ee-bd3d-0242ac120002
Georgia	Algeti Water Reservoir	GE0598	Rhinolophus euryale		Rhinolophus euryale			f2ece27e-e19c-11ee-bd3d-0242ac120002
Georgia	Algeti Water Reservoir	GE0599	Rhinolophus euryale		Rhinolophus euryale			f2ece378-e19c-11ee-bd3d-0242ac120002
Georgia	Algeti Water Reservoir	GE0600	Rhinolophus euryale		Rhinolophus euryale			f2ece472-e19c-11ee-bd3d-0242ac120002
Georgia	Algeti Water Reservoir	GE0601	Rhinolophus euryale		Rhinolophus euryale			f2ece620-e19c-11ee-bd3d-0242ac120002
Georgia	Algeti Water Reservoir	GE0602	Rhinolophus euryale		Rhinolophus euryale			f2ece710-e19c-11ee-bd3d-0242ac120002
Georgia	Algeti Water Reservoir	GE0603	Rhinolophus euryale		Rhinolophus euryale			f2ece800-e19c-11ee-bd3d-0242ac120002
Georgia	Algeti Water Reservoir	GE0604	Rhinolophus euryale		Rhinolophus euryale			f2ece8f0-e19c-11ee-bd3d-0242ac120002
Georgia	Algeti Water Reservoir	GE0605	Rhinolophus euryale	Rhinolophus euryale	Rhinolophus euryale		http://www.ncbi.nlm.nih.gov/nuccore/PP929336	f2ece9ea-e19c-11ee-bd3d-0242ac120002
Georgia	Algeti Water Reservoir	GE0606	Myotis emarginatus	Myotis emarginatus	Myotis emarginatus		http://www.ncbi.nlm.nih.gov/nuccore/PP929337	f2eced50-e19c-11ee-bd3d-0242ac120002
Georgia	Algeti Water Reservoir	GE0607	Myotis emarginatus	Myotis emarginatus	Myotis emarginatus		http://www.ncbi.nlm.nih.gov/nuccore/PP929338	f2ecee5e-e19c-11ee-bd3d-0242ac120002
Georgia	Algeti Water Reservoir	GE0608	Myotis emarginatus	Failed	Myotis emarginatus			f2ecef4e-e19c-11ee-bd3d-0242ac120002
Georgia	Algeti Water Reservoir	GE0609	Rhinolophus euryale	Rhinolophus euryale	Rhinolophus euryale		http://www.ncbi.nlm.nih.gov/nuccore/PP929339	f2ecf03e-e19c-11ee-bd3d-0242ac120002
Georgia	Algeti Water Reservoir	GE0610	Rhinolophus euryale		Rhinolophus euryale			f2ecf138-e19c-11ee-bd3d-0242ac120002
Georgia	Algeti Water Reservoir	GE0611	Rhinolophus euryale		Rhinolophus euryale			f2ecf228-e19c-11ee-bd3d-0242ac120002
Georgia	Algeti Water Reservoir	GE0612	Rhinolophus euryale		Rhinolophus euryale			f2ecf318-e19c-11ee-bd3d-0242ac120002
Georgia	Algeti Water Reservoir	GE0613	Rhinolophus euryale		Rhinolophus euryale			f2ecf516-e19c-11ee-bd3d-0242ac120002
Georgia	Algeti Water Reservoir	GE0614	Rhinolophus euryale		Rhinolophus euryale			f2ecf610-e19c-11ee-bd3d-0242ac120002
Georgia	Algeti Water Reservoir	GE0615	Rhinolophus euryale		Rhinolophus euryale			f2ecf70a-e19c-11ee-bd3d-0242ac120002
Georgia	Algeti Water Reservoir	GE0616	Rhinolophus euryale		Rhinolophus euryale			f2ecf804-e19c-11ee-bd3d-0242ac120002
Georgia	Algeti Water Reservoir	GE0617	Rhinolophus euryale	Rhinolophus euryale	Rhinolophus euryale		http://www.ncbi.nlm.nih.gov/nuccore/PP929340	f2ecf8f4-e19c-11ee-bd3d-0242ac120002
Georgia	Algeti Water Reservoir	GE0618	Rhinolophus euryale		Rhinolophus euryale			f2ecfb4c-e19c-11ee-bd3d-0242ac120002
Georgia	Algeti Water Reservoir	GE0619	Rhinolophus euryale		Rhinolophus euryale			f2ecfc46-e19c-11ee-bd3d-0242ac120002
Georgia	Algeti Water Reservoir	GE0620	Rhinolophus euryale	Failed	Rhinolophus euryale			f2ecfd40-e19c-11ee-bd3d-0242ac120002
Georgia	Algeti Water Reservoir	GE0621	Rhinolophus euryale		Rhinolophus euryale			f2ecfe3a-e19c-11ee-bd3d-0242ac120002
Georgia	Algeti Water Reservoir	GE0622	Rhinolophus euryale		Rhinolophus euryale			f2ecff2a-e19c-11ee-bd3d-0242ac120002
Georgia	Algeti Water Reservoir	GE0623	Rhinolophus euryale		Rhinolophus euryale			f2ed001a-e19c-11ee-bd3d-0242ac120002
Georgia	Algeti Water Reservoir	GE0624	Rhinolophus euryale		Rhinolophus euryale			f2ed0132-e19c-11ee-bd3d-0242ac120002
Georgia	Algeti Water Reservoir	GE0625	Rhinolophus euryale	Rhinolophus euryale	Rhinolophus euryale		http://www.ncbi.nlm.nih.gov/nuccore/PP929341	f2ed0268-e19c-11ee-bd3d-0242ac120002
Georgia	Algeti Water Reservoir	GE0626	Rhinolophus euryale		Rhinolophus euryale			f2ed040c-e19c-11ee-bd3d-0242ac120002
Georgia	Algeti Water Reservoir	GE0627	Rhinolophus euryale		Rhinolophus euryale			f2ed0808-e19c-11ee-bd3d-0242ac120002
Georgia	Algeti Water Reservoir	GE0628	Rhinolophus euryale		Rhinolophus euryale			f2ed09de-e19c-11ee-bd3d-0242ac120002
Georgia	Algeti Water Reservoir	GE0629	Rhinolophus euryale		Rhinolophus euryale			f2ed0ae2-e19c-11ee-bd3d-0242ac120002
Georgia	Algeti Water Reservoir	GE0630	Rhinolophus euryale		Rhinolophus euryale			f2ed0be6-e19c-11ee-bd3d-0242ac120002
Georgia	Pichkhovani Church	GE0631	Myotis blythii		Myotis blythii			f2ed0d9e-e19c-11ee-bd3d-0242ac120002
Georgia	Pichkhovani Church	GE0632	Myotis blythii		Myotis blythii			f2ed0eac-e19c-11ee-bd3d-0242ac120002
Georgia	Pichkhovani Church	GE0633	Myotis blythii		Myotis blythii			f2ed0f9c-e19c-11ee-bd3d-0242ac120002
Georgia	Pichkhovani Church	GE0634	Myotis blythii		Myotis blythii			f2ed1096-e19c-11ee-bd3d-0242ac120002
Georgia	Pichkhovani Church	GE0635	Myotis blythii	Myotis myotis	Myotis blythii	Geographical distribution does not include Georgia	http://www.ncbi.nlm.nih.gov/nuccore/PP929342	f2ed1262-e19c-11ee-bd3d-0242ac120002
Georgia	Pichkhovani Church	GE0636	Myotis blythii	Myotis myotis	Myotis blythii	Geographical distribution does not include Georgia	http://www.ncbi.nlm.nih.gov/nuccore/PP929343	f2ed135c-e19c-11ee-bd3d-0242ac120002
Georgia	Pichkhovani Church	GE0637	Myotis blythii	Myotis myotis	Myotis blythii	Geographical distribution does not include Georgia	http://www.ncbi.nlm.nih.gov/nuccore/PP929344	f2ed1456-e19c-11ee-bd3d-0242ac120002
Georgia	Pichkhovani Church	GE0638	Myotis blythii	Myotis myotis	Myotis blythii	Geographical distribution does not include Georgia	http://www.ncbi.nlm.nih.gov/nuccore/PP929345	f2ed1aaa-e19c-11ee-bd3d-0242ac120002
Georgia	Pichkhovani Church	GE0639	Myotis blythii	Myotis myotis	Myotis blythii	Geographical distribution does not include Georgia	http://www.ncbi.nlm.nih.gov/nuccore/PP929346	f2ed1c62-e19c-11ee-bd3d-0242ac120002
Georgia	Pichkhovani Church	GE0640	Myotis blythii		Myotis blythii			f2ed1d66-e19c-11ee-bd3d-0242ac120002
Georgia	Pichkhovani Church	GE0641	Myotis blythii		Myotis blythii			f2ed1e60-e19c-11ee-bd3d-0242ac120002
Georgia	Pichkhovani Church	GE0642	Myotis blythii		Myotis blythii			f2ed1f50-e19c-11ee-bd3d-0242ac120002
Georgia	Pichkhovani Church	GE0643	Myotis blythii		Myotis blythii			f2ed2202-e19c-11ee-bd3d-0242ac120002
Georgia	Pichkhovani Church	GE0644	Myotis blythii		Myotis blythii			f2ed2356-e19c-11ee-bd3d-0242ac120002
Georgia	Pichkhovani Church	GE0645	Myotis blythii		Myotis blythii			f2ed24f0-e19c-11ee-bd3d-0242ac120002
Georgia	Pichkhovani Church	GE0646	Myotis blythii		Myotis blythii			f2ed261c-e19c-11ee-bd3d-0242ac120002
Georgia	Pichkhovani Church	GE0647	Myotis blythii		Myotis blythii			f2ed272a-e19c-11ee-bd3d-0242ac120002
Georgia	Pichkhovani Church	GE0648	Myotis blythii		Myotis blythii			f2ed2928-e19c-11ee-bd3d-0242ac120002
Georgia	Pichkhovani Church	GE0649	Myotis blythii		Myotis blythii			f2ed2a4a-e19c-11ee-bd3d-0242ac120002
Georgia	Pichkhovani Church	GE0650	Myotis blythii		Myotis blythii			f2ed2b6c-e19c-11ee-bd3d-0242ac120002
Georgia	Pichkhovani Church	GE0651	Myotis blythii		Myotis blythii			f2ed2c70-e19c-11ee-bd3d-0242ac120002
Georgia	Pichkhovani Church	GE0652	Myotis blythii		Myotis blythii			f2ed2d88-e19c-11ee-bd3d-0242ac120002
Georgia	Pichkhovani Church	GE0653	Myotis blythii		Myotis blythii			f2ed3008-e19c-11ee-bd3d-0242ac120002
Georgia	Pichkhovani Church	GE0654	Myotis blythii		Myotis blythii			f2ed3184-e19c-11ee-bd3d-0242ac120002
Georgia	Pichkhovani Church	GE0655	Myotis blythii		Myotis blythii			f2ed32b0-e19c-11ee-bd3d-0242ac120002
Georgia	Pichkhovani Church	GE0656	Myotis blythii		Myotis blythii			f2ed33c8-e19c-11ee-bd3d-0242ac120002
Georgia	Pichkhovani Church	GE0657	Myotis blythii		Myotis blythii			f2ed34f4-e19c-11ee-bd3d-0242ac120002
Georgia	Pichkhovani Church	GE0658	Myotis blythii		Myotis blythii			f2ed36a2-e19c-11ee-bd3d-0242ac120002
Georgia	Pichkhovani Church	GE0659	Myotis blythii		Myotis blythii			f2ed3c56-e19c-11ee-bd3d-0242ac120002
Georgia	Pichkhovani Church	GE0660	Myotis blythii		Myotis blythii			f2ed3d8c-e19c-11ee-bd3d-0242ac120002
Georgia	Pichkhovani Church	GE0661	Myotis blythii		Myotis blythii			f2ed3e9a-e19c-11ee-bd3d-0242ac120002
Georgia	Pichkhovani Church	GE0662	Myotis blythii		Myotis blythii			f2ed403e-e19c-11ee-bd3d-0242ac120002
Georgia	Pichkhovani Church	GE0663	Myotis blythii		Myotis blythii			f2ed414c-e19c-11ee-bd3d-0242ac120002
Georgia	Pichkhovani Church	GE0664	Myotis blythii		Myotis blythii			f2ed4264-e19c-11ee-bd3d-0242ac120002
Georgia	Pichkhovani Church	GE0665	Myotis blythii		Myotis blythii			f2ed43f4-e19c-11ee-bd3d-0242ac120002
Georgia	Pichkhovani Church	GE0666	Myotis blythii		Myotis blythii			f2ed450c-e19c-11ee-bd3d-0242ac120002
Georgia	Pichkhovani Church	GE0667	Myotis blythii		Myotis blythii			f2ed4624-e19c-11ee-bd3d-0242ac120002
Georgia	Pichkhovani Church	GE0668	Myotis blythii		Myotis blythii			f2ed4732-e19c-11ee-bd3d-0242ac120002
Georgia	Pichkhovani Church	GE0669	Myotis blythii		Myotis blythii			f2ed496c-e19c-11ee-bd3d-0242ac120002
Georgia	Pichkhovani Church	GE0670	Myotis blythii		Myotis blythii			f2ed4aa2-e19c-11ee-bd3d-0242ac120002
Georgia	Pichkhovani Church	GE0671	Myotis blythii		Myotis blythii			f2ed4bb0-e19c-11ee-bd3d-0242ac120002
Georgia	Pichkhovani Church	GE0672	Myotis blythii		Myotis blythii			f2ed4cc8-e19c-11ee-bd3d-0242ac120002
Georgia	Pichkhovani Church	GE0673	Myotis blythii		Myotis blythii			f2ed4ec6-e19c-11ee-bd3d-0242ac120002
Georgia	Pichkhovani Church	GE0674	Myotis blythii		Myotis blythii			f2ed4fe8-e19c-11ee-bd3d-0242ac120002
Georgia	Pichkhovani Church	GE0675	Myotis blythii	Myotis myotis	Myotis blythii	Geographical distribution does not include Georgia	http://www.ncbi.nlm.nih.gov/nuccore/PP929347	f2ed50f6-e19c-11ee-bd3d-0242ac120002
Georgia	Pichkhovani Church	GE0676	Myotis blythii	Myotis myotis	Myotis blythii	Geographical distribution does not include Georgia	http://www.ncbi.nlm.nih.gov/nuccore/PP929348	f2ed52b8-e19c-11ee-bd3d-0242ac120002
Georgia	Pichkhovani Church	GE0677	Myotis blythii	Failed	Myotis blythii			f2ed53da-e19c-11ee-bd3d-0242ac120002
Georgia	Pichkhovani Church	GE0678	Myotis blythii	Failed	Myotis blythii			f2ed54f2-e19c-11ee-bd3d-0242ac120002
Georgia	Pichkhovani Church	GE0679	Myotis blythii	Myotis myotis	Myotis blythii	Geographical distribution does not include Georgia	http://www.ncbi.nlm.nih.gov/nuccore/PP929349	f2ed5826-e19c-11ee-bd3d-0242ac120002
Georgia	Pichkhovani Church	GE0680	Myotis blythii		Myotis blythii			f2ed5948-e19c-11ee-bd3d-0242ac120002
Georgia	Pichkhovani Church	GE0681	Myotis blythii		Myotis blythii			f2ed5ae2-e19c-11ee-bd3d-0242ac120002
Georgia	Pichkhovani Church	GE0682	Myotis blythii		Myotis blythii			f2ed5bf0-e19c-11ee-bd3d-0242ac120002
Georgia	Pichkhovani Church	GE0683	Myotis blythii		Myotis blythii			f2ed5df8-e19c-11ee-bd3d-0242ac120002
Georgia	Pichkhovani Church	GE0684	Myotis blythii		Myotis blythii			f2ed5f06-e19c-11ee-bd3d-0242ac120002
Georgia	Pichkhovani Church	GE0685	Myotis blythii		Myotis blythii			f2ed6014-e19c-11ee-bd3d-0242ac120002
Georgia	Pichkhovani Church	GE0686	Myotis blythii		Myotis blythii			f2ed617c-e19c-11ee-bd3d-0242ac120002
Georgia	Pichkhovani Church	GE0687	Myotis blythii		Myotis blythii			f2ed6348-e19c-11ee-bd3d-0242ac120002
Georgia	Pichkhovani Church	GE0688	Myotis blythii		Myotis blythii			f2ed6460-e19c-11ee-bd3d-0242ac120002
Georgia	Pichkhovani Church	GE0689	Myotis blythii		Myotis blythii			f2ed6604-e19c-11ee-bd3d-0242ac120002
Georgia	Pichkhovani Church	GE0690	Myotis blythii		Myotis blythii			f2ed671c-e19c-11ee-bd3d-0242ac120002
Georgia	Pichkhovani Church	GE0691	Myotis blythii		Myotis blythii			f2ed682a-e19c-11ee-bd3d-0242ac120002
Georgia	Pichkhovani Church	GE0692	Myotis blythii		Myotis blythii			f2ed69ba-e19c-11ee-bd3d-0242ac120002
Georgia	Pichkhovani Church	GE0693	Myotis blythii		Myotis blythii			f2ed6ac8-e19c-11ee-bd3d-0242ac120002
Georgia	Pichkhovani Church	GE0694	Myotis blythii		Myotis blythii			f2ed6c58-e19c-11ee-bd3d-0242ac120002
Georgia	Pichkhovani Church	GE0695	Myotis blythii		Myotis blythii			f2ed6dc0-e19c-11ee-bd3d-0242ac120002
Georgia	Pichkhovani Church	GE0696	Myotis blythii		Myotis blythii			f2ed709a-e19c-11ee-bd3d-0242ac120002
Georgia	Pichkhovani Church	GE0697	Myotis blythii		Myotis blythii			f2ed71d0-e19c-11ee-bd3d-0242ac120002
Georgia	Pichkhovani Church	GE0698	Myotis blythii		Myotis blythii			f2ed73a6-e19c-11ee-bd3d-0242ac120002
Georgia	Pichkhovani Church	GE0699	Myotis blythii		Myotis blythii			f2ed74fa-e19c-11ee-bd3d-0242ac120002
Georgia	Pichkhovani Church	GE0700	Myotis blythii		Myotis blythii			f2ed7676-e19c-11ee-bd3d-0242ac120002
Georgia	Pichkhovani Church	GE0701	Myotis blythii		Myotis blythii			f2ed77fc-e19c-11ee-bd3d-0242ac120002
Georgia	Pichkhovani Church	GE0702	Myotis blythii		Myotis blythii			f2ed7964-e19c-11ee-bd3d-0242ac120002
Georgia	Pichkhovani Church	GE0703	Myotis blythii		Myotis blythii			f2ed7afe-e19c-11ee-bd3d-0242ac120002
Georgia	Pichkhovani Church	GE0704	Myotis blythii		Myotis blythii			f2ed7cfc-e19c-11ee-bd3d-0242ac120002
Georgia	Pichkhovani Church	GE0705	Myotis blythii		Myotis blythii			f2ed7e82-e19c-11ee-bd3d-0242ac120002
Georgia	Pichkhovani Church	GE0706	Myotis blythii		Myotis blythii			f2ed7f90-e19c-11ee-bd3d-0242ac120002
Georgia	Pichkhovani Church	GE0707	Myotis blythii		Myotis blythii			f2ed8238-e19c-11ee-bd3d-0242ac120002
Georgia	Pichkhovani Church	GE0708	Myotis blythii		Myotis blythii			f2ed836e-e19c-11ee-bd3d-0242ac120002
Georgia	Pichkhovani Church	GE0709	Myotis blythii		Myotis blythii			f2ed84e0-e19c-11ee-bd3d-0242ac120002
Georgia	Pichkhovani Church	GE0710	Myotis blythii		Myotis blythii			f2ed863e-e19c-11ee-bd3d-0242ac120002
Georgia	Pichkhovani Church	GE0711	Myotis blythii		Myotis blythii			f2ed879c-e19c-11ee-bd3d-0242ac120002
Georgia	Pichkhovani Church	GE0712	Myotis blythii		Myotis blythii			f2ed8a1c-e19c-11ee-bd3d-0242ac120002
Georgia	Pichkhovani Church	GE0713	Myotis blythii		Myotis blythii			f2ed8bfc-e19c-11ee-bd3d-0242ac120002
Georgia	Pichkhovani Church	GE0714	Myotis blythii		Myotis blythii			f2ed8d3c-e19c-11ee-bd3d-0242ac120002
Georgia	Pichkhovani Church	GE0715	Myotis blythii		Myotis blythii			f2ed8ef4-e19c-11ee-bd3d-0242ac120002
Georgia	Pichkhovani Church	GE0716	Myotis blythii		Myotis blythii			f2ed90ac-e19c-11ee-bd3d-0242ac120002
Georgia	Pichkhovani Church	GE0717	Myotis blythii		Myotis blythii			f2ed9282-e19c-11ee-bd3d-0242ac120002
Georgia	Pichkhovani Church	GE0718	Myotis blythii		Myotis blythii			f2ed9444-e19c-11ee-bd3d-0242ac120002
Georgia	Pichkhovani Church	GE0719	Myotis blythii		Myotis blythii			f2ed95de-e19c-11ee-bd3d-0242ac120002
Georgia	Pichkhovani Church	GE0720	Myotis blythii		Myotis blythii			f2ed9840-e19c-11ee-bd3d-0242ac120002
Georgia	Grdzeli Chala	GE0721	Rhinolophus ferrumequinum	Rhinolophus ferrumequinum	Rhinolophus ferrumequinum		http://www.ncbi.nlm.nih.gov/nuccore/PP929350	f2ed9a0c-e19c-11ee-bd3d-0242ac120002
Georgia	Grdzeli Chala	GE0722	Myotis emarginatus		Myotis emarginatus			f2ed9bce-e19c-11ee-bd3d-0242ac120002
Georgia	Grdzeli Chala	GE0723	Miniopterus schreibersii		Miniopterus schreibersii			f2ed9d4a-e19c-11ee-bd3d-0242ac120002
Georgia	Grdzeli Chala	GE0724	Myotis emarginatus		Myotis emarginatus			f2ed9f02-e19c-11ee-bd3d-0242ac120002
Georgia	Grdzeli Chala	GE0725	Rhinolophus ferrumequinum	Rhinolophus ferrumequinum	Rhinolophus ferrumequinum		http://www.ncbi.nlm.nih.gov/nuccore/PP929351	f2eda10a-e19c-11ee-bd3d-0242ac120002
Georgia	Grdzeli Chala	GE0726	Myotis emarginatus		Myotis emarginatus			f2eda2e0-e19c-11ee-bd3d-0242ac120002
Georgia	Grdzeli Chala	GE0727	Myotis emarginatus		Myotis emarginatus			f2eda4d4-e19c-11ee-bd3d-0242ac120002
Georgia	Grdzeli Chala	GE0728	Miniopterus schreibersii		Miniopterus schreibersii			f2eda704-e19c-11ee-bd3d-0242ac120002
Georgia	Grdzeli Chala	GE0729	Myotis emarginatus		Myotis emarginatus			f2eda9ac-e19c-11ee-bd3d-0242ac120002
Georgia	Grdzeli Chala	GE0730	Miniopterus schreibersii		Miniopterus schreibersii			f2ee217a-e19c-11ee-bd3d-0242ac120002
Georgia	Grdzeli Chala	GE0731	Myotis emarginatus	Myotis emarginatus	Myotis emarginatus		http://www.ncbi.nlm.nih.gov/nuccore/PP929352	f2ee27a6-e19c-11ee-bd3d-0242ac120002
Georgia	Grdzeli Chala	GE0732	Myotis emarginatus	Failed	Myotis emarginatus			f2ee28be-e19c-11ee-bd3d-0242ac120002
Georgia	Grdzeli Chala	GE0733	Myotis emarginatus	Failed	Myotis emarginatus			f2ee29c2-e19c-11ee-bd3d-0242ac120002
Georgia	Grdzeli Chala	GE0734	Rhinolophus ferrumequinum		Rhinolophus ferrumequinum			f2ee2b2a-e19c-11ee-bd3d-0242ac120002
Georgia	Grdzeli Chala	GE0735	Rhinolophus ferrumequinum	Rhinolophus ferrumequinum	Rhinolophus ferrumequinum		http://www.ncbi.nlm.nih.gov/nuccore/PP929353	f2ee2c38-e19c-11ee-bd3d-0242ac120002
Georgia	Grdzeli Chala	GE0736	Rhinolophus ferrumequinum		Rhinolophus ferrumequinum			f2ee2e0e-e19c-11ee-bd3d-0242ac120002
Georgia	Grdzeli Chala	GE0737	Miniopterus schreibersii	Miniopterus schreibersii	Miniopterus schreibersii		http://www.ncbi.nlm.nih.gov/nuccore/PP929354	f2ee2f1c-e19c-11ee-bd3d-0242ac120002
Georgia	Grdzeli Chala	GE0738	Myotis emarginatus		Myotis emarginatus			f2ee3016-e19c-11ee-bd3d-0242ac120002
Georgia	Grdzeli Chala	GE0739	Myotis emarginatus		Myotis emarginatus			f2ee32a0-e19c-11ee-bd3d-0242ac120002
Georgia	Grdzeli Chala	GE0740	Rhinolophus ferrumequinum	Failed	Rhinolophus ferrumequinum			f2ee33ae-e19c-11ee-bd3d-0242ac120002
Georgia	Grdzeli Chala	GE0741	Miniopterus schreibersii	Failed	Miniopterus schreibersii			f2ee34bc-e19c-11ee-bd3d-0242ac120002
Georgia	Grdzeli Chala	GE0742	Rhinolophus ferrumequinum	Failed	Rhinolophus ferrumequinum			f2ee35b6-e19c-11ee-bd3d-0242ac120002
Georgia	Grdzeli Chala	GE0743	Myotis emarginatus	Failed	Myotis emarginatus			f2ee389a-e19c-11ee-bd3d-0242ac120002
Georgia	Grdzeli Chala	GE0744	Myotis emarginatus	Myotis emarginatus	Myotis emarginatus		http://www.ncbi.nlm.nih.gov/nuccore/PP929355	f2ee3994-e19c-11ee-bd3d-0242ac120002
Georgia	Grdzeli Chala	GE0745	Miniopterus schreibersii	Miniopterus schreibersii	Miniopterus schreibersii		http://www.ncbi.nlm.nih.gov/nuccore/PP929356	f2ee3a8e-e19c-11ee-bd3d-0242ac120002
Georgia	Grdzeli Chala	GE0746	Miniopterus schreibersii	Miniopterus schreibersii	Miniopterus schreibersii		http://www.ncbi.nlm.nih.gov/nuccore/PP929357	f2ee3b92-e19c-11ee-bd3d-0242ac120002
Georgia	Grdzeli Chala	GE0747	Rhinolophus ferrumequinum	Failed	Rhinolophus ferrumequinum			f2ee4376-e19c-11ee-bd3d-0242ac120002
Georgia	Grdzeli Chala	GE0748	Miniopterus schreibersii	Failed	Miniopterus schreibersii			f2ee4880-e19c-11ee-bd3d-0242ac120002
Georgia	Grdzeli Chala	GE0749	Rhinolophus ferrumequinum	Rhinolophus ferrumequinum	Rhinolophus ferrumequinum		http://www.ncbi.nlm.nih.gov/nuccore/PP929358	f2ee49b6-e19c-11ee-bd3d-0242ac120002
Georgia	Grdzeli Chala	GE0750	Myotis emarginatus	Failed	Myotis emarginatus			f2ee4ace-e19c-11ee-bd3d-0242ac120002
Georgia	Grdzeli Chala	GE0751	Myotis emarginatus	Myotis emarginatus	Myotis emarginatus		http://www.ncbi.nlm.nih.gov/nuccore/PP929359	f2ee4bc8-e19c-11ee-bd3d-0242ac120002
Georgia	Grdzeli Chala	GE0752	Myotis emarginatus	Myotis emarginatus	Myotis emarginatus		http://www.ncbi.nlm.nih.gov/nuccore/PP929360	f2ee4d08-e19c-11ee-bd3d-0242ac120002
Georgia	Grdzeli Chala	GE0753	Rhinolophus ferrumequinum	Failed	Rhinolophus ferrumequinum			f2ee4fb0-e19c-11ee-bd3d-0242ac120002
Georgia	Grdzeli Chala	GE0754	Myotis emarginatus		Myotis emarginatus			f2ee50b4-e19c-11ee-bd3d-0242ac120002
Georgia	Grdzeli Chala	GE0755	Myotis emarginatus		Myotis emarginatus			f2ee51b8-e19c-11ee-bd3d-0242ac120002
Georgia	Grdzeli Chala	GE0756	Miniopterus schreibersii	Miniopterus schreibersii	Miniopterus schreibersii		http://www.ncbi.nlm.nih.gov/nuccore/PP929361	f2ee52bc-e19c-11ee-bd3d-0242ac120002
Georgia	Grdzeli Chala	GE0757	Miniopterus schreibersii		Miniopterus schreibersii			f2ee53c0-e19c-11ee-bd3d-0242ac120002
Georgia	Grdzeli Chala	GE0758	Myotis emarginatus		Myotis emarginatus			f2ee54ba-e19c-11ee-bd3d-0242ac120002
Georgia	Grdzeli Chala	GE0759	Myotis emarginatus		Myotis emarginatus			f2ee5758-e19c-11ee-bd3d-0242ac120002
Georgia	Grdzeli Chala	GE0760	Rhinolophus ferrumequinum		Rhinolophus ferrumequinum			f2ee5884-e19c-11ee-bd3d-0242ac120002
Georgia	Grdzeli Chala	GE0761	Myotis emarginatus	Myotis emarginatus	Myotis emarginatus		http://www.ncbi.nlm.nih.gov/nuccore/PP929362	f2ee5988-e19c-11ee-bd3d-0242ac120002
Georgia	Grdzeli Chala	GE0762	Myotis emarginatus	Failed	Myotis emarginatus			f2ee5a82-e19c-11ee-bd3d-0242ac120002
Georgia	Grdzeli Chala	GE0763	Rhinolophus ferrumequinum		Rhinolophus ferrumequinum			f2ee5b7c-e19c-11ee-bd3d-0242ac120002
Georgia	Grdzeli Chala	GE0764	Myotis emarginatus		Myotis emarginatus			f2ee5c76-e19c-11ee-bd3d-0242ac120002
Georgia	Grdzeli Chala	GE0765	Rhinolophus ferrumequinum		Rhinolophus ferrumequinum			f2ee5d66-e19c-11ee-bd3d-0242ac120002
Georgia	Grdzeli Chala	GE0766	Myotis emarginatus		Myotis emarginatus			f2ee5fe6-e19c-11ee-bd3d-0242ac120002
Georgia	Grdzeli Chala	GE0767	Myotis emarginatus		Myotis emarginatus			f2ee60fe-e19c-11ee-bd3d-0242ac120002
Georgia	Grdzeli Chala	GE0768	Miniopterus schreibersii		Miniopterus schreibersii			f2ee620c-e19c-11ee-bd3d-0242ac120002
Georgia	Grdzeli Chala	GE0769	Rhinolophus ferrumequinum	Rhinolophus ferrumequinum	Rhinolophus ferrumequinum		http://www.ncbi.nlm.nih.gov/nuccore/PP929363	f2ee6306-e19c-11ee-bd3d-0242ac120002
Georgia	Grdzeli Chala	GE0770	Miniopterus schreibersii	Failed	Miniopterus schreibersii			f2ee63f6-e19c-11ee-bd3d-0242ac120002
Georgia	Grdzeli Chala	GE0771	Miniopterus schreibersii	Failed	Miniopterus schreibersii			f2ee668a-e19c-11ee-bd3d-0242ac120002
Georgia	Grdzeli Chala	GE0772	Myotis emarginatus		Myotis emarginatus			f2ee67ac-e19c-11ee-bd3d-0242ac120002
Georgia	Grdzeli Chala	GE0773	Myotis emarginatus		Myotis emarginatus			f2ee6a72-e19c-11ee-bd3d-0242ac120002
Georgia	Grdzeli Chala	GE0774	Rhinolophus ferrumequinum		Rhinolophus ferrumequinum			f2ee6b76-e19c-11ee-bd3d-0242ac120002
Georgia	Grdzeli Chala	GE0775	Myotis emarginatus		Myotis emarginatus			f2ee6c66-e19c-11ee-bd3d-0242ac120002
Georgia	Grdzeli Chala	GE0776	Myotis emarginatus		Myotis emarginatus			f2ee6d60-e19c-11ee-bd3d-0242ac120002
Georgia	Grdzeli Chala	GE0777	Miniopterus schreibersii		Miniopterus schreibersii			f2ee6e5a-e19c-11ee-bd3d-0242ac120002
Georgia	Grdzeli Chala	GE0778	Rhinolophus ferrumequinum		Rhinolophus ferrumequinum			f2ee6f54-e19c-11ee-bd3d-0242ac120002
Georgia	Grdzeli Chala	GE0779	Myotis emarginatus		Myotis emarginatus			f2ee7044-e19c-11ee-bd3d-0242ac120002
Georgia	Grdzeli Chala	GE0780	Myotis emarginatus		Myotis emarginatus			f2ee73b4-e19c-11ee-bd3d-0242ac120002
Georgia	Grdzeli Chala	GE0781	Rhinolophus ferrumequinum		Rhinolophus ferrumequinum			f2ee74cc-e19c-11ee-bd3d-0242ac120002
Georgia	Grdzeli Chala	GE0782	Myotis emarginatus		Myotis emarginatus			f2ee75d0-e19c-11ee-bd3d-0242ac120002
Georgia	Grdzeli Chala	GE0783	Rhinolophus ferrumequinum	Rhinolophus ferrumequinum	Rhinolophus ferrumequinum		http://www.ncbi.nlm.nih.gov/nuccore/PP929364	f2ee76b6-e19c-11ee-bd3d-0242ac120002
Georgia	Grdzeli Chala	GE0784	Miniopterus schreibersii		Miniopterus schreibersii			f2ee77b0-e19c-11ee-bd3d-0242ac120002
Georgia	Grdzeli Chala	GE0785	Miniopterus schreibersii		Miniopterus schreibersii			f2ee78aa-e19c-11ee-bd3d-0242ac120002
Georgia	Grdzeli Chala	GE0786	Myotis emarginatus		Myotis emarginatus			f2ee799a-e19c-11ee-bd3d-0242ac120002
Georgia	Grdzeli Chala	GE0787	Rhinolophus ferrumequinum		Rhinolophus ferrumequinum			f2ee7c60-e19c-11ee-bd3d-0242ac120002
Georgia	Grdzeli Chala	GE0788	Rhinolophus ferrumequinum		Rhinolophus ferrumequinum			f2ee7d5a-e19c-11ee-bd3d-0242ac120002
Georgia	Grdzeli Chala	GE0789	Rhinolophus ferrumequinum	Failed	Rhinolophus ferrumequinum			f2ee7e54-e19c-11ee-bd3d-0242ac120002
Georgia	Grdzeli Chala	GE0790	Miniopterus schreibersii		Miniopterus schreibersii			f2ee7f4e-e19c-11ee-bd3d-0242ac120002
Georgia	Grdzeli Chala	GE0791	Miniopterus schreibersii		Miniopterus schreibersii			f2ee8034-e19c-11ee-bd3d-0242ac120002
Georgia	Grdzeli Chala	GE0792	Myotis emarginatus		Myotis emarginatus			f2ee8124-e19c-11ee-bd3d-0242ac120002
Georgia	Grdzeli Chala	GE0793	Miniopterus schreibersii		Miniopterus schreibersii			f2ee8214-e19c-11ee-bd3d-0242ac120002
Georgia	Grdzeli Chala	GE0794	Rhinolophus ferrumequinum	Failed	Rhinolophus ferrumequinum			f2ee8480-e19c-11ee-bd3d-0242ac120002
Georgia	Grdzeli Chala	GE0795	Miniopterus schreibersii		Miniopterus schreibersii			f2ee857a-e19c-11ee-bd3d-0242ac120002
Georgia	Grdzeli Chala	GE0796	Miniopterus schreibersii		Miniopterus schreibersii			f2ee8660-e19c-11ee-bd3d-0242ac120002
Georgia	Grdzeli Chala	GE0797	Myotis emarginatus		Myotis emarginatus			f2ee87e6-e19c-11ee-bd3d-0242ac120002
Georgia	Grdzeli Chala	GE0798	Miniopterus schreibersii		Miniopterus schreibersii			f2ee88f4-e19c-11ee-bd3d-0242ac120002
Georgia	Grdzeli Chala	GE0799	Miniopterus schreibersii		Miniopterus schreibersii			f2ee89ee-e19c-11ee-bd3d-0242ac120002
Georgia	Grdzeli Chala	GE0800	Rhinolophus ferrumequinum	Failed	Rhinolophus ferrumequinum			f2ee8ae8-e19c-11ee-bd3d-0242ac120002
Georgia	Grdzeli Chala	GE0801	Myotis emarginatus		Myotis emarginatus			f2ee8de0-e19c-11ee-bd3d-0242ac120002
Georgia	Grdzeli Chala	GE0802	Myotis emarginatus		Myotis emarginatus			f2ee8fe8-e19c-11ee-bd3d-0242ac120002
Georgia	Grdzeli Chala	GE0803	Myotis emarginatus		Myotis emarginatus			f2ee90ec-e19c-11ee-bd3d-0242ac120002
Georgia	Grdzeli Chala	GE0804	Myotis emarginatus		Myotis emarginatus			f2ee91e6-e19c-11ee-bd3d-0242ac120002
Georgia	Grdzeli Chala	GE0805	Miniopterus schreibersii		Miniopterus schreibersii			f2ee92d6-e19c-11ee-bd3d-0242ac120002
Georgia	Grdzeli Chala	GE0806	Miniopterus schreibersii		Miniopterus schreibersii			f2ee93d0-e19c-11ee-bd3d-0242ac120002
Georgia	Grdzeli Chala	GE0807	Myotis emarginatus		Myotis emarginatus			f2ee94c0-e19c-11ee-bd3d-0242ac120002
Georgia	Grdzeli Chala	GE0808	Myotis emarginatus		Myotis emarginatus			f2ee9736-e19c-11ee-bd3d-0242ac120002
Georgia	Grdzeli Chala	GE0809	Myotis emarginatus		Myotis emarginatus			f2ee9830-e19c-11ee-bd3d-0242ac120002
Georgia	Grdzeli Chala	GE0810	Miniopterus schreibersii	Miniopterus schreibersii	Miniopterus schreibersii		http://www.ncbi.nlm.nih.gov/nuccore/PP929365	f2ee992a-e19c-11ee-bd3d-0242ac120002
Georgia	Vardigora	GE0811	Miniopterus schreibersii		Miniopterus schreibersii			f2ee9a1a-e19c-11ee-bd3d-0242ac120002
Georgia	Vardigora	GE0812	Miniopterus schreibersii		Miniopterus schreibersii			f2ee9b14-e19c-11ee-bd3d-0242ac120002
Georgia	Vardigora	GE0813	Miniopterus schreibersii		Miniopterus schreibersii			f2ee9c04-e19c-11ee-bd3d-0242ac120002
Georgia	Vardigora	GE0814	Miniopterus schreibersii	Miniopterus schreibersii	Miniopterus schreibersii		http://www.ncbi.nlm.nih.gov/nuccore/PP929366	f2ee9cf4-e19c-11ee-bd3d-0242ac120002
Georgia	Vardigora	GE0815	Miniopterus schreibersii		Miniopterus schreibersii			f2ee9dee-e19c-11ee-bd3d-0242ac120002
Georgia	Vardigora	GE0816	Miniopterus schreibersii	Failed	Miniopterus schreibersii			f2eea0fa-e19c-11ee-bd3d-0242ac120002
Georgia	Vardigora	GE0817	Rhinolophus ferrumequinum	Rhinolophus euryale	Rhinolophus euryale	Barcode results > 97% percent identity	http://www.ncbi.nlm.nih.gov/nuccore/PP929367	f2eea208-e19c-11ee-bd3d-0242ac120002
Georgia	Vardigora	GE0818	Miniopterus schreibersii		Miniopterus schreibersii			f2eea302-e19c-11ee-bd3d-0242ac120002
Georgia	Vardigora	GE0819	Miniopterus schreibersii		Miniopterus schreibersii			f2eea3f2-e19c-11ee-bd3d-0242ac120002
Georgia	Vardigora	GE0820	Miniopterus schreibersii		Miniopterus schreibersii			f2eea4ec-e19c-11ee-bd3d-0242ac120002
Georgia	Vardigora	GE0821	Miniopterus schreibersii	Failed	Miniopterus schreibersii			f2eea5d2-e19c-11ee-bd3d-0242ac120002
Georgia	Vardigora	GE0822	Miniopterus schreibersii		Miniopterus schreibersii			f2eea82a-e19c-11ee-bd3d-0242ac120002
Georgia	Vardigora	GE0823	Miniopterus schreibersii		Miniopterus schreibersii			f2eea92e-e19c-11ee-bd3d-0242ac120002
Georgia	Vardigora	GE0824	Miniopterus schreibersii		Miniopterus schreibersii			f2eeaa1e-e19c-11ee-bd3d-0242ac120002
Georgia	Vardigora	GE0825	Miniopterus schreibersii		Miniopterus schreibersii			f2eeab04-e19c-11ee-bd3d-0242ac120002
Georgia	Vardigora	GE0826	Miniopterus schreibersii		Miniopterus schreibersii			f2eeabf4-e19c-11ee-bd3d-0242ac120002
Georgia	Vardigora	GE0827	Miniopterus schreibersii		Miniopterus schreibersii			f2eeace4-e19c-11ee-bd3d-0242ac120002
Georgia	Vardigora	GE0828	Miniopterus schreibersii	Miniopterus schreibersii	Miniopterus schreibersii		http://www.ncbi.nlm.nih.gov/nuccore/PP929368	f2eeadca-e19c-11ee-bd3d-0242ac120002
Georgia	Vardigora	GE0829	Miniopterus schreibersii	Miniopterus schreibersii	Miniopterus schreibersii		http://www.ncbi.nlm.nih.gov/nuccore/PP929369	f2eeb07c-e19c-11ee-bd3d-0242ac120002
Georgia	Vardigora	GE0830	Miniopterus schreibersii		Miniopterus schreibersii			f2eeb176-e19c-11ee-bd3d-0242ac120002
Georgia	Vardigora	GE0831	Miniopterus schreibersii	Failed	Miniopterus schreibersii			f2eeb266-e19c-11ee-bd3d-0242ac120002
Georgia	Vardigora	GE0832	Miniopterus schreibersii	Miniopterus schreibersii	Miniopterus schreibersii		http://www.ncbi.nlm.nih.gov/nuccore/PP929370	f2eeb39c-e19c-11ee-bd3d-0242ac120002
Georgia	Vardigora	GE0833	Miniopterus schreibersii		Miniopterus schreibersii			f2eeb522-e19c-11ee-bd3d-0242ac120002
Georgia	Vardigora	GE0834	Miniopterus schreibersii	Miniopterus schreibersii	Miniopterus schreibersii		http://www.ncbi.nlm.nih.gov/nuccore/PP929371	f2eeb644-e19c-11ee-bd3d-0242ac120002
Georgia	Vardigora	GE0835	Miniopterus schreibersii		Miniopterus schreibersii			f2eeb752-e19c-11ee-bd3d-0242ac120002
Georgia	Vardigora	GE0836	Miniopterus schreibersii		Miniopterus schreibersii			f2eeba4a-e19c-11ee-bd3d-0242ac120002
Georgia	Vardigora	GE0837	Miniopterus schreibersii		Miniopterus schreibersii			f2eebb62-e19c-11ee-bd3d-0242ac120002
Georgia	Vardigora	GE0838	Miniopterus schreibersii		Miniopterus schreibersii			f2eebc7a-e19c-11ee-bd3d-0242ac120002
Georgia	Vardigora	GE0839	Miniopterus schreibersii		Miniopterus schreibersii			f2eebd88-e19c-11ee-bd3d-0242ac120002
Georgia	Vardigora	GE0840	Miniopterus schreibersii	Miniopterus schreibersii	Miniopterus schreibersii		http://www.ncbi.nlm.nih.gov/nuccore/PP929372	f2eebe96-e19c-11ee-bd3d-0242ac120002
Georgia	Vardigora	GE0841	Miniopterus schreibersii		Miniopterus schreibersii			f2eebf9a-e19c-11ee-bd3d-0242ac120002
Georgia	Vardigora	GE0842	Miniopterus schreibersii	Failed	Miniopterus schreibersii			f2eec0a8-e19c-11ee-bd3d-0242ac120002
Georgia	Vardigora	GE0843	Miniopterus schreibersii	Failed	Miniopterus schreibersii			f2eec1ac-e19c-11ee-bd3d-0242ac120002
Georgia	Vardigora	GE0844	Miniopterus schreibersii		Miniopterus schreibersii			f2eec42c-e19c-11ee-bd3d-0242ac120002
Georgia	Vardigora	GE0845	Rhinolophus ferrumequinum	Rhinolophus euryale	Rhinolophus euryale	Barcode results > 97% percent identity	http://www.ncbi.nlm.nih.gov/nuccore/PP929373	f2eec544-e19c-11ee-bd3d-0242ac120002
Georgia	Vardigora	GE0846	Miniopterus schreibersii		Miniopterus schreibersii			f2eec652-e19c-11ee-bd3d-0242ac120002
Georgia	Vardigora	GE0847	Miniopterus schreibersii		Miniopterus schreibersii			f2eec760-e19c-11ee-bd3d-0242ac120002
Georgia	Vardigora	GE0848	Miniopterus schreibersii		Miniopterus schreibersii			f2eec86e-e19c-11ee-bd3d-0242ac120002
Georgia	Vardigora	GE0849	Miniopterus schreibersii		Miniopterus schreibersii			f2eec968-e19c-11ee-bd3d-0242ac120002
Georgia	Vardigora	GE0850	Miniopterus schreibersii	Failed	Miniopterus schreibersii			f2eeca94-e19c-11ee-bd3d-0242ac120002
Georgia	Vardigora	GE0851	Miniopterus schreibersii		Miniopterus schreibersii			f2eecd50-e19c-11ee-bd3d-0242ac120002
Georgia	Vardigora	GE0852	Rhinolophus ferrumequinum	Rhinolophus euryale	Rhinolophus euryale	Barcode results > 97% percent identity	http://www.ncbi.nlm.nih.gov/nuccore/PP929374	f2eece5e-e19c-11ee-bd3d-0242ac120002
Georgia	Vardigora	GE0853	Miniopterus schreibersii		Miniopterus schreibersii			f2eecf76-e19c-11ee-bd3d-0242ac120002
Georgia	Vardigora	GE0854	Miniopterus schreibersii	Miniopterus schreibersii	Miniopterus schreibersii		http://www.ncbi.nlm.nih.gov/nuccore/PP929375	f2eed07a-e19c-11ee-bd3d-0242ac120002
Georgia	Vardigora	GE0855	Myotis blythii	Myotis myotis	Myotis blythii	Geographical distribution does not include Georgia	http://www.ncbi.nlm.nih.gov/nuccore/PP929376	f2eed192-e19c-11ee-bd3d-0242ac120002
Georgia	Vardigora	GE0856	Miniopterus schreibersii		Miniopterus schreibersii			f2eed296-e19c-11ee-bd3d-0242ac120002
Georgia	Vardigora	GE0857	Rhinolophus euryale	Failed	Rhinolophus euryale			f2eed3a4-e19c-11ee-bd3d-0242ac120002
Georgia	Vardigora	GE0858	Miniopterus schreibersii		Miniopterus schreibersii			f2eed6b0-e19c-11ee-bd3d-0242ac120002
Georgia	Vardigora	GE0859	Myotis blythii	Failed	Myotis blythii			f2eed7dc-e19c-11ee-bd3d-0242ac120002
Georgia	Vardigora	GE0860	Miniopterus schreibersii		Miniopterus schreibersii			f2eed8ea-e19c-11ee-bd3d-0242ac120002
Georgia	Vardigora	GE0861	Miniopterus schreibersii		Miniopterus schreibersii			f2eed9f8-e19c-11ee-bd3d-0242ac120002
Georgia	Vardigora	GE0862	Miniopterus schreibersii		Miniopterus schreibersii			f2eedc5a-e19c-11ee-bd3d-0242ac120002
Georgia	Vardigora	GE0863	Miniopterus schreibersii		Miniopterus schreibersii			f2eedd68-e19c-11ee-bd3d-0242ac120002
Georgia	Vardigora	GE0864	Miniopterus schreibersii	Failed	Miniopterus schreibersii			f2eede76-e19c-11ee-bd3d-0242ac120002
Georgia	Vardigora	GE0865	Miniopterus schreibersii		Miniopterus schreibersii			f2eedf7a-e19c-11ee-bd3d-0242ac120002
Georgia	Vardigora	GE0866	Miniopterus schreibersii	Miniopterus schreibersii	Miniopterus schreibersii		http://www.ncbi.nlm.nih.gov/nuccore/PP929377	f2eee07e-e19c-11ee-bd3d-0242ac120002
Georgia	Vardigora	GE0867	Miniopterus schreibersii	Miniopterus schreibersii	Miniopterus schreibersii		http://www.ncbi.nlm.nih.gov/nuccore/PP929378	f2eee182-e19c-11ee-bd3d-0242ac120002
Georgia	Vardigora	GE0868	Miniopterus schreibersii		Miniopterus schreibersii			f2eee286-e19c-11ee-bd3d-0242ac120002
Georgia	Vardigora	GE0869	Miniopterus schreibersii		Miniopterus schreibersii			f2eee574-e19c-11ee-bd3d-0242ac120002
Georgia	Vardigora	GE0870	Miniopterus schreibersii		Miniopterus schreibersii			f2eee682-e19c-11ee-bd3d-0242ac120002
Georgia	Vardigora	GE0871	Miniopterus schreibersii		Miniopterus schreibersii			f2eee79a-e19c-11ee-bd3d-0242ac120002
Georgia	Vardigora	GE0872	Miniopterus schreibersii		Miniopterus schreibersii			f2eee89e-e19c-11ee-bd3d-0242ac120002
Georgia	Vardigora	GE0873	Miniopterus schreibersii		Miniopterus schreibersii			f2eee9ac-e19c-11ee-bd3d-0242ac120002
Georgia	Vardigora	GE0874	Miniopterus schreibersii	Miniopterus schreibersii	Miniopterus schreibersii		http://www.ncbi.nlm.nih.gov/nuccore/PP929379	f2eeeac4-e19c-11ee-bd3d-0242ac120002
Georgia	Vardigora	GE0875	Miniopterus schreibersii		Miniopterus schreibersii			f2eeed58-e19c-11ee-bd3d-0242ac120002
Georgia	Vardigora	GE0876	Miniopterus schreibersii		Miniopterus schreibersii			f2eeee7a-e19c-11ee-bd3d-0242ac120002
Georgia	Vardigora	GE0877	Miniopterus schreibersii		Miniopterus schreibersii			f2eeef7e-e19c-11ee-bd3d-0242ac120002
Georgia	Vardigora	GE0878	Miniopterus schreibersii	Miniopterus schreibersii	Miniopterus schreibersii		http://www.ncbi.nlm.nih.gov/nuccore/PP929380	f2eef08c-e19c-11ee-bd3d-0242ac120002
Georgia	Vardigora	GE0879	Miniopterus schreibersii		Miniopterus schreibersii			f2eef190-e19c-11ee-bd3d-0242ac120002
Georgia	Vardigora	GE0880	Miniopterus schreibersii		Miniopterus schreibersii			f2eef2a8-e19c-11ee-bd3d-0242ac120002
Georgia	Vardigora	GE0881	Miniopterus schreibersii		Miniopterus schreibersii			f2eef3b6-e19c-11ee-bd3d-0242ac120002
Georgia	Vardigora	GE0882	Miniopterus schreibersii		Miniopterus schreibersii			f2eef69a-e19c-11ee-bd3d-0242ac120002
Georgia	Vardigora	GE0883	Miniopterus schreibersii		Miniopterus schreibersii			f2eef7bc-e19c-11ee-bd3d-0242ac120002
Georgia	Vardigora	GE0884	Miniopterus schreibersii		Miniopterus schreibersii			f2eef8c0-e19c-11ee-bd3d-0242ac120002
Georgia	Vardigora	GE0885	Miniopterus schreibersii	Failed	Miniopterus schreibersii			f2eef9c4-e19c-11ee-bd3d-0242ac120002
Georgia	Vardigora	GE0886	Miniopterus schreibersii		Miniopterus schreibersii			f2eefad2-e19c-11ee-bd3d-0242ac120002
Georgia	Vardigora	GE0887	Miniopterus schreibersii		Miniopterus schreibersii			f2eefbd6-e19c-11ee-bd3d-0242ac120002
Georgia	Vardigora	GE0888	Miniopterus schreibersii		Miniopterus schreibersii			f2eefce4-e19c-11ee-bd3d-0242ac120002
Georgia	Vardigora	GE0889	Miniopterus schreibersii		Miniopterus schreibersii			f2eefde8-e19c-11ee-bd3d-0242ac120002
Georgia	Vardigora	GE0890	Miniopterus schreibersii	Miniopterus schreibersii	Miniopterus schreibersii		http://www.ncbi.nlm.nih.gov/nuccore/PP929381	f2ef01d0-e19c-11ee-bd3d-0242ac120002
Georgia	Vardigora	GE0891	Miniopterus schreibersii		Miniopterus schreibersii			f2ef0310-e19c-11ee-bd3d-0242ac120002
Georgia	Vardigora	GE0892	Miniopterus schreibersii	Miniopterus schreibersii	Miniopterus schreibersii		http://www.ncbi.nlm.nih.gov/nuccore/PP929382	f2ef041e-e19c-11ee-bd3d-0242ac120002
Georgia	Vardigora	GE0893	Miniopterus schreibersii	Failed	Miniopterus schreibersii			f2ef0522-e19c-11ee-bd3d-0242ac120002
Georgia	Vardigora	GE0894	Miniopterus schreibersii	Failed	Miniopterus schreibersii			f2ef0626-e19c-11ee-bd3d-0242ac120002
Georgia	Vardigora	GE0895	Miniopterus schreibersii		Miniopterus schreibersii			f2ef0734-e19c-11ee-bd3d-0242ac120002
Georgia	Vardigora	GE0896	Miniopterus schreibersii		Miniopterus schreibersii			f2ef0842-e19c-11ee-bd3d-0242ac120002
Georgia	Vardigora	GE0897	Miniopterus schreibersii		Miniopterus schreibersii			f2ef0ae0-e19c-11ee-bd3d-0242ac120002
Georgia	Vardigora	GE0898	Miniopterus schreibersii		Miniopterus schreibersii			f2ef0c02-e19c-11ee-bd3d-0242ac120002
Georgia	Vardigora	GE0899	Miniopterus schreibersii		Miniopterus schreibersii			f2ef0d10-e19c-11ee-bd3d-0242ac120002
Georgia	Vardigora	GE0900	Miniopterus schreibersii		Miniopterus schreibersii			f2ef0e14-e19c-11ee-bd3d-0242ac120002
Jordan	Pella Cave	JO0001	Rhinopoma microphyllum		Rhinopoma microphyllum			f2ef0f18-e19c-11ee-bd3d-0242ac120002
Jordan	Pella Cave	JO0002	Rhinopoma microphyllum		Rhinopoma microphyllum			f2ef101c-e19c-11ee-bd3d-0242ac120002
Jordan	Pella Cave	JO0003	Rhinopoma microphyllum	Rhinopoma microphyllum	Rhinopoma microphyllum		http://www.ncbi.nlm.nih.gov/nuccore/PP799867	f2ef1120-e19c-11ee-bd3d-0242ac120002
Jordan	Pella Cave	JO0004	Rhinopoma microphyllum		Rhinopoma microphyllum			f2ef13b4-e19c-11ee-bd3d-0242ac120002
Jordan	Pella Cave	JO0005	Rhinopoma microphyllum		Rhinopoma microphyllum			f2ef14cc-e19c-11ee-bd3d-0242ac120002
Jordan	Pella Cave	JO0006	Rhinopoma microphyllum		Rhinopoma microphyllum			f2ef15d0-e19c-11ee-bd3d-0242ac120002
Jordan	Pella Cave	JO0007	Rhinopoma microphyllum		Rhinopoma microphyllum			f2ef16d4-e19c-11ee-bd3d-0242ac120002
Jordan	Pella Cave	JO0008	Rhinopoma microphyllum		Rhinopoma microphyllum			f2ef17e2-e19c-11ee-bd3d-0242ac120002
Jordan	Pella Cave	JO0009	Rousettus aegyptiacus		Rousettus aegyptiacus			f2ef18f0-e19c-11ee-bd3d-0242ac120002
Jordan	Pella Cave	JO0010	Rhinopoma microphyllum		Rhinopoma microphyllum			f2ef1ada-e19c-11ee-bd3d-0242ac120002
Jordan	Pella Cave	JO0011	Rhinopoma microphyllum		Rhinopoma microphyllum			f2ef1be8-e19c-11ee-bd3d-0242ac120002
Jordan	Pella Cave	JO0012	Rhinopoma microphyllum		Rhinopoma microphyllum			f2ef1d78-e19c-11ee-bd3d-0242ac120002
Jordan	Pella Cave	JO0013	Rhinopoma microphyllum		Rhinopoma microphyllum			f2ef1e90-e19c-11ee-bd3d-0242ac120002
Jordan	Pella Cave	JO0014	Rhinopoma microphyllum		Rhinopoma microphyllum			f2ef1f8a-e19c-11ee-bd3d-0242ac120002
Jordan	Pella Cave	JO0015	Rhinopoma microphyllum		Rhinopoma microphyllum			f2ef2084-e19c-11ee-bd3d-0242ac120002
Jordan	Pella Cave	JO0016	Rhinopoma microphyllum		Rhinopoma microphyllum			f2ef216a-e19c-11ee-bd3d-0242ac120002
Jordan	Pella Cave	JO0017	Rhinopoma microphyllum		Rhinopoma microphyllum			f2ef2318-e19c-11ee-bd3d-0242ac120002
Jordan	Pella Cave	JO0018	Rhinopoma microphyllum	Rhinopoma microphyllum	Rhinopoma microphyllum		http://www.ncbi.nlm.nih.gov/nuccore/PP799870	f2ef2408-e19c-11ee-bd3d-0242ac120002
Jordan	Pella Cave	JO0019	Rhinopoma microphyllum	Rhinopoma microphyllum	Rhinopoma microphyllum		http://www.ncbi.nlm.nih.gov/nuccore/PP799874	f2ef2502-e19c-11ee-bd3d-0242ac120002
[truncated: 2,279 more rows]
