# Supplementary material for: Distribution of bat species in Western Asia: Occurrence records from the Western Asia Bat Research Network (WAB-Net) project
Source: Biodivers Data J. 2024 Aug 21;12:e132199. doi: 10.3897/BDJ.12.e132199 (PMC11358616; doi:10.3897/BDJ.12.e132199)
Supplement: Supplementary material 3 — Environmental conditions and potential bat-human contact interfaces [file bdj-12-e132199-s003.csv]

Site	Site type	Estimated human population	Potential wildlife-human interfaces	Type of natural area	Forest area	Forest type	Cave length	Cave complexity	Other wildlife observed	Domestic animals observed	Water shared between humans and wildlife	Purpose of shared water	Accessibility to site	Modifications to site to accommodate human visitation	Frequency of human visitation at site	Evidence of human disturbance at site	Additional site information
Cilingoz Cave	Roost site	<100	Natural area	Cave			> 500 m	Moderate	frog		No		Difficult	None	Yearly	Guano collection
Ghliana Cave	Roost site	100-1000	Tourist site	Cave			101 - 500 m	Moderate	frog	goats; cattle; pigs	No		Easy	Paved sidewalk	None	Trail
Pella Cave	Roost site	100-1000	Animal production; Crop production; Occupied buildings; Human-made structures	Cave			< 50 m	Simple		goats; sheep; turkey; chickens; dogs; cats	No		Moderate		Monthly	Road; Occupied buildings
Letsurtsume Cave	Roost site	100-1000	Natural area	Forest; Cave	< 1 sq. km.	Secondary forest	50 - 100 m	Moderate	jackals; birds	cattle; pigs; dogs	No		Easy		Monthly	Fire; Road; Trail
Areni 1 Cave	Roost site	<100	Tourist site	Cave			> 500 m	Moderate	bird		No		Easy	Parking/Trails; Artificial lighting; Paved sidewalk; Modified entrance; Other	Daily	Tourism; Road; Occupied buildings; Trail
Al-Himmah Cave	Roost site	100-1000	Tourist site; Natural area; Animal production; Crop production; Occupied buildings; Abandoned buildings	River; Cave			< 50 m	Simple	snakes; birds	cats	Yes	Washing/Bathing	Moderate	Parking/Trails; Artificial lighting; Paved sidewalk; Modified entrance; Other	Monthly	Tourism; Fire; Waste dump; Road; Occupied buildings; Trail
Tetri Senakebi Cave	Roost site; Flight path	<100	Natural area	Aridland; Rock crevices; Cave			50 - 100 m	Moderate	mice; birds		No		Moderate	Modified entrance	Monthly	Tourism	Artificial cave
Yaylacik Cave	Roost site	<100	Animal production; Occupied buildings; Abandoned buildings; Human-made structures	Cave			> 500 m	Simple		cats; cattle; dogs	No		Easy		Weekly	Road; Occupied buildings
Baoun Cave	Roost site	100-1000	Occupied buildings	Cave			< 50 m	Complex	scorpions; fox; jackals; chameleons	donkeys; goats	No		Difficult		Varies	Road; Occupied buildings; Trail
Sofular Cave	Roost site	0	Tourist site; Natural area	Forest; Cave	1 - 10 sq. km.	Primary forest	50 - 100 m	Simple	birds		No		Moderate		Weekly	Fire; Mining; Timber harvesting; Waste dump; Trail
Samertskhle Klde	Roost site; Flight path	100-1000	Natural area	Forest; Cave	< 1 sq. km.	Secondary forest	50 - 100 m	Moderate	jackals; birds	pigs; cattle	No		Difficult	Modified entrance	Weekly	Road; Trail
Fish Reproduction Plant	Roost site; Foraging site	100-1000	Animal production; Occupied buildings; Abandoned buildings; Human-made structures						frog; birds	cattle; dogs	No		Easy	Parking/Trails; Artificial lighting; Paved sidewalk	Daily	Road; Occupied buildings; Trail
Dupnisa Cave	Roost site	0	Tourist site; Natural area; Human-made structures	Forest; Cave	1 - 10 sq. km.	Primary forest	> 500 m	Complex	wolf; jackals; wildcat; birds	dogs	Yes	Washing/Bathing; Drinking	Easy	Parking/Trails; Artificial lighting; Paved sidewalk; Modified entrance	Daily	Tourism; Road
Noorjahan & Jahangir Tombs	Roost site	>1000	Tourist site; Occupied buildings; Abandoned buildings; Human-made structures						birds; snakes; frogs	dogs; cats	No		Easy	Paved sidewalk	Daily	Tourism; Vandalism; Road; Occupied buildings; Trail
Sheikhpura Fort	Roost site	>1000	Abandoned buildings; Human-made structures						birds	dogs	No		Difficult		None	Road; Occupied buildings
Khirbat Al Wahadinah	Roost site	0	Natural area	Rock crevices; Cave			50 - 100 m	Simple			No		Difficult		None	Waste dump; Road
Muscat Al Khoud Fort	Roost site	>1000	Occupied buildings; Abandoned buildings; Human-made structures						owls	cats; goats	Yes	Washing/Bathing	Easy	Parking/Trails; Artificial lighting; Paved sidewalk	None	Road; Occupied buildings
Alhaseela Farm	Roost site	>1000	Abandoned buildings; Human-made structures							dogs; cattle	Yes	Washing/Bathing	Easy	Parking/Trails; Artificial lighting	Daily	Waste dump; Road; Occupied buildings; Other
Suhoor Cave	Roost site	100-1000	Natural area	Cave			< 50 m	Simple	gecko; snakes; honey badger		No		Moderate		Monthly	Fire
Gremi	Roost site	100-1000	Tourist site; Natural area; Occupied buildings; Human-made structures	Forest	> 10 sq. km.	Primary forest				dogs; cattle	No		Easy	Parking/Trails; Artificial lighting; Paved sidewalk	Varies	None	Small church at Gremi Monastery
Saykoy Cave	Roost site	100-1000	Crop production; Occupied buildings	Cave			> 500 m	Complex	frog; toad; lizard	goats; dogs	No		Difficult	Altered vegetation; Modified entrance	Varies	Guano collection; Waste dump; Road; Trail
Becho Cave	Roost site	0	Natural area	Forest; Park; Cave	1 - 10 sq. km.	Primary forest	50 - 100 m	Simple			No		Easy		Varies	Occupied buildings
Sarihidir Tunnel	Roost site	100-1000	Tourist site; Natural area; Animal production; Crop production; Abandoned buildings; Human-made structures	Grassland; River; Rock crevices; Cave			50 - 100 m	Simple	birds		No		Easy		Daily	Tourism; Fire; Waste dump; Road
Arakelots Vanq	Roost site	<100	Natural area; Human-made structures	Forest	1 - 10 sq. km.	Primary forest					No		Easy	Parking/Trails; Paved sidewalk	Weekly	Road; Occupied buildings; Trail	Monastery
Shikahogh Mine	Roost site	100-1000	Extractive industry	Cave			101 - 500 m	Simple	fish; frog	cattle	No		Easy	Paved sidewalk	Yearly	Mining; Road; Occupied buildings; Trail
Sefer Yitigi Cave	Roost site	<100	Tourist site; Natural area; Human-made structures; Wildlife market	Rock crevices; Cave			50 - 100 m	Simple	fox; frog; scorpion	cats	No		Moderate	Parking/Trails; Artificial lighting	Daily	Tourism; Road; Occupied buildings
Baligchilar Village	Roost site; Foraging site	100-1000	Tourist site; Natural area; Occupied buildings; Abandoned buildings; Human-made structures	Wetland					birds	cattle; dogs; cats; horses	No		Easy	Parking/Trails; Artificial lighting	Daily	Waste dump; Road; Occupied buildings; Trail; Other
Hidirellez Cave	Roost site	<100	Tourist site; Natural area; Occupied buildings; Human-made structures	Cave			101 - 500 m	Moderate	spider	dogs	Yes	Washing/Bathing	Easy	Artificial lighting	Varies	Tourism; Occupied buildings; Trail
Algeti Water Reservoir	Roost site	100-1000	Natural area; Abandoned buildings; Human-made structures	Forest; Grassland; Wetland; Rock crevices	> 10 sq. km.	Primary forest				cattle	No		Easy	Parking/Trails; Paved sidewalk	Quarterly	Road; Occupied buildings	Reservoir diversion tunnel
Gakh	Roost site; Foraging site	>1000	Natural area; Occupied buildings; Abandoned buildings	Grassland					birds	cattle; cats	No		Moderate	Parking/Trails; Artificial lighting	Daily	Road; Occupied buildings; Other
King Talal Dam	Flight path	<100	Crop production; Human-made structures								Yes	Washing/Bathing	Easy	Parking/Trails; Artificial lighting	Daily	Tourism; Road
Aqaba Castle	Roost site	>1000	Tourist site; Occupied buildings; Human-made structures								Yes	Washing/Bathing	Easy	Parking/Trails; Artificial lighting; Paved sidewalk	Daily	Tourism; Road; Occupied buildings; Trail
Saraya-Aqaba	Roost site	100-1000	Tourist site; Occupied buildings; Abandoned buildings; Human-made structures								Yes	Washing/Bathing	Difficult	Parking/Trails; Artificial lighting; Paved sidewalk	None	Road; Occupied buildings
Kufranjah Cave	Roost site; Foraging site	0	Animal production; Crop production; Human-made structures	Cave			50 - 100 m	Moderate	owls	sheep; goats; dogs	No		Moderate		Monthly	Fire; Mining
Pichkhovani Church	Roost site; Maternity roost site	<100	Natural area; Abandoned buildings; Human-made structures	Forest	> 10 sq. km.	Primary forest			jackals		No		Moderate		Monthly	Road; Other
Firat	Roost site	0	Natural area	River; Rock crevices; Cave			101 - 500 m	Moderate	jackals; fox; goat; birds		No		Difficult		Yearly	Guano collection; Trail
Kahyaoglu	Roost site	100-1000	Tourist site; Natural area; Crop production; Occupied buildings; Human-made structures	Forest; River; Cave	1 - 10 sq. km.	Primary forest	50 - 100 m	Simple	owls		No		Moderate		None	Tourism; Occupied buildings
Jangi Gobustan	Roost site	0	Natural area	Aridland; Cave; Cave			101 - 500 m	Moderate	toad; lizard; snakes; birds; porcupine; honey badger; fox; insects		No		Moderate		Varies	Bat killing; Land clearing; Waste dump; Trail
Dilijan	Roost site	100-1000	Natural area; Abandoned buildings	Forest	1 - 10 sq. km.	Primary forest			jackals; mice; wildcat	dogs; cats; cattle	No		Easy		None	Road; Occupied buildings
Grdzeli Chala	Roost site	0	Natural area; Abandoned buildings	Forest	> 10 sq. km.	Primary forest				dogs; cattle	No		Easy		Weekly	Tourism; Fire; Waste dump
Getashen	Roost site	<100	Natural area	Cave			< 50 m	Simple	snakes	sheep	No		Easy	Paved sidewalk	Weekly	Tourism; Road; Trail
Vardigora	Roost site; Maternity roost site	100-1000	Natural area; Animal production; Crop production	Grassland; River; Cave			101 - 500 m	Simple		cattle	No		Easy		Yearly	Land clearing
Jermuk	Foraging site	<100	Natural area	River; Rock crevices						cattle	No		Easy		Weekly	Trail
Cayirkoy Cave	Roost site	<100	Tourist site; Natural area; Animal production; Crop production; Occupied buildings; Abandoned buildings; Wildlife market	River; Rock crevices; Cave	> 10 sq. km.	Primary forest	101 - 500 m	Moderate	jackals; spider; marten	dogs; goat	Yes	Washing/Bathing	Moderate	Parking/Trails; Artificial lighting; Altered vegetation; Paved sidewalk	Daily	Tourism; Road; Occupied buildings; Trail
Shaki	Roost site	>1000	Occupied buildings; Abandoned buildings; Human-made structures						birds; snakes; frogs	dogs	Yes	Washing/Bathing; Drinking	Moderate		Daily	Vandalism; Waste dump; Road; Occupied buildings; Trail; Other
Aghjabadi	Roost site; Foraging site	100-1000	Occupied buildings						snakes; frogs; birds; jackals	cattle; sheep; donkeys	No		Moderate	Parking/Trails	Daily	Occupied buildings
Harbiye Cave	Roost site	>1000	Tourist site; Occupied buildings; Human-made structures	Cave			101 - 500 m	Simple	salamander; owls	ducks; rabbit; cats	No		Easy	Parking/Trails; Paved sidewalk	Daily	Tourism; Fire; Waste dump; Occupied buildings; Trail; Other
Narlica Cave	Roost site	>1000	Occupied buildings; Abandoned buildings; Human-made structures	Cave			> 500 m	Moderate	fox	cattle; cats	No		Moderate		Yearly	Fire; Waste dump; Road; Occupied buildings
Saarani Falaj	Roost site	>1000	Tourist site; Occupied buildings; Human-made structures	Cave			> 500 m	Simple			Yes	Washing/Bathing; Drinking	Easy	Parking/Trails; Artificial lighting; Paved sidewalk; Modified entrance; Other	Daily	Tourism; Occupied buildings
Baidha Tunnel	Roost site	<100	Extractive industry	Cave			50 - 100 m	Simple	lizard	goats; donkeys	No		Difficult	Modified entrance	None	Mining
